# Supplementary material for: Site‐specific and endothelial‐mediated dysfunction of the alveolar‐capillary barrier in response to lipopolysaccharides
Source: J Cell Mol Med. 2017 Dec 5;22(2):982–98. doi: 10.1111/jcmm.13421 (PMC5783864; doi:10.1111/jcmm.13421)
Supplement: Supplementary file 2 — Table S1. Supplemental Proteomics Data set [file JCMM-22-982-s002.xlsx]

## Sheet: READ_ME_Summary
Supplemental Proteomics Data set
Sheet Identification	Description							Column Header	Description
Combined_OEC_1	All proteins identified from the donor OEC-1 controls and treatments							Group	Treatment group (control, 10 µg/µL or 20µg/µL LPS)
Combined_OEC_61	All proteins identified from the donor OEC-61 controls and treatments							Accession	Protein accession number
Combined_OEC_79	All proteins identified from the donor OEC-79 controls and treatments							Description	Descriptive name of the protein
Combined_OEC_96	All proteins identified from the donor OEC-96 controls and treatments							Score	Sequest HT protein identificaiton score
								Coverage	Percentage sequence coverage of protein
Protein counts identified in the various fractions								# Unique Peptides	Number of unique peptides identified
	OEC_1	OEC_61	OEC_79	OEC_96	Total			# Peptides	Total number of peptides identified
Control	536	151	328	114	618			# PSMs	Peptide spectral matches
LPS10	217	152	452	163	496			# AAs	Number of amino acid residues in identified protein sequence
LPS20	262	135	445	133	508			MW [kDa]	Molecular weight of identified protein species
								calc. pI	Calculated isoelectic for identified protein species
Total number of proteins identified across the four donors and treatments					728

## Sheet: Combined_OEC_1
Group	Accession	Description	Score	Coverage	# Unique Peptides	# Peptides	# PSMs	# AAs	MW [kDa]	calc. pI
Control_1	A6NIZ1	Ras-related protein Rap-1b-like protein OS=Homo sapiens PE=2 SV=1 - [RP1BL_HUMAN]	7.5604	20.11	3	3	3	184	20.9116	5.47803
Control_1	A6NL28	Putative tropomyosin alpha-3 chain-like protein OS=Homo sapiens PE=5 SV=2 - [TPM3L_HUMAN]	5.78072	7.62	2	2	2	223	26.2529	4.51318
Control_1	O00151	PDZ and LIM domain protein 1 OS=Homo sapiens GN=PDLIM1 PE=1 SV=4 - [PDLI1_HUMAN]	24.9626	19.15	6	6	10	329	36.049	7.02002
Control_1	O00231	26S proteasome non-ATPase regulatory subunit 11 OS=Homo sapiens GN=PSMD11 PE=1 SV=3 - [PSD11_HUMAN]	4.62983	5.69	2	2	2	422	47.434	6.48096
Control_1	O00299	Chloride intracellular channel protein 1 OS=Homo sapiens GN=CLIC1 PE=1 SV=4 - [CLIC1_HUMAN]	42.8011	52.28	10	10	15	241	26.9057	5.17334
Control_1	O00303	Eukaryotic translation initiation factor 3 subunit F OS=Homo sapiens GN=EIF3F PE=1 SV=1 - [EIF3F_HUMAN]	5.65627	10.08	2	2	2	357	37.5402	5.45264
Control_1	O00391	Sulfhydryl oxidase 1 OS=Homo sapiens GN=QSOX1 PE=1 SV=3 - [QSOX1_HUMAN]	11.162	5.22	3	3	4	747	82.5255	8.92432
Control_1	O00468	Agrin OS=Homo sapiens GN=AGRN PE=1 SV=5 - [AGRIN_HUMAN]	4.56631	1.69	2	2	2	2067	217.092	6.39209
Control_1	O00571	ATP-dependent RNA helicase DDX3X OS=Homo sapiens GN=DDX3X PE=1 SV=3 - [DDX3X_HUMAN]	8.79407	6.95	3	3	3	662	73.198	7.18115
Control_1	O00622	Protein CYR61 OS=Homo sapiens GN=CYR61 PE=1 SV=1 - [CYR61_HUMAN]	22.5664	26.77	8	8	9	381	41.9983	8.20654
Control_1	O00625	Pirin OS=Homo sapiens GN=PIR PE=1 SV=1 - [PIR_HUMAN]	6.24609	9.66	2	2	2	290	32.0933	6.91748
Control_1	O00754	Lysosomal alpha-mannosidase OS=Homo sapiens GN=MAN2B1 PE=1 SV=3 - [MA2B1_HUMAN]	7.06243	3.96	2	2	2	1011	113.672	7.28369
Control_1	O14579	Coatomer subunit epsilon OS=Homo sapiens GN=COPE PE=1 SV=3 - [COPE_HUMAN]	5.75964	6.82	2	2	2	308	34.4603	5.12256
Control_1	O14773	Tripeptidyl-peptidase 1 OS=Homo sapiens GN=TPP1 PE=1 SV=2 - [TPP1_HUMAN]	10.5824	10.48	3	3	4	563	61.2096	6.48096
Control_1	O14818	Proteasome subunit alpha type-7 OS=Homo sapiens GN=PSMA7 PE=1 SV=1 - [PSA7_HUMAN]	19.1652	28.23	5	5	7	248	27.8696	8.45557
Control_1	O15123	Angiopoietin-2 OS=Homo sapiens GN=ANGPT2 PE=1 SV=1 - [ANGP2_HUMAN]	7.93742	10.48	3	3	3	496	56.8829	5.57959
Control_1	O15143	Actin-related protein 2/3 complex subunit 1B OS=Homo sapiens GN=ARPC1B PE=1 SV=3 - [ARC1B_HUMAN]	31.1978	32.53	7	8	10	372	40.9234	8.35303
Control_1	O15144	Actin-related protein 2/3 complex subunit 2 OS=Homo sapiens GN=ARPC2 PE=1 SV=1 - [ARPC2_HUMAN]	40.7906	51.67	9	9	12	300	34.3115	7.35693
Control_1	O15145	Actin-related protein 2/3 complex subunit 3 OS=Homo sapiens GN=ARPC3 PE=1 SV=3 - [ARPC3_HUMAN]	5.37811	13.48	2	2	2	178	20.5334	8.5874
Control_1	O43242	26S proteasome non-ATPase regulatory subunit 3 OS=Homo sapiens GN=PSMD3 PE=1 SV=2 - [PSMD3_HUMAN]	4.99808	3.93	2	2	2	534	60.9395	8.44092
Control_1	O43390	Heterogeneous nuclear ribonucleoprotein R OS=Homo sapiens GN=HNRNPR PE=1 SV=1 - [HNRPR_HUMAN]	12.7425	9	3	5	5	633	70.8993	8.1333
Control_1	O43396	Thioredoxin-like protein 1 OS=Homo sapiens GN=TXNL1 PE=1 SV=3 - [TXNL1_HUMAN]	6.19363	13.15	2	2	2	289	32.2307	4.95752
Control_1	O43707	Alpha-actinin-4 OS=Homo sapiens GN=ACTN4 PE=1 SV=2 - [ACTN4_HUMAN]	387.321	67.29	33	49	123	911	104.788	5.43994
Control_1	O60506	Heterogeneous nuclear ribonucleoprotein Q OS=Homo sapiens GN=SYNCRIP PE=1 SV=2 - [HNRPQ_HUMAN]	17.2346	12.2	3	5	6	623	69.5596	8.5874
Control_1	O60814	Histone H2B type 1-K OS=Homo sapiens GN=HIST1H2BK PE=1 SV=3 - [H2B1K_HUMAN]	51.1774	35.71	2	5	18	126	13.8816	10.3159
Control_1	O75083	WD repeat-containing protein 1 OS=Homo sapiens GN=WDR1 PE=1 SV=4 - [WDR1_HUMAN]	145.234	52.31	20	20	39	606	66.1519	6.65381
Control_1	O75367	Core histone macro-H2A.1 OS=Homo sapiens GN=H2AFY PE=1 SV=4 - [H2AY_HUMAN]	22.1632	20.97	5	5	8	372	39.5925	9.78857
Control_1	O75368	SH3 domain-binding glutamic acid-rich-like protein OS=Homo sapiens GN=SH3BGRL PE=1 SV=1 - [SH3L1_HUMAN]	5.41651	19.3	2	2	2	114	12.7664	5.24951
Control_1	O75369	Filamin-B OS=Homo sapiens GN=FLNB PE=1 SV=2 - [FLNB_HUMAN]	766.781	59.15	96	104	220	2602	277.99	5.73193
Control_1	O75390	Citrate synthase, mitochondrial OS=Homo sapiens GN=CS PE=1 SV=2 - [CISY_HUMAN]	21.4663	14.81	7	7	9	466	51.6795	8.32373
Control_1	O75874	Isocitrate dehydrogenase [NADP] cytoplasmic OS=Homo sapiens GN=IDH1 PE=1 SV=2 - [IDHC_HUMAN]	18.4155	18.84	6	6	7	414	46.6295	7.00537
Control_1	O94875	Sorbin and SH3 domain-containing protein 2 OS=Homo sapiens GN=SORBS2 PE=1 SV=3 - [SRBS2_HUMAN]	9.28931	2.91	2	2	3	1100	124.03	8.30908
Control_1	O95336	6-phosphogluconolactonase OS=Homo sapiens GN=PGLS PE=1 SV=2 - [6PGL_HUMAN]	18.3084	40.7	6	6	6	258	27.5296	6.04932
Control_1	O95394	Phosphoacetylglucosamine mutase OS=Homo sapiens GN=PGM3 PE=1 SV=1 - [AGM1_HUMAN]	7.91181	7.38	3	3	3	542	59.8143	6.25244
Control_1	O95810	Serum deprivation-response protein OS=Homo sapiens GN=SDPR PE=1 SV=3 - [SDPR_HUMAN]	9.09697	7.76	2	2	3	425	47.1446	5.21143
Control_1	O95865	N(G),N(G)-dimethylarginine dimethylaminohydrolase 2 OS=Homo sapiens GN=DDAH2 PE=1 SV=1 - [DDAH2_HUMAN]	20.4792	32.28	6	6	8	285	29.6255	6.01123
Control_1	P00338	L-lactate dehydrogenase A chain OS=Homo sapiens GN=LDHA PE=1 SV=2 - [LDHA_HUMAN]	48.3222	40.66	8	9	14	332	36.6654	8.26514
Control_1	P00352	Retinal dehydrogenase 1 OS=Homo sapiens GN=ALDH1A1 PE=1 SV=2 - [AL1A1_HUMAN]	125.733	47.7	18	18	38	501	54.827	6.72705
Control_1	P00367	Glutamate dehydrogenase 1, mitochondrial OS=Homo sapiens GN=GLUD1 PE=1 SV=2 - [DHE3_HUMAN]	25.7696	15.95	7	7	10	558	61.3592	7.79639
Control_1	P00390	Glutathione reductase, mitochondrial OS=Homo sapiens GN=GSR PE=1 SV=2 - [GSHR_HUMAN]	6.02093	6.51	2	2	2	522	56.221	8.49951
Control_1	P00491	Purine nucleoside phosphorylase OS=Homo sapiens GN=PNP PE=1 SV=2 - [PNPH_HUMAN]	37.8978	45.33	10	10	13	289	32.0972	6.94678
Control_1	P00505	Aspartate aminotransferase, mitochondrial OS=Homo sapiens GN=GOT2 PE=1 SV=3 - [AATM_HUMAN]	33.287	19.07	6	6	11	430	47.4873	9.01221
Control_1	P00558	Phosphoglycerate kinase 1 OS=Homo sapiens GN=PGK1 PE=1 SV=3 - [PGK1_HUMAN]	121.49	34.77	10	10	37	417	44.5861	8.104
Control_1	P00568	Adenylate kinase isoenzyme 1 OS=Homo sapiens GN=AK1 PE=1 SV=3 - [KAD1_HUMAN]	13.4548	23.71	3	3	5	194	21.6213	8.63135
Control_1	P02462	Collagen alpha-1(IV) chain OS=Homo sapiens GN=COL4A1 PE=1 SV=3 - [CO4A1_HUMAN]	8.13996	2.4	3	3	3	1669	160.514	8.27979
Control_1	P02533	Keratin, type I cytoskeletal 14 OS=Homo sapiens GN=KRT14 PE=1 SV=4 - [K1C14_HUMAN]	49.8609	27.97	10	13	20	472	51.5294	5.16064
Control_1	P02538	Keratin, type II cytoskeletal 6A OS=Homo sapiens GN=KRT6A PE=1 SV=3 - [K2C6A_HUMAN]	49.1412	24.29	3	13	18	564	60.0083	8.00146
Control_1	P02545	Prelamin-A/C OS=Homo sapiens GN=LMNA PE=1 SV=1 - [LMNA_HUMAN]	87.0025	35.09	21	21	30	664	74.0947	7.02002
Control_1	P02751	Fibronectin OS=Homo sapiens GN=FN1 PE=1 SV=4 - [FINC_HUMAN]	438.107	41.07	61	61	129	2386	262.46	5.70654
Control_1	P02768	Serum albumin OS=Homo sapiens GN=ALB PE=1 SV=2 - [ALBU_HUMAN]	118.719	7.06	1	5	42	609	69.3215	6.27783
Control_1	P02788	Lactotransferrin OS=Homo sapiens GN=LTF PE=1 SV=6 - [TRFL_HUMAN]	5.61995	2.96	2	2	2	710	78.1319	8.11865
Control_1	P03956	Interstitial collagenase OS=Homo sapiens GN=MMP1 PE=1 SV=3 - [MMP1_HUMAN]	12.7214	13.65	5	5	5	469	53.9728	6.96143
Control_1	P04075	Fructose-bisphosphate aldolase A OS=Homo sapiens GN=ALDOA PE=1 SV=2 - [ALDOA_HUMAN]	135.115	62.09	14	16	39	364	39.3953	8.08936
Control_1	P04080	Cystatin-B OS=Homo sapiens GN=CSTB PE=1 SV=2 - [CYTB_HUMAN]	24.1205	45.92	3	3	7	98	11.1326	7.56201
Control_1	P04083	Annexin A1 OS=Homo sapiens GN=ANXA1 PE=1 SV=2 - [ANXA1_HUMAN]	68.929	44.8	13	13	22	346	38.69	7.02002
Control_1	P04179	Superoxide dismutase [Mn], mitochondrial OS=Homo sapiens GN=SOD2 PE=1 SV=2 - [SODM_HUMAN]	43.4515	43.69	6	6	14	222	24.7066	8.25049
Control_1	P04264	Keratin, type II cytoskeletal 1 OS=Homo sapiens GN=KRT1 PE=1 SV=6 - [K2C1_HUMAN]	307.226	51.4	27	31	87	644	65.999	8.11865
Control_1	P04275	von Willebrand factor OS=Homo sapiens GN=VWF PE=1 SV=4 - [VWF_HUMAN]	334.135	27.09	54	54	104	2813	309.058	5.47803
Control_1	P04406	Glyceraldehyde-3-phosphate dehydrogenase OS=Homo sapiens GN=GAPDH PE=1 SV=3 - [G3P_HUMAN]	310.521	51.94	12	12	85	335	36.0304	8.45557
Control_1	P04632	Calpain small subunit 1 OS=Homo sapiens GN=CAPNS1 PE=1 SV=1 - [CPNS1_HUMAN]	5.75355	9.33	2	2	2	268	28.2977	5.19873
Control_1	P04792	Heat shock protein beta-1 OS=Homo sapiens GN=HSPB1 PE=1 SV=2 - [HSPB1_HUMAN]	68.0514	50.24	8	8	22	205	22.7685	6.40479
Control_1	P04843	Dolichyl-diphosphooligosaccharide--protein glycosyltransferase subunit 1 OS=Homo sapiens GN=RPN1 PE=1 SV=1 - [RPN1_HUMAN]	5.34613	5.27	2	2	2	607	68.5268	6.37939
Control_1	P04899	Guanine nucleotide-binding protein G(i) subunit alpha-2 OS=Homo sapiens GN=GNAI2 PE=1 SV=3 - [GNAI2_HUMAN]	10.1382	12.39	3	3	4	355	40.4251	5.5415
Control_1	P05067	Amyloid beta A4 protein OS=Homo sapiens GN=APP PE=1 SV=3 - [A4_HUMAN]	8.08859	5.19	3	3	3	770	86.8881	4.81787
Control_1	P05121	Plasminogen activator inhibitor 1 OS=Homo sapiens GN=SERPINE1 PE=1 SV=1 - [PAI1_HUMAN]	208.206	39.05	13	13	64	402	45.031	7.1958
Control_1	P05362	Intercellular adhesion molecule 1 OS=Homo sapiens GN=ICAM1 PE=1 SV=2 - [ICAM1_HUMAN]	17.2533	14.85	6	6	7	532	57.789	7.98682
Control_1	P05388	60S acidic ribosomal protein P0 OS=Homo sapiens GN=RPLP0 PE=1 SV=1 - [RLA0_HUMAN]	31.0933	38.17	7	7	11	317	34.2518	5.97314
Control_1	P05783	Keratin, type I cytoskeletal 18 OS=Homo sapiens GN=KRT18 PE=1 SV=2 - [K1C18_HUMAN]	8.72269	4.42	1	2	4	430	48.0285	5.45264
Control_1	P06396	Gelsolin OS=Homo sapiens GN=GSN PE=1 SV=1 - [GELS_HUMAN]	43.7331	16.11	8	8	14	782	85.6442	6.27783
Control_1	P06576	ATP synthase subunit beta, mitochondrial OS=Homo sapiens GN=ATP5B PE=1 SV=3 - [ATPB_HUMAN]	76.6281	35.16	12	12	23	529	56.5246	5.40186
Control_1	P06733	Alpha-enolase OS=Homo sapiens GN=ENO1 PE=1 SV=2 - [ENOA_HUMAN]	440.713	69.59	28	28	120	434	47.1393	7.38623
Control_1	P06744	Glucose-6-phosphate isomerase OS=Homo sapiens GN=GPI PE=1 SV=4 - [G6PI_HUMAN]	46.1556	19.18	7	7	13	558	63.1072	8.32373
Control_1	P06753	Tropomyosin alpha-3 chain OS=Homo sapiens GN=TPM3 PE=1 SV=2 - [TPM3_HUMAN]	11.4828	6.32	1	2	4	285	32.9298	4.71631
Control_1	P06865	Beta-hexosaminidase subunit alpha OS=Homo sapiens GN=HEXA PE=1 SV=2 - [HEXA_HUMAN]	5.9344	5.67	2	2	2	529	60.6643	5.16064
Control_1	P06899	Histone H2B type 1-J OS=Homo sapiens GN=HIST1H2BJ PE=1 SV=3 - [H2B1J_HUMAN]	42.0437	35.71	2	5	15	126	13.8956	10.3159
Control_1	P07195	L-lactate dehydrogenase B chain OS=Homo sapiens GN=LDHB PE=1 SV=2 - [LDHB_HUMAN]	34.7404	26.05	7	8	12	334	36.6151	6.04932
Control_1	P07237	Protein disulfide-isomerase OS=Homo sapiens GN=P4HB PE=1 SV=3 - [PDIA1_HUMAN]	81.8698	45.28	19	19	28	508	57.0807	4.86865
Control_1	P07339	Cathepsin D OS=Homo sapiens GN=CTSD PE=1 SV=1 - [CATD_HUMAN]	9.43799	10.92	4	4	4	412	44.5236	6.53662
Control_1	P07355	Annexin A2 OS=Homo sapiens GN=ANXA2 PE=1 SV=2 - [ANXA2_HUMAN]	171.146	63.13	21	21	48	339	38.5798	7.75244
Control_1	P07384	Calpain-1 catalytic subunit OS=Homo sapiens GN=CAPN1 PE=1 SV=1 - [CAN1_HUMAN]	21.1399	12.04	6	6	8	714	81.8382	5.66846
Control_1	P07437	Tubulin beta chain OS=Homo sapiens GN=TUBB PE=1 SV=2 - [TBB5_HUMAN]	159.135	52.93	4	16	47	444	49.639	4.89404
Control_1	P07602	Proactivator polypeptide OS=Homo sapiens GN=PSAP PE=1 SV=2 - [SAP_HUMAN]	31.331	18.7	8	8	11	524	58.0739	5.17334
Control_1	P07686	Beta-hexosaminidase subunit beta OS=Homo sapiens GN=HEXB PE=1 SV=3 - [HEXB_HUMAN]	24.744	17.27	7	7	9	556	63.0712	6.75635
Control_1	P07737	Profilin-1 OS=Homo sapiens GN=PFN1 PE=1 SV=2 - [PROF1_HUMAN]	78.4853	58.57	7	7	24	140	15.0446	8.26514
Control_1	P07741	Adenine phosphoribosyltransferase OS=Homo sapiens GN=APRT PE=1 SV=2 - [APT_HUMAN]	5.03165	14.44	2	2	2	180	19.5954	6.02393
Control_1	P07858	Cathepsin B OS=Homo sapiens GN=CTSB PE=1 SV=3 - [CATB_HUMAN]	59.6909	31.27	8	8	18	339	37.7968	6.30322
Control_1	P07900	Heat shock protein HSP 90-alpha OS=Homo sapiens GN=HSP90AA1 PE=1 SV=5 - [HS90A_HUMAN]	51.1973	18.44	4	10	16	732	84.6067	5.021
Control_1	P07910	Heterogeneous nuclear ribonucleoproteins C1/C2 OS=Homo sapiens GN=HNRNPC PE=1 SV=4 - [HNRPC_HUMAN]	14.0208	10.78	4	4	5	306	33.6495	5.08447
Control_1	P07942	Laminin subunit beta-1 OS=Homo sapiens GN=LAMB1 PE=1 SV=2 - [LAMB1_HUMAN]	32.5105	7.22	8	8	11	1786	197.909	4.94482
Control_1	P07954	Fumarate hydratase, mitochondrial OS=Homo sapiens GN=FH PE=1 SV=3 - [FUMH_HUMAN]	11.2774	11.96	4	4	4	510	54.6022	8.76318
Control_1	P07996	Thrombospondin-1 OS=Homo sapiens GN=THBS1 PE=1 SV=2 - [TSP1_HUMAN]	358.945	41.45	41	41	117	1170	129.3	4.94482
Control_1	P08107	Heat shock 70 kDa protein 1A/1B OS=Homo sapiens GN=HSPA1A PE=1 SV=5 - [HSP71_HUMAN]	54.5332	26.52	9	11	19	641	70.009	5.65576
Control_1	P08133	Annexin A6 OS=Homo sapiens GN=ANXA6 PE=1 SV=3 - [ANXA6_HUMAN]	17.9979	13.82	6	6	7	673	75.8256	5.60498
Control_1	P08134	Rho-related GTP-binding protein RhoC OS=Homo sapiens GN=RHOC PE=1 SV=1 - [RHOC_HUMAN]	4.98956	10.88	1	2	2	193	21.9923	6.58057
Control_1	P08238	Heat shock protein HSP 90-beta OS=Homo sapiens GN=HSP90AB1 PE=1 SV=4 - [HS90B_HUMAN]	68.0604	23.2	7	14	21	724	83.2121	5.03369
Control_1	P08253	72 kDa type IV collagenase OS=Homo sapiens GN=MMP2 PE=1 SV=2 - [MMP2_HUMAN]	4.57561	3.64	2	2	2	660	73.8347	5.46533
Control_1	P08572	Collagen alpha-2(IV) chain OS=Homo sapiens GN=COL4A2 PE=1 SV=4 - [CO4A2_HUMAN]	4.6567	1.64	2	2	2	1712	167.449	8.66064
Control_1	P08670	Vimentin OS=Homo sapiens GN=VIM PE=1 SV=4 - [VIME_HUMAN]	413.085	58.15	30	31	136	466	53.6191	5.12256
Control_1	P08729	Keratin, type II cytoskeletal 7 OS=Homo sapiens GN=KRT7 PE=1 SV=5 - [K2C7_HUMAN]	23.5797	11.3	2	5	9	469	51.3543	5.47803
Control_1	P08865	40S ribosomal protein SA OS=Homo sapiens GN=RPSA PE=1 SV=4 - [RSSA_HUMAN]	31.285	17.63	5	5	10	295	32.8334	4.86865
Control_1	P09238	Stromelysin-2 OS=Homo sapiens GN=MMP10 PE=1 SV=1 - [MMP10_HUMAN]	14.8499	9.66	4	4	6	476	54.1168	5.79541
Control_1	P09382	Galectin-1 OS=Homo sapiens GN=LGALS1 PE=1 SV=2 - [LEG1_HUMAN]	93.5898	57.04	5	5	26	135	14.7062	5.50342
Control_1	P09486	SPARC OS=Homo sapiens GN=SPARC PE=1 SV=1 - [SPRC_HUMAN]	78.2651	27.39	8	8	25	303	34.6097	4.84326
Control_1	P09622	Dihydrolipoyl dehydrogenase, mitochondrial OS=Homo sapiens GN=DLD PE=1 SV=2 - [DLDH_HUMAN]	7.72551	6.48	3	3	3	509	54.143	7.85498
Control_1	P09960	Leukotriene A-4 hydrolase OS=Homo sapiens GN=LTA4H PE=1 SV=2 - [LKHA4_HUMAN]	24.8257	13.58	5	5	9	611	69.2412	6.17627
Control_1	P09972	Fructose-bisphosphate aldolase C OS=Homo sapiens GN=ALDOC PE=1 SV=2 - [ALDOC_HUMAN]	32.6008	14.84	2	4	8	364	39.4312	6.87354
Control_1	P0C0S5	Histone H2A.Z OS=Homo sapiens GN=H2AFZ PE=1 SV=2 - [H2AZ_HUMAN]	12.6537	20.31	1	3	6	128	13.5446	10.5796
Control_1	P0CG48	Polyubiquitin-C OS=Homo sapiens GN=UBC PE=1 SV=3 - [UBC_HUMAN]	59.8624	61.75	4	4	20	685	76.9915	7.66455
Control_1	P10253	Lysosomal alpha-glucosidase OS=Homo sapiens GN=GAA PE=1 SV=4 - [LYAG_HUMAN]	8.97488	4.31	3	3	3	952	105.257	5.99854
Control_1	P10619	Lysosomal protective protein OS=Homo sapiens GN=CTSA PE=1 SV=2 - [PPGB_HUMAN]	6.21544	5.42	2	2	2	480	54.4311	6.60986
Control_1	P10768	S-formylglutathione hydrolase OS=Homo sapiens GN=ESD PE=1 SV=2 - [ESTD_HUMAN]	7.66884	12.06	2	2	3	282	31.4425	7.02002
Control_1	P10809	60 kDa heat shock protein, mitochondrial OS=Homo sapiens GN=HSPD1 PE=1 SV=2 - [CH60_HUMAN]	78.9783	30.72	14	14	24	573	61.0164	5.87158
Control_1	P10909	Clusterin OS=Homo sapiens GN=CLU PE=1 SV=1 - [CLUS_HUMAN]	18.1395	17.59	5	5	6	449	52.461	6.26514
Control_1	P11021	78 kDa glucose-regulated protein OS=Homo sapiens GN=HSPA5 PE=1 SV=2 - [GRP78_HUMAN]	144.457	36.85	17	19	46	654	72.2884	5.16064
Control_1	P11047	Laminin subunit gamma-1 OS=Homo sapiens GN=LAMC1 PE=1 SV=3 - [LAMC1_HUMAN]	43.7493	9.14	11	11	16	1609	177.489	5.12256
Control_1	P11142	Heat shock cognate 71 kDa protein OS=Homo sapiens GN=HSPA8 PE=1 SV=1 - [HSP7C_HUMAN]	188.402	45.36	19	22	60	646	70.8542	5.51611
Control_1	P11413	Glucose-6-phosphate 1-dehydrogenase OS=Homo sapiens GN=G6PD PE=1 SV=4 - [G6PD_HUMAN]	9.21039	7.96	3	3	4	515	59.219	6.84424
Control_1	P11766	Alcohol dehydrogenase class-3 OS=Homo sapiens GN=ADH5 PE=1 SV=4 - [ADHX_HUMAN]	9.0729	12.57	3	3	3	374	39.6984	7.48877
Control_1	P11940	Polyadenylate-binding protein 1 OS=Homo sapiens GN=PABPC1 PE=1 SV=2 - [PABP1_HUMAN]	10.5526	7.55	3	3	4	636	70.6259	9.49561
Control_1	P12081	Histidine--tRNA ligase, cytoplasmic OS=Homo sapiens GN=HARS PE=1 SV=2 - [SYHC_HUMAN]	12.71	17.88	5	5	5	509	57.3742	5.88428
Control_1	P12814	Alpha-actinin-1 OS=Homo sapiens GN=ACTN1 PE=1 SV=2 - [ACTN1_HUMAN]	342.193	60.54	28	44	107	892	102.993	5.41455
Control_1	P12955	Xaa-Pro dipeptidase OS=Homo sapiens GN=PEPD PE=1 SV=3 - [PEPD_HUMAN]	15.2655	17.24	5	5	6	493	54.5129	5.99854
Control_1	P12956	X-ray repair cross-complementing protein 6 OS=Homo sapiens GN=XRCC6 PE=1 SV=2 - [XRCC6_HUMAN]	10.4564	7.88	4	4	4	609	69.7991	6.63916
Control_1	P13010	X-ray repair cross-complementing protein 5 OS=Homo sapiens GN=XRCC5 PE=1 SV=3 - [XRCC5_HUMAN]	5.06176	3.01	2	2	2	732	82.6523	5.80811
Control_1	P13489	Ribonuclease inhibitor OS=Homo sapiens GN=RNH1 PE=1 SV=2 - [RINI_HUMAN]	16.9742	22.99	6	6	6	461	49.9411	4.81787
Control_1	P13598	Intercellular adhesion molecule 2 OS=Homo sapiens GN=ICAM2 PE=1 SV=2 - [ICAM2_HUMAN]	10.8698	11.27	2	2	4	275	30.6346	7.43018
Control_1	P13639	Elongation factor 2 OS=Homo sapiens GN=EEF2 PE=1 SV=4 - [EF2_HUMAN]	166.245	36.36	25	25	55	858	95.277	6.82959
Control_1	P13645	Keratin, type I cytoskeletal 10 OS=Homo sapiens GN=KRT10 PE=1 SV=6 - [K1C10_HUMAN]	321.382	51.37	28	31	100	584	58.7917	5.21143
Control_1	P13647	Keratin, type II cytoskeletal 5 OS=Homo sapiens GN=KRT5 PE=1 SV=3 - [K2C5_HUMAN]	44.0236	17.46	2	11	16	590	62.34	7.73779
Control_1	P13667	Protein disulfide-isomerase A4 OS=Homo sapiens GN=PDIA4 PE=1 SV=2 - [PDIA4_HUMAN]	46.965	21.4	12	12	18	645	72.887	5.07178
Control_1	P13797	Plastin-3 OS=Homo sapiens GN=PLS3 PE=1 SV=4 - [PLST_HUMAN]	133.226	48.25	25	25	43	630	70.7662	5.60498
Control_1	P14314	Glucosidase 2 subunit beta OS=Homo sapiens GN=PRKCSH PE=1 SV=2 - [GLU2B_HUMAN]	8.60949	4.92	2	2	3	528	59.3878	4.41162
Control_1	P14543	Nidogen-1 OS=Homo sapiens GN=NID1 PE=1 SV=3 - [NID1_HUMAN]	4.39586	1.84	2	2	2	1247	136.291	5.2876
Control_1	P14550	Alcohol dehydrogenase [NADP(+)] OS=Homo sapiens GN=AKR1A1 PE=1 SV=3 - [AK1A1_HUMAN]	14.7184	21.85	4	4	4	325	36.5499	6.78564
Control_1	P14618	Pyruvate kinase isozymes M1/M2 OS=Homo sapiens GN=PKM PE=1 SV=4 - [KPYM_HUMAN]	170.673	41.43	20	20	48	531	57.9	7.84033
Control_1	P14625	Endoplasmin OS=Homo sapiens GN=HSP90B1 PE=1 SV=1 - [ENPL_HUMAN]	57.15	21.92	13	14	20	803	92.4113	4.84326
Control_1	P14866	Heterogeneous nuclear ribonucleoprotein L OS=Homo sapiens GN=HNRNPL PE=1 SV=2 - [HNRPL_HUMAN]	5.68288	7.13	2	2	2	589	64.0924	8.22119
Control_1	P15090	Fatty acid-binding protein, adipocyte OS=Homo sapiens GN=FABP4 PE=1 SV=3 - [FABP4_HUMAN]	26.1984	34.09	4	4	7	132	14.7095	7.13721
Control_1	P15144	Aminopeptidase N OS=Homo sapiens GN=ANPEP PE=1 SV=4 - [AMPN_HUMAN]	41.9083	15.51	12	12	15	967	109.471	5.47803
Control_1	P15311	Ezrin OS=Homo sapiens GN=EZR PE=1 SV=4 - [EZRI_HUMAN]	46.2421	23.55	6	12	17	586	69.3697	6.26514
Control_1	P15531	Nucleoside diphosphate kinase A OS=Homo sapiens GN=NME1 PE=1 SV=1 - [NDKA_HUMAN]	27.3838	40.79	2	5	10	152	17.1377	6.18896
Control_1	P15586	N-acetylglucosamine-6-sulfatase OS=Homo sapiens GN=GNS PE=1 SV=3 - [GNS_HUMAN]	12.4834	5.98	3	3	5	552	62.042	8.30908
Control_1	P15880	40S ribosomal protein S2 OS=Homo sapiens GN=RPS2 PE=1 SV=2 - [RS2_HUMAN]	18.9923	22.53	5	5	6	293	31.3046	10.2427
Control_1	P16104	Histone H2A.x OS=Homo sapiens GN=H2AFX PE=1 SV=2 - [H2AX_HUMAN]	30.6263	52.45	2	5	9	143	15.1354	10.7407
Control_1	P16284	Platelet endothelial cell adhesion molecule OS=Homo sapiens GN=PECAM1 PE=1 SV=1 - [PECA1_HUMAN]	39.2957	20.33	10	10	13	738	82.4838	6.99072
Control_1	P16401	Histone H1.5 OS=Homo sapiens GN=HIST1H1B PE=1 SV=3 - [H15_HUMAN]	20.8474	15.04	5	5	8	226	22.5665	10.9165
Control_1	P16403	Histone H1.2 OS=Homo sapiens GN=HIST1H1C PE=1 SV=2 - [H12_HUMAN]	23.9538	15.49	4	4	8	213	21.3517	10.9312
Control_1	P16949	Stathmin OS=Homo sapiens GN=STMN1 PE=1 SV=3 - [STMN1_HUMAN]	11.0012	36.91	4	4	4	149	17.292	5.97314
Control_1	P17050	Alpha-N-acetylgalactosaminidase OS=Homo sapiens GN=NAGA PE=1 SV=2 - [NAGAB_HUMAN]	4.49726	5.35	2	2	2	411	46.5339	5.18604
Control_1	P17096	High mobility group protein HMG-I/HMG-Y OS=Homo sapiens GN=HMGA1 PE=1 SV=3 - [HMGA1_HUMAN]	27.4549	41.12	4	4	8	107	11.6691	10.3159
Control_1	P17174	Aspartate aminotransferase, cytoplasmic OS=Homo sapiens GN=GOT1 PE=1 SV=3 - [AATC_HUMAN]	4.75255	5.57	2	2	2	413	46.2185	7.00537
Control_1	P17612	cAMP-dependent protein kinase catalytic subunit alpha OS=Homo sapiens GN=PRKACA PE=1 SV=2 - [KAPCA_HUMAN]	5.64123	10.26	2	2	2	351	40.564	8.79248
Control_1	P17655	Calpain-2 catalytic subunit OS=Homo sapiens GN=CAPN2 PE=1 SV=6 - [CAN2_HUMAN]	18.7191	12.71	5	5	6	700	79.9448	4.98291
Control_1	P17858	6-phosphofructokinase, liver type OS=Homo sapiens GN=PFKL PE=1 SV=6 - [K6PL_HUMAN]	10.229	7.82	4	4	4	780	84.9642	7.50342
Control_1	P17931	Galectin-3 OS=Homo sapiens GN=LGALS3 PE=1 SV=5 - [LEG3_HUMAN]	10.1995	14.4	3	3	4	250	26.1361	8.55811
Control_1	P17980	26S protease regulatory subunit 6A OS=Homo sapiens GN=PSMC3 PE=1 SV=3 - [PRS6A_HUMAN]	4.22069	5.92	2	2	2	439	49.1725	5.23682
Control_1	P17987	T-complex protein 1 subunit alpha OS=Homo sapiens GN=TCP1 PE=1 SV=1 - [TCPA_HUMAN]	15.748	13.49	6	6	6	556	60.3056	6.11279
Control_1	P18085	ADP-ribosylation factor 4 OS=Homo sapiens GN=ARF4 PE=1 SV=3 - [ARF4_HUMAN]	12.2132	27.22	1	3	4	180	20.4977	7.13721
Control_1	P18124	60S ribosomal protein L7 OS=Homo sapiens GN=RPL7 PE=1 SV=1 - [RL7_HUMAN]	15.2318	18.55	4	4	6	248	29.2072	10.6528
Control_1	P18206	Vinculin OS=Homo sapiens GN=VCL PE=1 SV=4 - [VINC_HUMAN]	141.377	31.39	26	26	45	1134	123.722	5.65576
Control_1	P18669	Phosphoglycerate mutase 1 OS=Homo sapiens GN=PGAM1 PE=1 SV=2 - [PGAM1_HUMAN]	53.5944	54.33	10	10	17	254	28.7858	7.18115
Control_1	P19105	Myosin regulatory light chain 12A OS=Homo sapiens GN=MYL12A PE=1 SV=2 - [ML12A_HUMAN]	38.5923	51.46	6	6	13	171	19.7815	4.80518
Control_1	P19338	Nucleolin OS=Homo sapiens GN=NCL PE=1 SV=3 - [NUCL_HUMAN]	8.72581	7.89	3	3	3	710	76.5684	4.70361
Control_1	P19367	Hexokinase-1 OS=Homo sapiens GN=HK1 PE=1 SV=3 - [HXK1_HUMAN]	6.6282	3.93	3	3	3	917	102.42	6.80029
Control_1	P19623	Spermidine synthase OS=Homo sapiens GN=SRM PE=1 SV=1 - [SPEE_HUMAN]	6.50553	10.26	3	3	3	302	33.8027	5.49072
Control_1	P20618	Proteasome subunit beta type-1 OS=Homo sapiens GN=PSMB1 PE=1 SV=2 - [PSB1_HUMAN]	7.84926	16.6	3	3	3	241	26.4724	8.1333
Control_1	P20700	Lamin-B1 OS=Homo sapiens GN=LMNB1 PE=1 SV=2 - [LMNB1_HUMAN]	4.93334	3.92	2	2	2	586	66.3676	5.16064
Control_1	P21281	V-type proton ATPase subunit B, brain isoform OS=Homo sapiens GN=ATP6V1B2 PE=1 SV=3 - [VATB2_HUMAN]	8.85748	9	3	3	3	511	56.4649	5.80811
Control_1	P21291	Cysteine and glycine-rich protein 1 OS=Homo sapiens GN=CSRP1 PE=1 SV=3 - [CSRP1_HUMAN]	49.0505	54.4	7	7	14	193	20.5538	8.57275
Control_1	P21333	Filamin-A OS=Homo sapiens GN=FLNA PE=1 SV=4 - [FLNA_HUMAN]	611.187	54.51	89	96	183	2647	280.564	6.06201
Control_1	P21741	Midkine OS=Homo sapiens GN=MDK PE=1 SV=1 - [MK_HUMAN]	4.5655	21.68	2	2	2	143	15.575	9.78857
Control_1	P21810	Biglycan OS=Homo sapiens GN=BGN PE=1 SV=2 - [PGS1_HUMAN]	17.8055	18.75	5	5	6	368	41.6275	7.51807
Control_1	P21980	Protein-glutamine gamma-glutamyltransferase 2 OS=Homo sapiens GN=TGM2 PE=1 SV=2 - [TGM2_HUMAN]	53.9158	27.51	13	13	19	687	77.2797	5.22412
Control_1	P22061	Protein-L-isoaspartate(D-aspartate) O-methyltransferase OS=Homo sapiens GN=PCMT1 PE=1 SV=4 - [PIMT_HUMAN]	7.93885	14.98	3	3	3	227	24.6206	7.21045
Control_1	P22102	Trifunctional purine biosynthetic protein adenosine-3 OS=Homo sapiens GN=GART PE=1 SV=1 - [PUR2_HUMAN]	11.5874	6.44	4	4	4	1010	107.699	6.69775
Control_1	P22234	Multifunctional protein ADE2 OS=Homo sapiens GN=PAICS PE=1 SV=3 - [PUR6_HUMAN]	13.6556	15.29	4	4	5	425	47.0491	7.2251
Control_1	P22314	Ubiquitin-like modifier-activating enzyme 1 OS=Homo sapiens GN=UBA1 PE=1 SV=3 - [UBA1_HUMAN]	104.043	31.95	19	19	32	1058	117.774	5.75732
Control_1	P22392	Nucleoside diphosphate kinase B OS=Homo sapiens GN=NME2 PE=1 SV=1 - [NDKB_HUMAN]	34.5639	48.03	3	6	13	152	17.2869	8.41162
Control_1	P22626	Heterogeneous nuclear ribonucleoproteins A2/B1 OS=Homo sapiens GN=HNRNPA2B1 PE=1 SV=2 - [ROA2_HUMAN]	50.1032	31.73	9	10	17	353	37.4067	8.95361
Control_1	P23284	Peptidyl-prolyl cis-trans isomerase B OS=Homo sapiens GN=PPIB PE=1 SV=2 - [PPIB_HUMAN]	55.7008	31.94	5	6	18	216	23.7275	9.40771
Control_1	P23381	Tryptophan--tRNA ligase, cytoplasmic OS=Homo sapiens GN=WARS PE=1 SV=2 - [SYWC_HUMAN]	94.2981	43.31	13	13	28	471	53.1316	6.22705
Control_1	P23396	40S ribosomal protein S3 OS=Homo sapiens GN=RPS3 PE=1 SV=2 - [RS3_HUMAN]	29.9702	30.45	7	7	10	243	26.6714	9.65674
Control_1	P23526	Adenosylhomocysteinase OS=Homo sapiens GN=AHCY PE=1 SV=4 - [SAHH_HUMAN]	15.8166	12.5	5	5	6	432	47.6852	6.34131
Control_1	P23528	Cofilin-1 OS=Homo sapiens GN=CFL1 PE=1 SV=3 - [COF1_HUMAN]	140.437	60.84	8	10	38	166	18.4907	8.08936
Control_1	P24534	Elongation factor 1-beta OS=Homo sapiens GN=EEF1B2 PE=1 SV=3 - [EF1B_HUMAN]	12.5498	12.44	2	2	4	225	24.7483	4.66553
Control_1	P25705	ATP synthase subunit alpha, mitochondrial OS=Homo sapiens GN=ATP5A1 PE=1 SV=1 - [ATPA_HUMAN]	53.0296	26.76	11	11	17	553	59.7136	9.12939
Control_1	P25787	Proteasome subunit alpha type-2 OS=Homo sapiens GN=PSMA2 PE=1 SV=2 - [PSA2_HUMAN]	8.19267	17.09	2	2	2	234	25.8823	7.43018
Control_1	P25788	Proteasome subunit alpha type-3 OS=Homo sapiens GN=PSMA3 PE=1 SV=2 - [PSA3_HUMAN]	4.75333	8.63	2	2	2	255	28.4151	5.32568
Control_1	P25789	Proteasome subunit alpha type-4 OS=Homo sapiens GN=PSMA4 PE=1 SV=1 - [PSA4_HUMAN]	10.7551	15.33	3	3	4	261	29.4652	7.72314
Control_1	P26022	Pentraxin-related protein PTX3 OS=Homo sapiens GN=PTX3 PE=1 SV=3 - [PTX3_HUMAN]	30.7864	21.26	6	6	10	381	41.9488	5.0083
Control_1	P26038	Moesin OS=Homo sapiens GN=MSN PE=1 SV=3 - [MOES_HUMAN]	171.977	51.3	22	27	57	577	67.7778	6.40479
Control_1	P26373	60S ribosomal protein L13 OS=Homo sapiens GN=RPL13 PE=1 SV=4 - [RL13_HUMAN]	7.83324	9.95	2	2	3	211	24.2465	11.6489
Control_1	P26599	Polypyrimidine tract-binding protein 1 OS=Homo sapiens GN=PTBP1 PE=1 SV=1 - [PTBP1_HUMAN]	35.019	21.47	6	6	10	531	57.1856	9.17334
Control_1	P26640	Valine--tRNA ligase OS=Homo sapiens GN=VARS PE=1 SV=4 - [SYVC_HUMAN]	4.05242	1.98	2	2	2	1264	140.387	7.59131
Control_1	P26641	Elongation factor 1-gamma OS=Homo sapiens GN=EEF1G PE=1 SV=3 - [EF1G_HUMAN]	35.8399	19.91	9	9	13	437	50.0871	6.66846
Control_1	P27348	14-3-3 protein theta OS=Homo sapiens GN=YWHAQ PE=1 SV=1 - [1433T_HUMAN]	44.8354	46.53	7	10	16	245	27.7468	4.77979
Control_1	P27695	DNA-(apurinic or apyrimidinic site) lyase OS=Homo sapiens GN=APEX1 PE=1 SV=2 - [APEX1_HUMAN]	20.2518	28.62	5	5	7	318	35.5322	8.11865
Control_1	P27797	Calreticulin OS=Homo sapiens GN=CALR PE=1 SV=1 - [CALR_HUMAN]	78.4399	39.33	12	12	22	417	48.1118	4.43701
Control_1	P27816	Microtubule-associated protein 4 OS=Homo sapiens GN=MAP4 PE=1 SV=3 - [MAP4_HUMAN]	8.0908	4.17	3	3	3	1152	120.93	5.42725
Control_1	P27824	Calnexin OS=Homo sapiens GN=CANX PE=1 SV=2 - [CALX_HUMAN]	5.27744	4.39	2	2	2	592	67.5259	4.60205
Control_1	P28072	Proteasome subunit beta type-6 OS=Homo sapiens GN=PSMB6 PE=1 SV=4 - [PSB6_HUMAN]	7.46367	8.79	2	2	3	239	25.3414	4.91943
Control_1	P28074	Proteasome subunit beta type-5 OS=Homo sapiens GN=PSMB5 PE=1 SV=3 - [PSB5_HUMAN]	10.5144	18.25	4	4	4	263	28.4622	6.91748
Control_1	P28838	Cytosol aminopeptidase OS=Homo sapiens GN=LAP3 PE=1 SV=3 - [AMPL_HUMAN]	60.4729	34.3	13	13	21	519	56.1308	7.92822
Control_1	P29279	Connective tissue growth factor OS=Homo sapiens GN=CTGF PE=1 SV=2 - [CTGF_HUMAN]	28.6652	25.79	7	7	10	349	38.0649	8.00146
Control_1	P29401	Transketolase OS=Homo sapiens GN=TKT PE=1 SV=3 - [TKT_HUMAN]	134.047	44.78	20	20	41	623	67.8347	7.66455
Control_1	P29692	Elongation factor 1-delta OS=Homo sapiens GN=EEF1D PE=1 SV=5 - [EF1D_HUMAN]	11.7345	17.44	3	3	4	281	31.1028	5.0083
Control_1	P29966	Myristoylated alanine-rich C-kinase substrate OS=Homo sapiens GN=MARCKS PE=1 SV=4 - [MARCS_HUMAN]	12.0205	19.58	3	3	3	332	31.5359	4.44971
Control_1	P30040	Endoplasmic reticulum resident protein 29 OS=Homo sapiens GN=ERP29 PE=1 SV=4 - [ERP29_HUMAN]	7.91114	14.18	3	3	3	261	28.9752	7.31299
Control_1	P30041	Peroxiredoxin-6 OS=Homo sapiens GN=PRDX6 PE=1 SV=3 - [PRDX6_HUMAN]	26.4277	35.71	7	7	10	224	25.0192	6.37939
Control_1	P30044	Peroxiredoxin-5, mitochondrial OS=Homo sapiens GN=PRDX5 PE=1 SV=4 - [PRDX5_HUMAN]	28.2532	39.72	8	8	9	214	22.0725	8.70459
Control_1	P30048	Thioredoxin-dependent peroxide reductase, mitochondrial OS=Homo sapiens GN=PRDX3 PE=1 SV=3 - [PRDX3_HUMAN]	23.95	18.36	4	4	9	256	27.6752	7.78174
Control_1	P30050	60S ribosomal protein L12 OS=Homo sapiens GN=RPL12 PE=1 SV=1 - [RL12_HUMAN]	32.9284	54.55	6	6	12	165	17.8075	9.42236
Control_1	P30084	Enoyl-CoA hydratase, mitochondrial OS=Homo sapiens GN=ECHS1 PE=1 SV=4 - [ECHM_HUMAN]	12.0629	17.59	3	3	4	290	31.3671	8.07471
Control_1	P30086	Phosphatidylethanolamine-binding protein 1 OS=Homo sapiens GN=PEBP1 PE=1 SV=3 - [PEBP1_HUMAN]	38.903	57.75	6	6	11	187	21.0437	7.53271
Control_1	P30101	Protein disulfide-isomerase A3 OS=Homo sapiens GN=PDIA3 PE=1 SV=4 - [PDIA3_HUMAN]	159.227	44.95	23	23	49	505	56.7468	6.354
Control_1	P30153	Serine/threonine-protein phosphatase 2A 65 kDa regulatory subunit A alpha isoform OS=Homo sapiens GN=PPP2R1A PE=1 SV=4 - [2AAA_HUMAN]	12.1695	8.15	3	3	4	589	65.2669	5.10986
Control_1	P30493	HLA class I histocompatibility antigen, B-55 alpha chain OS=Homo sapiens GN=HLA-B PE=2 SV=1 - [1B55_HUMAN]	14.3845	19.61	1	5	5	362	40.471	5.98584
Control_1	P30508	HLA class I histocompatibility antigen, Cw-12 alpha chain OS=Homo sapiens GN=HLA-C PE=2 SV=2 - [1C12_HUMAN]	18.5351	20.49	1	5	6	366	40.8601	6.30322
Control_1	P30520	Adenylosuccinate synthetase isozyme 2 OS=Homo sapiens GN=ADSS PE=1 SV=3 - [PURA2_HUMAN]	4.89361	5.48	2	2	2	456	50.0658	6.55127
Control_1	P30626	Sorcin OS=Homo sapiens GN=SRI PE=1 SV=1 - [SORCN_HUMAN]	7.09444	16.16	3	3	3	198	21.6624	5.59229
Control_1	P30740	Leukocyte elastase inhibitor OS=Homo sapiens GN=SERPINB1 PE=1 SV=1 - [ILEU_HUMAN]	9.5374	10.29	2	3	4	379	42.7147	6.27783
Control_1	P31150	Rab GDP dissociation inhibitor alpha OS=Homo sapiens GN=GDI1 PE=1 SV=2 - [GDIA_HUMAN]	32.5066	22.82	3	7	9	447	50.5501	5.13525
Control_1	P31943	Heterogeneous nuclear ribonucleoprotein H OS=Homo sapiens GN=HNRNPH1 PE=1 SV=4 - [HNRH1_HUMAN]	14.3681	17.59	3	5	5	449	49.1984	6.30322
Control_1	P31946	14-3-3 protein beta/alpha OS=Homo sapiens GN=YWHAB PE=1 SV=3 - [1433B_HUMAN]	54.4537	43.5	6	9	17	246	28.0648	4.83057
Control_1	P31948	Stress-induced-phosphoprotein 1 OS=Homo sapiens GN=STIP1 PE=1 SV=1 - [STIP1_HUMAN]	23.2181	14.36	8	8	9	543	62.5994	6.80029
Control_1	P32119	Peroxiredoxin-2 OS=Homo sapiens GN=PRDX2 PE=1 SV=5 - [PRDX2_HUMAN]	48.3389	35.35	5	6	16	198	21.8782	5.97314
Control_1	P32455	Interferon-induced guanylate-binding protein 1 OS=Homo sapiens GN=GBP1 PE=1 SV=2 - [GBP1_HUMAN]	9.49824	11.15	3	3	3	592	67.8877	6.31592
Control_1	P32969	60S ribosomal protein L9 OS=Homo sapiens GN=RPL9 PE=1 SV=1 - [RL9_HUMAN]	15.9724	37.5	5	5	5	192	21.8498	9.94971
Control_1	P33151	Cadherin-5 OS=Homo sapiens GN=CDH5 PE=1 SV=5 - [CADH5_HUMAN]	15.1337	6.25	4	4	5	784	87.474	5.42725
Control_1	P34932	Heat shock 70 kDa protein 4 OS=Homo sapiens GN=HSPA4 PE=1 SV=4 - [HSP74_HUMAN]	11.089	6.55	4	4	4	840	94.2712	5.18604
Control_1	P35221	Catenin alpha-1 OS=Homo sapiens GN=CTNNA1 PE=1 SV=1 - [CTNA1_HUMAN]	8.27128	4.19	3	3	3	906	100.009	6.29053
Control_1	P35237	Serpin B6 OS=Homo sapiens GN=SERPINB6 PE=1 SV=3 - [SPB6_HUMAN]	21.5279	14.89	4	4	8	376	42.5941	5.2749
Control_1	P35241	Radixin OS=Homo sapiens GN=RDX PE=1 SV=1 - [RADI_HUMAN]	38.4831	21.78	5	11	15	583	68.5214	6.3667
Control_1	P35268	60S ribosomal protein L22 OS=Homo sapiens GN=RPL22 PE=1 SV=2 - [RL22_HUMAN]	6.68743	18.75	2	2	2	128	14.7778	9.18799
Control_1	P35579	Myosin-9 OS=Homo sapiens GN=MYH9 PE=1 SV=4 - [MYH9_HUMAN]	498.729	38.47	58	70	152	1960	226.392	5.60498
Control_1	P35580	Myosin-10 OS=Homo sapiens GN=MYH10 PE=1 SV=3 - [MYH10_HUMAN]	86.242	7.69	2	14	29	1976	228.858	5.5415
Control_1	P35908	Keratin, type II cytoskeletal 2 epidermal OS=Homo sapiens GN=KRT2 PE=1 SV=2 - [K22E_HUMAN]	180.899	52.11	20	28	58	639	65.3932	8.00146
Control_1	P36578	60S ribosomal protein L4 OS=Homo sapiens GN=RPL4 PE=1 SV=5 - [RL4_HUMAN]	15.2247	15.93	5	5	5	427	47.6674	11.063
Control_1	P36871	Phosphoglucomutase-1 OS=Homo sapiens GN=PGM1 PE=1 SV=3 - [PGM1_HUMAN]	9.19973	7.83	4	4	4	562	61.4105	6.75635
Control_1	P37802	Transgelin-2 OS=Homo sapiens GN=TAGLN2 PE=1 SV=3 - [TAGL2_HUMAN]	78.3124	57.29	9	9	24	199	22.3772	8.25049
Control_1	P37837	Transaldolase OS=Homo sapiens GN=TALDO1 PE=1 SV=2 - [TALDO_HUMAN]	18.157	17.51	6	6	7	337	37.5165	6.81494
Control_1	P38159	RNA-binding motif protein, X chromosome OS=Homo sapiens GN=RBMX PE=1 SV=3 - [RBMX_HUMAN]	7.72253	10.23	3	3	3	391	42.3063	10.0522
Control_1	P38606	V-type proton ATPase catalytic subunit A OS=Homo sapiens GN=ATP6V1A PE=1 SV=2 - [VATA_HUMAN]	8.42043	7.29	3	3	3	617	68.2605	5.51611
Control_1	P38646	Stress-70 protein, mitochondrial OS=Homo sapiens GN=HSPA9 PE=1 SV=2 - [GRP75_HUMAN]	14.2265	10.31	5	5	6	679	73.6348	6.16357
Control_1	P38919	Eukaryotic initiation factor 4A-III OS=Homo sapiens GN=EIF4A3 PE=1 SV=4 - [IF4A3_HUMAN]	15.2287	8.52	1	3	5	411	46.8412	6.72705
Control_1	P39019	40S ribosomal protein S19 OS=Homo sapiens GN=RPS19 PE=1 SV=2 - [RS19_HUMAN]	7.10493	22.07	3	3	3	145	16.0505	10.3159
Control_1	P39023	60S ribosomal protein L3 OS=Homo sapiens GN=RPL3 PE=1 SV=2 - [RL3_HUMAN]	4.13785	4.71	2	2	2	403	46.0798	10.1841
Control_1	P39060	Collagen alpha-1(XVIII) chain OS=Homo sapiens GN=COL18A1 PE=1 SV=5 - [COIA1_HUMAN]	33.2328	7.92	9	9	11	1754	178.077	6.01123
Control_1	P40227	T-complex protein 1 subunit zeta OS=Homo sapiens GN=CCT6A PE=1 SV=3 - [TCPZ_HUMAN]	26.3758	18.27	6	6	9	531	57.9876	6.68311
Control_1	P40261	Nicotinamide N-methyltransferase OS=Homo sapiens GN=NNMT PE=1 SV=1 - [NNMT_HUMAN]	12.0398	15.15	3	3	5	264	29.5551	5.74463
Control_1	P40925	Malate dehydrogenase, cytoplasmic OS=Homo sapiens GN=MDH1 PE=1 SV=4 - [MDHC_HUMAN]	29.0874	41.32	9	9	10	334	36.403	7.35693
Control_1	P40926	Malate dehydrogenase, mitochondrial OS=Homo sapiens GN=MDH2 PE=1 SV=3 - [MDHM_HUMAN]	84.8642	44.97	11	11	24	338	35.4807	8.67529
Control_1	P41091	Eukaryotic translation initiation factor 2 subunit 3 OS=Homo sapiens GN=EIF2S3 PE=1 SV=3 - [IF2G_HUMAN]	5.90678	5.3	2	2	2	472	51.0772	8.39697
Control_1	P41250	Glycine--tRNA ligase OS=Homo sapiens GN=GARS PE=1 SV=3 - [SYG_HUMAN]	28.2325	12.58	6	6	9	739	83.1126	7.03467
Control_1	P42224	Signal transducer and activator of transcription 1-alpha/beta OS=Homo sapiens GN=STAT1 PE=1 SV=2 - [STAT1_HUMAN]	4.21759	3.73	2	2	2	750	87.2795	6.04932
Control_1	P42330	Aldo-keto reductase family 1 member C3 OS=Homo sapiens GN=AKR1C3 PE=1 SV=4 - [AK1C3_HUMAN]	4.91488	8.36	2	2	2	323	36.8298	7.94287
Control_1	P42766	60S ribosomal protein L35 OS=Homo sapiens GN=RPL35 PE=1 SV=2 - [RL35_HUMAN]	5.15071	15.45	2	2	2	123	14.5426	11.0483
Control_1	P42785	Lysosomal Pro-X carboxypeptidase OS=Homo sapiens GN=PRCP PE=1 SV=1 - [PCP_HUMAN]	25.2441	14.52	5	5	8	496	55.7639	7.21045
Control_1	P43034	Platelet-activating factor acetylhydrolase IB subunit alpha OS=Homo sapiens GN=PAFAH1B1 PE=1 SV=2 - [LIS1_HUMAN]	6.51141	6.34	2	2	3	410	46.6082	7.37158
Control_1	P43121	Cell surface glycoprotein MUC18 OS=Homo sapiens GN=MCAM PE=1 SV=2 - [MUC18_HUMAN]	63.335	30.03	15	15	20	646	71.5626	5.75732
Control_1	P43490	Nicotinamide phosphoribosyltransferase OS=Homo sapiens GN=NAMPT PE=1 SV=1 - [NAMPT_HUMAN]	30.1976	24.03	8	8	10	491	55.4866	7.15186
Control_1	P45877	Peptidyl-prolyl cis-trans isomerase C OS=Homo sapiens GN=PPIC PE=1 SV=1 - [PPIC_HUMAN]	4.37838	8.96	1	2	2	212	22.7488	8.39697
Control_1	P46777	60S ribosomal protein L5 OS=Homo sapiens GN=RPL5 PE=1 SV=3 - [RL5_HUMAN]	11.562	14.14	3	3	5	297	34.3407	9.71533
Control_1	P46781	40S ribosomal protein S9 OS=Homo sapiens GN=RPS9 PE=1 SV=3 - [RS9_HUMAN]	13.887	18.04	4	4	6	194	22.5776	10.6528
Control_1	P46782	40S ribosomal protein S5 OS=Homo sapiens GN=RPS5 PE=1 SV=4 - [RS5_HUMAN]	14.0133	13.73	2	2	5	204	22.8621	9.71533
Control_1	P46783	40S ribosomal protein S10 OS=Homo sapiens GN=RPS10 PE=1 SV=1 - [RS10_HUMAN]	15.6202	23.03	3	3	5	165	18.8859	10.1548
Control_1	P46821	Microtubule-associated protein 1B OS=Homo sapiens GN=MAP1B PE=1 SV=2 - [MAP1B_HUMAN]	8.1724	2.19	3	3	3	2468	270.468	4.80518
Control_1	P46926	Glucosamine-6-phosphate isomerase 1 OS=Homo sapiens GN=GNPDA1 PE=1 SV=1 - [GNPI1_HUMAN]	7.3248	10.73	2	2	3	289	32.6476	6.91748
Control_1	P46940	Ras GTPase-activating-like protein IQGAP1 OS=Homo sapiens GN=IQGAP1 PE=1 SV=1 - [IQGA1_HUMAN]	141.221	23.6	28	28	46	1657	189.134	6.48096
Control_1	P47755	F-actin-capping protein subunit alpha-2 OS=Homo sapiens GN=CAPZA2 PE=1 SV=3 - [CAZA2_HUMAN]	46.8008	41.96	5	7	15	286	32.9286	5.84619
Control_1	P47756	F-actin-capping protein subunit beta OS=Homo sapiens GN=CAPZB PE=1 SV=4 - [CAPZB_HUMAN]	34.7513	29.24	7	7	13	277	31.3308	5.59229
Control_1	P47914	60S ribosomal protein L29 OS=Homo sapiens GN=RPL29 PE=1 SV=2 - [RL29_HUMAN]	5.11543	14.47	2	2	2	159	17.7411	11.6636
Control_1	P48147	Prolyl endopeptidase OS=Homo sapiens GN=PREP PE=1 SV=2 - [PPCE_HUMAN]	5.23049	4.23	2	2	2	710	80.648	5.85889
Control_1	P48637	Glutathione synthetase OS=Homo sapiens GN=GSS PE=1 SV=1 - [GSHB_HUMAN]	6.56727	8.65	2	2	2	474	52.3523	5.92236
Control_1	P48643	T-complex protein 1 subunit epsilon OS=Homo sapiens GN=CCT5 PE=1 SV=1 - [TCPE_HUMAN]	25.0596	13.31	6	6	9	541	59.6328	5.65576
Control_1	P48681	Nestin OS=Homo sapiens GN=NES PE=1 SV=2 - [NEST_HUMAN]	4.91078	2.22	2	2	2	1621	177.332	4.36084
Control_1	P49327	Fatty acid synthase OS=Homo sapiens GN=FASN PE=1 SV=3 - [FAS_HUMAN]	14.3101	3.7	6	6	6	2511	273.254	6.44287
Control_1	P49368	T-complex protein 1 subunit gamma OS=Homo sapiens GN=CCT3 PE=1 SV=4 - [TCPG_HUMAN]	4.58397	4.04	2	2	2	545	60.4953	6.49365
Control_1	P49407	Beta-arrestin-1 OS=Homo sapiens GN=ARRB1 PE=1 SV=2 - [ARRB1_HUMAN]	7.04562	10.29	2	2	2	418	47.0363	6.20166
Control_1	P49411	Elongation factor Tu, mitochondrial OS=Homo sapiens GN=TUFM PE=1 SV=2 - [EFTU_HUMAN]	20.3178	15.49	5	5	7	452	49.5102	7.60596
Control_1	P49593	Protein phosphatase 1F OS=Homo sapiens GN=PPM1F PE=1 SV=3 - [PPM1F_HUMAN]	28.0121	27.53	8	8	10	454	49.8001	5.09717
Control_1	P49720	Proteasome subunit beta type-3 OS=Homo sapiens GN=PSMB3 PE=1 SV=2 - [PSB3_HUMAN]	10.4771	20	3	3	4	205	22.9335	6.55127
Control_1	P49721	Proteasome subunit beta type-2 OS=Homo sapiens GN=PSMB2 PE=1 SV=1 - [PSB2_HUMAN]	7.54605	12.94	2	2	3	201	22.8217	7.02002
Control_1	P49748	Very long-chain specific acyl-CoA dehydrogenase, mitochondrial OS=Homo sapiens GN=ACADVL PE=1 SV=1 - [ACADV_HUMAN]	5.43553	4.89	2	2	2	655	70.3454	8.74854
Control_1	P50395	Rab GDP dissociation inhibitor beta OS=Homo sapiens GN=GDI2 PE=1 SV=2 - [GDIB_HUMAN]	79.0778	37.08	10	14	24	445	50.6309	6.46826
Control_1	P50453	Serpin B9 OS=Homo sapiens GN=SERPINB9 PE=1 SV=1 - [SPB9_HUMAN]	19.0682	14.36	4	5	8	376	42.3763	5.85889
Control_1	P50454	Serpin H1 OS=Homo sapiens GN=SERPINH1 PE=1 SV=2 - [SERPH_HUMAN]	57.304	29.19	11	11	18	418	46.4112	8.68994
Control_1	P50552	Vasodilator-stimulated phosphoprotein OS=Homo sapiens GN=VASP PE=1 SV=3 - [VASP_HUMAN]	4.79158	6.84	2	2	2	380	39.8051	8.93896
Control_1	P50914	60S ribosomal protein L14 OS=Homo sapiens GN=RPL14 PE=1 SV=4 - [RL14_HUMAN]	9.46086	10.7	2	2	3	215	23.417	10.9312
Control_1	P50990	T-complex protein 1 subunit theta OS=Homo sapiens GN=CCT8 PE=1 SV=4 - [TCPQ_HUMAN]	25.6092	22.63	9	9	10	548	59.5825	5.60498
Control_1	P50991	T-complex protein 1 subunit delta OS=Homo sapiens GN=CCT4 PE=1 SV=4 - [TCPD_HUMAN]	16.442	11.5	4	4	6	539	57.8878	7.82568
Control_1	P51149	Ras-related protein Rab-7a OS=Homo sapiens GN=RAB7A PE=1 SV=1 - [RAB7A_HUMAN]	12.9156	26.57	5	5	5	207	23.4748	6.69775
Control_1	P51452	Dual specificity protein phosphatase 3 OS=Homo sapiens GN=DUSP3 PE=1 SV=1 - [DUS3_HUMAN]	4.56556	14.59	2	2	2	185	20.4653	7.79639
Control_1	P51688	N-sulphoglucosamine sulphohydrolase OS=Homo sapiens GN=SGSH PE=1 SV=1 - [SPHM_HUMAN]	10.8126	9.76	3	3	4	502	56.6595	6.94678
Control_1	P51858	Hepatoma-derived growth factor OS=Homo sapiens GN=HDGF PE=1 SV=1 - [HDGF_HUMAN]	4.57398	10.83	2	2	2	240	26.7719	4.729
Control_1	P51991	Heterogeneous nuclear ribonucleoprotein A3 OS=Homo sapiens GN=HNRNPA3 PE=1 SV=2 - [ROA3_HUMAN]	5.30414	7.41	2	2	2	378	39.5706	9.01221
Control_1	P52209	6-phosphogluconate dehydrogenase, decarboxylating OS=Homo sapiens GN=PGD PE=1 SV=3 - [6PGD_HUMAN]	43.0575	25.67	10	10	15	483	53.106	7.2251
Control_1	P52272	Heterogeneous nuclear ribonucleoprotein M OS=Homo sapiens GN=HNRNPM PE=1 SV=3 - [HNRPM_HUMAN]	4.66656	3.29	2	2	2	730	77.4643	8.70459
Control_1	P52565	Rho GDP-dissociation inhibitor 1 OS=Homo sapiens GN=ARHGDIA PE=1 SV=3 - [GDIR1_HUMAN]	38.3637	35.78	4	4	11	204	23.1927	5.10986
Control_1	P52597	Heterogeneous nuclear ribonucleoprotein F OS=Homo sapiens GN=HNRNPF PE=1 SV=3 - [HNRPF_HUMAN]	7.38356	10.36	1	3	3	415	45.6429	5.57959
Control_1	P52907	F-actin-capping protein subunit alpha-1 OS=Homo sapiens GN=CAPZA1 PE=1 SV=3 - [CAZA1_HUMAN]	46.4685	45.8	6	8	14	286	32.9023	5.69385
Control_1	P52943	Cysteine-rich protein 2 OS=Homo sapiens GN=CRIP2 PE=1 SV=1 - [CRIP2_HUMAN]	20.1723	32.21	3	3	5	208	22.478	8.71924
Control_1	P53396	ATP-citrate synthase OS=Homo sapiens GN=ACLY PE=1 SV=3 - [ACLY_HUMAN]	13.2833	6.18	5	5	5	1101	120.762	7.32764
Control_1	P53621	Coatomer subunit alpha OS=Homo sapiens GN=COPA PE=1 SV=2 - [COPA_HUMAN]	5.09574	2.04	2	2	2	1224	138.258	7.66455
Control_1	P54578	Ubiquitin carboxyl-terminal hydrolase 14 OS=Homo sapiens GN=USP14 PE=1 SV=3 - [UBP14_HUMAN]	6.97341	5.87	2	2	2	494	56.033	5.30029
Control_1	P54802	Alpha-N-acetylglucosaminidase OS=Homo sapiens GN=NAGLU PE=1 SV=2 - [ANAG_HUMAN]	6.39293	5.52	2	2	2	743	82.2136	6.65381
Control_1	P54819	Adenylate kinase 2, mitochondrial OS=Homo sapiens GN=AK2 PE=1 SV=2 - [KAD2_HUMAN]	14.6521	28.45	4	4	5	239	26.4608	7.81104
Control_1	P55072	Transitional endoplasmic reticulum ATPase OS=Homo sapiens GN=VCP PE=1 SV=4 - [TERA_HUMAN]	154.383	40.07	25	25	47	806	89.2657	5.26221
Control_1	P55145	Mesencephalic astrocyte-derived neurotrophic factor OS=Homo sapiens GN=MANF PE=1 SV=3 - [MANF_HUMAN]	7.34014	22.53	3	3	3	182	20.6868	8.68994
Control_1	P55786	Puromycin-sensitive aminopeptidase OS=Homo sapiens GN=NPEPPS PE=1 SV=2 - [PSA_HUMAN]	31.7608	16.21	10	10	11	919	103.211	5.71924
Control_1	P56537	Eukaryotic translation initiation factor 6 OS=Homo sapiens GN=EIF6 PE=1 SV=1 - [IF6_HUMAN]	5.96554	17.14	2	2	2	245	26.5822	4.67822
Control_1	P58546	Myotrophin OS=Homo sapiens GN=MTPN PE=1 SV=2 - [MTPN_HUMAN]	9.3373	25.42	2	2	3	118	12.8866	5.51611
Control_1	P59998	Actin-related protein 2/3 complex subunit 4 OS=Homo sapiens GN=ARPC4 PE=1 SV=3 - [ARPC4_HUMAN]	17.0328	22.62	3	3	6	168	19.6543	8.42627
Control_1	P60174	Triosephosphate isomerase OS=Homo sapiens GN=TPI1 PE=1 SV=3 - [TPIS_HUMAN]	142.935	60.14	13	13	44	286	30.7717	5.92236
Control_1	P60660	Myosin light polypeptide 6 OS=Homo sapiens GN=MYL6 PE=1 SV=2 - [MYL6_HUMAN]	35.0863	35.1	5	5	12	151	16.9191	4.65283
Control_1	P60709	Actin, cytoplasmic 1 OS=Homo sapiens GN=ACTB PE=1 SV=1 - [ACTB_HUMAN]	404.7	60.27	17	17	120	375	41.7097	5.47803
Control_1	P60842	Eukaryotic initiation factor 4A-I OS=Homo sapiens GN=EIF4A1 PE=1 SV=1 - [IF4A1_HUMAN]	43.1504	24.63	6	8	15	406	46.1246	5.47803
Control_1	P60866	40S ribosomal protein S20 OS=Homo sapiens GN=RPS20 PE=1 SV=1 - [RS20_HUMAN]	12.7019	19.33	2	2	4	119	13.3643	9.93506
Control_1	P60900	Proteasome subunit alpha type-6 OS=Homo sapiens GN=PSMA6 PE=1 SV=1 - [PSA6_HUMAN]	21.9834	29.67	6	6	7	246	27.3818	6.75635
Control_1	P60953	Cell division control protein 42 homolog OS=Homo sapiens GN=CDC42 PE=1 SV=2 - [CDC42_HUMAN]	23.9457	20.94	3	3	8	191	21.245	6.55127
Control_1	P60981	Destrin OS=Homo sapiens GN=DSTN PE=1 SV=3 - [DEST_HUMAN]	12.687	30.91	4	4	5	165	18.4935	7.85498
Control_1	P61019	Ras-related protein Rab-2A OS=Homo sapiens GN=RAB2A PE=1 SV=1 - [RAB2A_HUMAN]	7.62327	18.87	3	3	3	212	23.5308	6.53662
Control_1	P61088	Ubiquitin-conjugating enzyme E2 N OS=Homo sapiens GN=UBE2N PE=1 SV=1 - [UBE2N_HUMAN]	9.2724	38.82	3	3	3	152	17.127	6.56592
Control_1	P61158	Actin-related protein 3 OS=Homo sapiens GN=ACTR3 PE=1 SV=3 - [ARP3_HUMAN]	65.0174	41.87	11	11	18	418	47.341	5.88428
Control_1	P61160	Actin-related protein 2 OS=Homo sapiens GN=ACTR2 PE=1 SV=1 - [ARP2_HUMAN]	15.4932	11.42	3	3	6	394	44.7322	6.7417
Control_1	P61163	Alpha-centractin OS=Homo sapiens GN=ACTR1A PE=1 SV=1 - [ACTZ_HUMAN]	23.2279	27.13	6	6	8	376	42.5869	6.63916
Control_1	P61204	ADP-ribosylation factor 3 OS=Homo sapiens GN=ARF3 PE=1 SV=2 - [ARF3_HUMAN]	18.2268	34.81	2	4	6	181	20.5877	7.43018
Control_1	P61247	40S ribosomal protein S3a OS=Homo sapiens GN=RPS3A PE=1 SV=2 - [RS3A_HUMAN]	10.1369	12.12	3	3	3	264	29.9257	9.72998
Control_1	P61254	60S ribosomal protein L26 OS=Homo sapiens GN=RPL26 PE=1 SV=1 - [RL26_HUMAN]	4.69869	12.41	2	2	2	145	17.2475	10.5503
Control_1	P61353	60S ribosomal protein L27 OS=Homo sapiens GN=RPL27 PE=1 SV=2 - [RL27_HUMAN]	6.76157	27.94	3	3	3	136	15.7877	10.5649
Control_1	P61513	60S ribosomal protein L37a OS=Homo sapiens GN=RPL37A PE=1 SV=2 - [RL37A_HUMAN]	4.50882	29.35	2	2	2	92	10.2685	10.4331
Control_1	P61586	Transforming protein RhoA OS=Homo sapiens GN=RHOA PE=1 SV=1 - [RHOA_HUMAN]	7.14419	17.1	1	2	2	193	21.7541	6.1001
Control_1	P61604	10 kDa heat shock protein, mitochondrial OS=Homo sapiens GN=HSPE1 PE=1 SV=2 - [CH10_HUMAN]	8.25803	35.29	3	3	3	102	10.9249	8.92432
Control_1	P61769	Beta-2-microglobulin OS=Homo sapiens GN=B2M PE=1 SV=1 - [B2MG_HUMAN]	16.8237	35.29	3	3	5	119	13.7059	6.52197
Control_1	P61923	Coatomer subunit zeta-1 OS=Homo sapiens GN=COPZ1 PE=1 SV=1 - [COPZ1_HUMAN]	4.81503	15.25	2	2	2	177	20.1855	4.80518
Control_1	P61978	Heterogeneous nuclear ribonucleoprotein K OS=Homo sapiens GN=HNRNPK PE=1 SV=1 - [HNRPK_HUMAN]	30.2048	20.3	8	8	11	463	50.9444	5.5415
Control_1	P61981	14-3-3 protein gamma OS=Homo sapiens GN=YWHAG PE=1 SV=2 - [1433G_HUMAN]	46.7247	37.25	6	9	16	247	28.2849	4.89404
Control_1	P62081	40S ribosomal protein S7 OS=Homo sapiens GN=RPS7 PE=1 SV=1 - [RS7_HUMAN]	30.5394	36.08	6	6	11	194	22.1133	10.0962
Control_1	P62136	Serine/threonine-protein phosphatase PP1-alpha catalytic subunit OS=Homo sapiens GN=PPP1CA PE=1 SV=1 - [PP1A_HUMAN]	17.4904	24.24	6	6	7	330	37.4878	6.32861
Control_1	P62158	Calmodulin OS=Homo sapiens GN=CALM1 PE=1 SV=2 - [CALM_HUMAN]	15.8394	22.15	2	2	5	149	16.8268	4.22119
Control_1	P62241	40S ribosomal protein S8 OS=Homo sapiens GN=RPS8 PE=1 SV=2 - [RS8_HUMAN]	34.6514	50.96	9	9	13	208	24.1902	10.3159
Control_1	P62244	40S ribosomal protein S15a OS=Homo sapiens GN=RPS15A PE=1 SV=2 - [RS15A_HUMAN]	8.9351	16.92	2	2	3	130	14.83	10.1255
Control_1	P62249	40S ribosomal protein S16 OS=Homo sapiens GN=RPS16 PE=1 SV=2 - [RS16_HUMAN]	12.3457	14.38	2	2	4	146	16.435	10.2134
Control_1	P62258	14-3-3 protein epsilon OS=Homo sapiens GN=YWHAE PE=1 SV=1 - [1433E_HUMAN]	81.1848	41.18	9	11	27	255	29.1554	4.7417
Control_1	P62263	40S ribosomal protein S14 OS=Homo sapiens GN=RPS14 PE=1 SV=3 - [RS14_HUMAN]	11.0239	16.56	3	3	4	151	16.2625	10.0522
Control_1	P62266	40S ribosomal protein S23 OS=Homo sapiens GN=RPS23 PE=1 SV=3 - [RS23_HUMAN]	18.7038	48.25	6	6	7	143	15.7977	10.4917
Control_1	P62277	40S ribosomal protein S13 OS=Homo sapiens GN=RPS13 PE=1 SV=2 - [RS13_HUMAN]	4.6959	16.56	2	2	2	151	17.2117	10.5356
Control_1	P62280	40S ribosomal protein S11 OS=Homo sapiens GN=RPS11 PE=1 SV=3 - [RS11_HUMAN]	9.59475	17.72	2	2	3	158	18.419	10.3013
Control_1	P62424	60S ribosomal protein L7a OS=Homo sapiens GN=RPL7A PE=1 SV=2 - [RL7A_HUMAN]	8.57514	13.16	3	3	3	266	29.977	10.6089
Control_1	P62491	Ras-related protein Rab-11A OS=Homo sapiens GN=RAB11A PE=1 SV=3 - [RB11A_HUMAN]	11.4289	19.91	4	4	4	216	24.3784	6.56592
Control_1	P62495	Eukaryotic peptide chain release factor subunit 1 OS=Homo sapiens GN=ETF1 PE=1 SV=3 - [ERF1_HUMAN]	8.28773	9.15	2	2	3	437	49.0002	5.70654
Control_1	P62701	40S ribosomal protein S4, X isoform OS=Homo sapiens GN=RPS4X PE=1 SV=2 - [RS4X_HUMAN]	20.5089	26.24	7	7	8	263	29.5791	10.1548
Control_1	P62750	60S ribosomal protein L23a OS=Homo sapiens GN=RPL23A PE=1 SV=1 - [RL23A_HUMAN]	8.53751	23.08	3	3	3	156	17.6841	10.4478
Control_1	P62753	40S ribosomal protein S6 OS=Homo sapiens GN=RPS6 PE=1 SV=1 - [RS6_HUMAN]	7.28814	16.47	3	3	3	249	28.663	10.8433
Control_1	P62805	Histone H4 OS=Homo sapiens GN=HIST1H4A PE=1 SV=2 - [H4_HUMAN]	76.57	51.46	5	5	29	103	11.3604	11.356
Control_1	P62826	GTP-binding nuclear protein Ran OS=Homo sapiens GN=RAN PE=1 SV=3 - [RAN_HUMAN]	10.1012	22.69	4	4	4	216	24.4076	7.48877
Control_1	P62829	60S ribosomal protein L23 OS=Homo sapiens GN=RPL23 PE=1 SV=1 - [RL23_HUMAN]	5.22478	21.43	2	2	2	140	14.8561	10.5063
Control_1	P62851	40S ribosomal protein S25 OS=Homo sapiens GN=RPS25 PE=1 SV=1 - [RS25_HUMAN]	7.17996	20	3	3	3	125	13.7337	10.1108
Control_1	P62854	40S ribosomal protein S26 OS=Homo sapiens GN=RPS26 PE=1 SV=3 - [RS26_HUMAN]	6.03831	20.87	2	2	2	115	13.0071	11.0044
Control_1	P62873	Guanine nucleotide-binding protein G(I)/G(S)/G(T) subunit beta-1 OS=Homo sapiens GN=GNB1 PE=1 SV=3 - [GBB1_HUMAN]	7.74791	10.29	3	3	3	340	37.353	5.99854
Control_1	P62888	60S ribosomal protein L30 OS=Homo sapiens GN=RPL30 PE=1 SV=2 - [RL30_HUMAN]	16.6511	24.35	2	2	6	115	12.7757	9.62744
Control_1	P62917	60S ribosomal protein L8 OS=Homo sapiens GN=RPL8 PE=1 SV=2 - [RL8_HUMAN]	7.12019	10.51	2	2	3	257	28.0073	11.0337
Control_1	P63000	Ras-related C3 botulinum toxin substrate 1 OS=Homo sapiens GN=RAC1 PE=1 SV=1 - [RAC1_HUMAN]	11.8887	22.92	4	4	5	192	21.4362	8.49951
Control_1	P63010	AP-2 complex subunit beta OS=Homo sapiens GN=AP2B1 PE=1 SV=1 - [AP2B1_HUMAN]	10.5595	7.47	4	4	4	937	104.486	5.37646
Control_1	P63104	14-3-3 protein zeta/delta OS=Homo sapiens GN=YWHAZ PE=1 SV=1 - [1433Z_HUMAN]	94.651	43.27	8	10	29	245	27.7277	4.79248
Control_1	P63241	Eukaryotic translation initiation factor 5A-1 OS=Homo sapiens GN=EIF5A PE=1 SV=2 - [IF5A1_HUMAN]	44.2379	55.19	9	9	14	154	16.8214	5.23682
Control_1	P63244	Guanine nucleotide-binding protein subunit beta-2-like 1 OS=Homo sapiens GN=GNB2L1 PE=1 SV=3 - [GBLP_HUMAN]	23.8444	29.34	6	6	8	317	35.0546	7.69385
Control_1	P67936	Tropomyosin alpha-4 chain OS=Homo sapiens GN=TPM4 PE=1 SV=3 - [TPM4_HUMAN]	13.5725	20.97	4	5	6	248	28.5045	4.69092
Control_1	P68036	Ubiquitin-conjugating enzyme E2 L3 OS=Homo sapiens GN=UBE2L3 PE=1 SV=1 - [UB2L3_HUMAN]	25.2288	46.1	4	4	8	154	17.8502	8.51416
Control_1	P68104	Elongation factor 1-alpha 1 OS=Homo sapiens GN=EEF1A1 PE=1 SV=1 - [EF1A1_HUMAN]	194.422	43.51	14	14	55	462	50.1091	9.01221
Control_1	P68363	Tubulin alpha-1B chain OS=Homo sapiens GN=TUBA1B PE=1 SV=1 - [TBA1B_HUMAN]	173.284	51.44	2	15	54	451	50.1196	5.05908
Control_1	P68371	Tubulin beta-4B chain OS=Homo sapiens GN=TUBB4B PE=1 SV=1 - [TBB4B_HUMAN]	130.251	46.07	2	14	38	445	49.799	4.89404
Control_1	P68402	Platelet-activating factor acetylhydrolase IB subunit beta OS=Homo sapiens GN=PAFAH1B2 PE=1 SV=1 - [PA1B2_HUMAN]	6.61562	12.23	2	2	2	229	25.5531	5.92236
Control_1	P78371	T-complex protein 1 subunit beta OS=Homo sapiens GN=CCT2 PE=1 SV=4 - [TCPB_HUMAN]	29.087	24.86	8	8	9	535	57.4521	6.45557
Control_1	P78417	Glutathione S-transferase omega-1 OS=Homo sapiens GN=GSTO1 PE=1 SV=2 - [GSTO1_HUMAN]	17.2225	19.92	4	4	6	241	27.548	6.59521
Control_1	P81605	Dermcidin OS=Homo sapiens GN=DCD PE=1 SV=2 - [DCD_HUMAN]	17.411	35.45	3	3	6	110	11.2768	6.53662
Control_1	P84243	Histone H3.3 OS=Homo sapiens GN=H3F3A PE=1 SV=2 - [H33_HUMAN]	19.1078	35.29	1	3	7	136	15.3185	11.2681
Control_1	P98160	Basement membrane-specific heparan sulfate proteoglycan core protein OS=Homo sapiens GN=HSPG2 PE=1 SV=4 - [PGBM_HUMAN]	676.969	42.56	110	110	199	4391	468.532	6.50732
Control_1	Q00169	Phosphatidylinositol transfer protein alpha isoform OS=Homo sapiens GN=PITPNA PE=1 SV=2 - [PIPNA_HUMAN]	4.97971	12.96	2	2	2	270	31.786	6.55127
Control_1	Q00341	Vigilin OS=Homo sapiens GN=HDLBP PE=1 SV=2 - [VIGLN_HUMAN]	4.81113	2.84	2	2	2	1268	141.368	6.87354
Control_1	Q00610	Clathrin heavy chain 1 OS=Homo sapiens GN=CLTC PE=1 SV=5 - [CLH1_HUMAN]	86.1634	20.54	21	21	28	1675	191.493	5.69385
Control_1	Q00688	Peptidyl-prolyl cis-trans isomerase FKBP3 OS=Homo sapiens GN=FKBP3 PE=1 SV=1 - [FKBP3_HUMAN]	7.64787	9.82	2	2	3	224	25.1613	9.27588
Control_1	Q00839	Heterogeneous nuclear ribonucleoprotein U OS=Homo sapiens GN=HNRNPU PE=1 SV=6 - [HNRPU_HUMAN]	5.68344	4.48	2	2	2	825	90.528	5.99854
Control_1	Q01082	Spectrin beta chain, non-erythrocytic 1 OS=Homo sapiens GN=SPTBN1 PE=1 SV=2 - [SPTB2_HUMAN]	61.076	11.08	21	21	23	2364	274.439	5.56689
Control_1	Q01469	Fatty acid-binding protein, epidermal OS=Homo sapiens GN=FABP5 PE=1 SV=3 - [FABP5_HUMAN]	30.0472	42.22	5	5	8	135	15.1546	7.00537
Control_1	Q01518	Adenylyl cyclase-associated protein 1 OS=Homo sapiens GN=CAP1 PE=1 SV=5 - [CAP1_HUMAN]	50.178	24.63	9	9	16	475	51.8687	8.06006
Control_1	Q01813	6-phosphofructokinase type C OS=Homo sapiens GN=PFKP PE=1 SV=2 - [K6PP_HUMAN]	20.153	11.22	7	7	8	784	85.5415	7.54736
Control_1	Q02543	60S ribosomal protein L18a OS=Homo sapiens GN=RPL18A PE=1 SV=2 - [RL18A_HUMAN]	5.63406	15.34	2	2	2	176	20.7489	10.7114
Control_1	Q02790	Peptidyl-prolyl cis-trans isomerase FKBP4 OS=Homo sapiens GN=FKBP4 PE=1 SV=3 - [FKBP4_HUMAN]	4.73591	6.75	2	2	2	459	51.7721	5.42725
Control_1	Q02809	Procollagen-lysine,2-oxoglutarate 5-dioxygenase 1 OS=Homo sapiens GN=PLOD1 PE=1 SV=2 - [PLOD1_HUMAN]	20.2629	12.24	7	7	7	727	83.4974	6.94678
Control_1	Q02818	Nucleobindin-1 OS=Homo sapiens GN=NUCB1 PE=1 SV=4 - [NUCB1_HUMAN]	6.799	7.38	3	3	3	461	53.8463	5.24951
Control_1	Q02878	60S ribosomal protein L6 OS=Homo sapiens GN=RPL6 PE=1 SV=3 - [RL6_HUMAN]	5.06926	10.42	2	2	2	288	32.7076	10.5796
Control_1	Q03135	Caveolin-1 OS=Homo sapiens GN=CAV1 PE=1 SV=4 - [CAV1_HUMAN]	4.88458	18.54	2	2	2	178	20.4585	6.02393
Control_1	Q03252	Lamin-B2 OS=Homo sapiens GN=LMNB2 PE=1 SV=3 - [LMNB2_HUMAN]	9.03042	6	3	3	4	600	67.6475	5.35107
Control_1	Q04446	1,4-alpha-glucan-branching enzyme OS=Homo sapiens GN=GBE1 PE=1 SV=3 - [GLGB_HUMAN]	17.2533	9.54	5	5	6	702	80.4226	6.31592
Control_1	Q04837	Single-stranded DNA-binding protein, mitochondrial OS=Homo sapiens GN=SSBP1 PE=1 SV=1 - [SSBP_HUMAN]	10.7448	21.62	3	3	4	148	17.249	9.59814
Control_1	Q04917	14-3-3 protein eta OS=Homo sapiens GN=YWHAH PE=1 SV=4 - [1433F_HUMAN]	30.4797	31.3	4	7	12	246	28.201	4.84326
Control_1	Q05682	Caldesmon OS=Homo sapiens GN=CALD1 PE=1 SV=3 - [CALD1_HUMAN]	9.50121	7.44	4	4	4	793	93.1754	5.65576
Control_1	Q06323	Proteasome activator complex subunit 1 OS=Homo sapiens GN=PSME1 PE=1 SV=1 - [PSME1_HUMAN]	19.8304	34.14	6	6	8	249	28.705	6.02393
Control_1	Q06830	Peroxiredoxin-1 OS=Homo sapiens GN=PRDX1 PE=1 SV=1 - [PRDX1_HUMAN]	61.7651	57.29	6	8	20	199	22.0963	8.1333
Control_1	Q07020	60S ribosomal protein L18 OS=Homo sapiens GN=RPL18 PE=1 SV=2 - [RL18_HUMAN]	8.96045	18.09	3	3	3	188	21.6211	11.7222
Control_1	Q07021	Complement component 1 Q subcomponent-binding protein, mitochondrial OS=Homo sapiens GN=C1QBP PE=1 SV=1 - [C1QBP_HUMAN]	9.54567	21.28	3	3	3	282	31.3426	4.84326
Control_1	Q07065	Cytoskeleton-associated protein 4 OS=Homo sapiens GN=CKAP4 PE=1 SV=2 - [CKAP4_HUMAN]	8.01263	7.81	3	3	3	602	65.9827	5.92236
Control_1	Q07955	Serine/arginine-rich splicing factor 1 OS=Homo sapiens GN=SRSF1 PE=1 SV=2 - [SRSF1_HUMAN]	4.37391	8.87	2	2	2	248	27.7278	10.3599
Control_1	Q08174	Protocadherin-1 OS=Homo sapiens GN=PCDH1 PE=1 SV=2 - [PCDH1_HUMAN]	8.1492	3.3	2	2	3	1060	114.673	5.03369
Control_1	Q08211	ATP-dependent RNA helicase A OS=Homo sapiens GN=DHX9 PE=1 SV=4 - [DHX9_HUMAN]	7.17922	3.23	3	3	3	1270	140.869	6.84424
Control_1	Q09666	Neuroblast differentiation-associated protein AHNAK OS=Homo sapiens GN=AHNAK PE=1 SV=2 - [AHNK_HUMAN]	26.1266	5.04	10	10	11	5890	628.699	6.15088
Control_1	Q12805	EGF-containing fibulin-like extracellular matrix protein 1 OS=Homo sapiens GN=EFEMP1 PE=1 SV=2 - [FBLN3_HUMAN]	40.3989	21.5	8	8	13	493	54.6042	5.07178
Control_1	Q12905	Interleukin enhancer-binding factor 2 OS=Homo sapiens GN=ILF2 PE=1 SV=2 - [ILF2_HUMAN]	36.6145	36.92	10	10	13	390	43.0352	5.26221
Control_1	Q12906	Interleukin enhancer-binding factor 3 OS=Homo sapiens GN=ILF3 PE=1 SV=3 - [ILF3_HUMAN]	17.675	7.72	5	5	6	894	95.2791	8.76318
Control_1	Q13162	Peroxiredoxin-4 OS=Homo sapiens GN=PRDX4 PE=1 SV=1 - [PRDX4_HUMAN]	9.39114	21.77	3	4	4	271	30.5208	6.29053
Control_1	Q13200	26S proteasome non-ATPase regulatory subunit 2 OS=Homo sapiens GN=PSMD2 PE=1 SV=3 - [PSMD2_HUMAN]	6.18985	4.07	2	2	2	908	100.136	5.19873
Control_1	Q13201	Multimerin-1 OS=Homo sapiens GN=MMRN1 PE=1 SV=3 - [MMRN1_HUMAN]	10.761	6.03	4	4	4	1228	138.023	7.92822
Control_1	Q13404	Ubiquitin-conjugating enzyme E2 variant 1 OS=Homo sapiens GN=UBE2V1 PE=1 SV=2 - [UB2V1_HUMAN]	7.87852	12.93	2	2	3	147	16.4843	7.92822
Control_1	Q13561	Dynactin subunit 2 OS=Homo sapiens GN=DCTN2 PE=1 SV=4 - [DCTN2_HUMAN]	7.40415	8.73	2	2	3	401	44.2039	5.21143
Control_1	Q13630	GDP-L-fucose synthase OS=Homo sapiens GN=TSTA3 PE=1 SV=1 - [FCL_HUMAN]	4.79778	10.59	2	2	2	321	35.87	6.59521
Control_1	Q13642	Four and a half LIM domains protein 1 OS=Homo sapiens GN=FHL1 PE=1 SV=4 - [FHL1_HUMAN]	17.0212	18.89	5	5	7	323	36.2386	8.96826
Control_1	Q13765	Nascent polypeptide-associated complex subunit alpha OS=Homo sapiens GN=NACA PE=1 SV=1 - [NACA_HUMAN]	9.62306	13.49	2	2	3	215	23.3697	4.56396
Control_1	Q13813	Spectrin alpha chain, non-erythrocytic 1 OS=Homo sapiens GN=SPTAN1 PE=1 SV=3 - [SPTN1_HUMAN]	101.02	15.86	28	28	36	2472	284.364	5.35107
Control_1	Q13838	Spliceosome RNA helicase DDX39B OS=Homo sapiens GN=DDX39B PE=1 SV=1 - [DX39B_HUMAN]	15.7244	17.99	6	6	6	428	48.9599	5.66846
Control_1	Q13867	Bleomycin hydrolase OS=Homo sapiens GN=BLMH PE=1 SV=1 - [BLMH_HUMAN]	6.68972	5.27	2	2	3	455	52.528	6.26514
Control_1	Q14019	Coactosin-like protein OS=Homo sapiens GN=COTL1 PE=1 SV=3 - [COTL1_HUMAN]	23.7786	45.07	5	5	8	142	15.935	5.66846
Control_1	Q14103	Heterogeneous nuclear ribonucleoprotein D0 OS=Homo sapiens GN=HNRNPD PE=1 SV=1 - [HNRPD_HUMAN]	17.9488	11.55	4	4	7	355	38.4103	7.81104
Control_1	Q14192	Four and a half LIM domains protein 2 OS=Homo sapiens GN=FHL2 PE=1 SV=3 - [FHL2_HUMAN]	26.9758	40.14	9	9	10	279	32.1706	7.54736
Control_1	Q14195	Dihydropyrimidinase-related protein 3 OS=Homo sapiens GN=DPYSL3 PE=1 SV=1 - [DPYL3_HUMAN]	24.1528	19.3	6	7	8	570	61.9241	6.49365
Control_1	Q14204	Cytoplasmic dynein 1 heavy chain 1 OS=Homo sapiens GN=DYNC1H1 PE=1 SV=5 - [DYHC1_HUMAN]	26.1165	3.7	10	10	10	4646	532.072	6.40479
Control_1	Q14315	Filamin-C OS=Homo sapiens GN=FLNC PE=1 SV=3 - [FLNC_HUMAN]	197.291	25.8	39	48	68	2725	290.841	5.97314
Control_1	Q14697	Neutral alpha-glucosidase AB OS=Homo sapiens GN=GANAB PE=1 SV=3 - [GANAB_HUMAN]	42.3581	20.34	12	12	14	944	106.807	6.13818
Control_1	Q14764	Major vault protein OS=Homo sapiens GN=MVP PE=1 SV=4 - [MVP_HUMAN]	13.9057	8.29	5	5	5	893	99.2659	5.47803
Control_1	Q14847	LIM and SH3 domain protein 1 OS=Homo sapiens GN=LASP1 PE=1 SV=2 - [LASP1_HUMAN]	7.76496	10.34	2	2	3	261	29.6982	7.04932
Control_1	Q14914	Prostaglandin reductase 1 OS=Homo sapiens GN=PTGR1 PE=1 SV=2 - [PTGR1_HUMAN]	15.6333	15.81	3	3	5	329	35.8467	8.29443
Control_1	Q14974	Importin subunit beta-1 OS=Homo sapiens GN=KPNB1 PE=1 SV=2 - [IMB1_HUMAN]	8.80261	4.45	3	3	3	876	97.108	4.77979
Control_1	Q15019	Septin-2 OS=Homo sapiens GN=SEPT2 PE=1 SV=1 - [SEPT2_HUMAN]	11.5006	16.9	4	4	5	361	41.4613	6.59521
Control_1	Q15063	Periostin OS=Homo sapiens GN=POSTN PE=1 SV=2 - [POSTN_HUMAN]	11.6774	8.13	4	4	5	836	93.2553	7.53271
Control_1	Q15084	Protein disulfide-isomerase A6 OS=Homo sapiens GN=PDIA6 PE=1 SV=1 - [PDIA6_HUMAN]	99.656	42.95	14	14	31	440	48.0913	5.08447
Control_1	Q15149	Plectin OS=Homo sapiens GN=PLEC PE=1 SV=3 - [PLEC_HUMAN]	108.157	9.71	33	33	40	4684	531.466	5.96045
Control_1	Q15181	Inorganic pyrophosphatase OS=Homo sapiens GN=PPA1 PE=1 SV=2 - [IPYR_HUMAN]	8.31757	10.73	2	2	3	289	32.6392	5.85889
Control_1	Q15257	Serine/threonine-protein phosphatase 2A activator OS=Homo sapiens GN=PPP2R4 PE=1 SV=3 - [PTPA_HUMAN]	9.25028	17.04	3	3	3	358	40.6414	5.93506
Control_1	Q15293	Reticulocalbin-1 OS=Homo sapiens GN=RCN1 PE=1 SV=1 - [RCN1_HUMAN]	20.5355	22.05	5	5	8	331	38.8662	4.99561
Control_1	Q15365	Poly(rC)-binding protein 1 OS=Homo sapiens GN=PCBP1 PE=1 SV=2 - [PCBP1_HUMAN]	5.06039	6.74	1	2	2	356	37.4739	7.09326
Control_1	Q15366	Poly(rC)-binding protein 2 OS=Homo sapiens GN=PCBP2 PE=1 SV=1 - [PCBP2_HUMAN]	4.88434	7.4	1	2	2	365	38.5556	6.78564
Control_1	Q15404	Ras suppressor protein 1 OS=Homo sapiens GN=RSU1 PE=1 SV=3 - [RSU1_HUMAN]	6.65332	15.16	3	3	3	277	31.5207	8.646
Control_1	Q15436	Protein transport protein Sec23A OS=Homo sapiens GN=SEC23A PE=1 SV=2 - [SC23A_HUMAN]	6.30472	3.66	2	2	2	765	86.1053	7.07861
Control_1	Q15631	Translin OS=Homo sapiens GN=TSN PE=1 SV=1 - [TSN_HUMAN]	6.0883	15.35	2	2	2	228	26.1668	6.44287
Control_1	Q15717	ELAV-like protein 1 OS=Homo sapiens GN=ELAVL1 PE=1 SV=2 - [ELAV1_HUMAN]	5.19972	11.04	2	2	2	326	36.0692	9.17334
Control_1	Q15942	Zyxin OS=Homo sapiens GN=ZYX PE=1 SV=1 - [ZYX_HUMAN]	20.7637	11.71	4	4	7	572	61.2382	6.66846
Control_1	Q16270	Insulin-like growth factor-binding protein 7 OS=Homo sapiens GN=IGFBP7 PE=1 SV=1 - [IBP7_HUMAN]	30.3027	33.33	6	6	9	282	29.1114	7.89893
Control_1	Q16363	Laminin subunit alpha-4 OS=Homo sapiens GN=LAMA4 PE=1 SV=4 - [LAMA4_HUMAN]	55.2099	14.54	17	17	19	1823	202.397	6.27783
Control_1	Q16531	DNA damage-binding protein 1 OS=Homo sapiens GN=DDB1 PE=1 SV=1 - [DDB1_HUMAN]	20.4024	10.18	8	8	8	1140	126.887	5.26221
Control_1	Q16543	Hsp90 co-chaperone Cdc37 OS=Homo sapiens GN=CDC37 PE=1 SV=1 - [CDC37_HUMAN]	6.49708	10.05	2	2	2	378	44.44	5.24951
Control_1	Q16555	Dihydropyrimidinase-related protein 2 OS=Homo sapiens GN=DPYSL2 PE=1 SV=1 - [DPYL2_HUMAN]	77.9605	38.11	12	13	21	572	62.2546	6.37939
Control_1	Q16658	Fascin OS=Homo sapiens GN=FSCN1 PE=1 SV=3 - [FSCN1_HUMAN]	97.7864	46.04	17	17	33	493	54.4961	7.23975
Control_1	Q16851	UTP--glucose-1-phosphate uridylyltransferase OS=Homo sapiens GN=UGP2 PE=1 SV=5 - [UGPA_HUMAN]	8.91743	7.68	3	3	3	508	56.9047	8.14795
Control_1	Q16881	Thioredoxin reductase 1, cytoplasmic OS=Homo sapiens GN=TXNRD1 PE=1 SV=3 - [TRXR1_HUMAN]	68.8502	27.89	12	12	20	649	70.8622	7.38623
Control_1	Q32P51	Heterogeneous nuclear ribonucleoprotein A1-like 2 OS=Homo sapiens GN=HNRNPA1L2 PE=2 SV=2 - [RA1L2_HUMAN]	24.3287	15	3	4	7	320	34.2043	8.99756
Control_1	Q53FA7	Quinone oxidoreductase PIG3 OS=Homo sapiens GN=TP53I3 PE=1 SV=2 - [QORX_HUMAN]	5.53904	8.13	2	2	2	332	35.5136	7.1665
Control_1	Q6NZI2	Polymerase I and transcript release factor OS=Homo sapiens GN=PTRF PE=1 SV=1 - [PTRF_HUMAN]	26.7488	14.36	5	5	9	390	43.4498	5.60498
Control_1	Q6P587	Acylpyruvase FAHD1, mitochondrial OS=Homo sapiens GN=FAHD1 PE=1 SV=2 - [FAHD1_HUMAN]	4.86198	13.39	2	2	2	224	24.8267	7.38623
Control_1	Q6YHK3	CD109 antigen OS=Homo sapiens GN=CD109 PE=1 SV=2 - [CD109_HUMAN]	28.41	9.69	9	9	10	1445	161.587	5.84619
Control_1	Q71DI3	Histone H3.2 OS=Homo sapiens GN=HIST2H3A PE=1 SV=3 - [H32_HUMAN]	18.1997	35.29	1	3	7	136	15.3785	11.2681
Control_1	Q71U36	Tubulin alpha-1A chain OS=Homo sapiens GN=TUBA1A PE=1 SV=1 - [TBA1A_HUMAN]	181.476	51.44	2	15	57	451	50.1036	5.05908
Control_1	Q7KZF4	Staphylococcal nuclease domain-containing protein 1 OS=Homo sapiens GN=SND1 PE=1 SV=1 - [SND1_HUMAN]	40.9986	16.15	11	11	16	910	101.934	7.1665
Control_1	Q7Z304	MAM domain-containing protein 2 OS=Homo sapiens GN=MAMDC2 PE=2 SV=3 - [MAMC2_HUMAN]	16.031	8.45	4	4	6	686	77.5058	5.16064
Control_1	Q86V81	THO complex subunit 4 OS=Homo sapiens GN=ALYREF PE=1 SV=3 - [THOC4_HUMAN]	6.08839	14.4	2	2	2	257	26.8716	11.1509
Control_1	Q86YZ3	Hornerin OS=Homo sapiens GN=HRNR PE=1 SV=2 - [HORN_HUMAN]	7.9772	2.53	2	2	3	2850	282.228	10.0376
Control_1	Q8IV08	Phospholipase D3 OS=Homo sapiens GN=PLD3 PE=1 SV=1 - [PLD3_HUMAN]	4.44765	4.49	2	2	2	490	54.6705	6.46826
Control_1	Q8NBJ5	Procollagen galactosyltransferase 1 OS=Homo sapiens GN=COLGALT1 PE=1 SV=1 - [GT251_HUMAN]	8.06338	5.95	3	3	3	622	71.5905	7.31299
Control_1	Q8NBS9	Thioredoxin domain-containing protein 5 OS=Homo sapiens GN=TXNDC5 PE=1 SV=2 - [TXND5_HUMAN]	100.617	49.07	14	14	30	432	47.5987	5.97314
Control_1	Q8NC51	Plasminogen activator inhibitor 1 RNA-binding protein OS=Homo sapiens GN=SERBP1 PE=1 SV=2 - [PAIRB_HUMAN]	5.72869	6.13	2	2	2	408	44.9385	8.646
Control_1	Q8NHP8	Putative phospholipase B-like 2 OS=Homo sapiens GN=PLBD2 PE=1 SV=2 - [PLBL2_HUMAN]	4.17129	3.9	2	2	2	589	65.43	6.80029
Control_1	Q8WUM4	Programmed cell death 6-interacting protein OS=Homo sapiens GN=PDCD6IP PE=1 SV=1 - [PDC6I_HUMAN]	5.61275	5.76	2	2	2	868	95.9631	6.52197
Control_1	Q8WUP2	Filamin-binding LIM protein 1 OS=Homo sapiens GN=FBLIM1 PE=1 SV=2 - [FBLI1_HUMAN]	6.8897	10.72	3	3	3	373	40.6427	6.02393
Control_1	Q92499	ATP-dependent RNA helicase DDX1 OS=Homo sapiens GN=DDX1 PE=1 SV=2 - [DDX1_HUMAN]	18.8056	11.22	6	6	7	740	82.3798	7.2251
Control_1	Q92626	Peroxidasin homolog OS=Homo sapiens GN=PXDN PE=1 SV=2 - [PXDN_HUMAN]	57.6735	14.06	15	15	20	1479	165.17	7.1665
Control_1	Q92688	Acidic leucine-rich nuclear phosphoprotein 32 family member B OS=Homo sapiens GN=ANP32B PE=1 SV=1 - [AN32B_HUMAN]	6.08799	11.55	2	2	2	251	28.7703	4.05615
Control_1	Q92743	Serine protease HTRA1 OS=Homo sapiens GN=HTRA1 PE=1 SV=1 - [HTRA1_HUMAN]	9.46176	8.96	4	4	4	480	51.2546	7.82568
Control_1	Q92747	Actin-related protein 2/3 complex subunit 1A OS=Homo sapiens GN=ARPC1A PE=1 SV=2 - [ARC1A_HUMAN]	6.94463	10.81	1	2	2	370	41.5427	8.17725
Control_1	Q92820	Gamma-glutamyl hydrolase OS=Homo sapiens GN=GGH PE=1 SV=2 - [GGH_HUMAN]	11.6802	12.58	3	3	4	318	35.9412	7.10791
Control_1	Q92841	Probable ATP-dependent RNA helicase DDX17 OS=Homo sapiens GN=DDX17 PE=1 SV=2 - [DDX17_HUMAN]	11.1073	7.27	4	4	4	729	80.222	8.26514
Control_1	Q92882	Osteoclast-stimulating factor 1 OS=Homo sapiens GN=OSTF1 PE=1 SV=2 - [OSTF1_HUMAN]	5.90591	17.29	2	2	2	214	23.7719	5.68115
Control_1	Q92928	Putative Ras-related protein Rab-1C OS=Homo sapiens GN=RAB1C PE=5 SV=2 - [RAB1C_HUMAN]	9.27657	18.91	3	3	3	201	22.003	5.42725
Control_1	Q969H8	UPF0556 protein C19orf10 OS=Homo sapiens GN=C19orf10 PE=1 SV=1 - [CS010_HUMAN]	5.30962	13.87	2	2	2	173	18.7833	6.68311
Control_1	Q96CX2	BTB/POZ domain-containing protein KCTD12 OS=Homo sapiens GN=KCTD12 PE=1 SV=1 - [KCD12_HUMAN]	33.8928	29.23	8	8	11	325	35.6787	5.64307
Control_1	Q96FQ6	Protein S100-A16 OS=Homo sapiens GN=S100A16 PE=1 SV=1 - [S10AG_HUMAN]	5.47248	29.13	2	2	2	103	11.794	6.78564
Control_1	Q96FW1	Ubiquitin thioesterase OTUB1 OS=Homo sapiens GN=OTUB1 PE=1 SV=2 - [OTUB1_HUMAN]	4.6959	9.96	2	2	2	271	31.2644	4.94482
Control_1	Q96G03	Phosphoglucomutase-2 OS=Homo sapiens GN=PGM2 PE=1 SV=4 - [PGM2_HUMAN]	10.6193	12.91	4	4	4	612	68.2404	6.72705
Control_1	Q96HC4	PDZ and LIM domain protein 5 OS=Homo sapiens GN=PDLIM5 PE=1 SV=5 - [PDLI5_HUMAN]	10.0158	9.06	4	4	4	596	63.9045	8.20654
Control_1	Q96KK5	Histone H2A type 1-H OS=Homo sapiens GN=HIST1H2AH PE=1 SV=3 - [H2A1H_HUMAN]	83.2177	58.59	2	5	23	128	13.8978	10.8872
Control_1	Q96KP4	Cytosolic non-specific dipeptidase OS=Homo sapiens GN=CNDP2 PE=1 SV=2 - [CNDP2_HUMAN]	32.5623	28.84	9	9	11	475	52.8449	5.97314
Control_1	Q96QK1	Vacuolar protein sorting-associated protein 35 OS=Homo sapiens GN=VPS35 PE=1 SV=2 - [VPS35_HUMAN]	15.2965	7.41	4	4	5	796	91.6489	5.49072
Control_1	Q96QV1	Hedgehog-interacting protein OS=Homo sapiens GN=HHIP PE=1 SV=3 - [HHIP_HUMAN]	12.0904	9.14	5	5	5	700	78.8002	7.89893
Control_1	Q96TA1	Niban-like protein 1 OS=Homo sapiens GN=FAM129B PE=1 SV=3 - [NIBL1_HUMAN]	4.76083	3.22	2	2	2	746	84.0847	6.18896
Control_1	Q99436	Proteasome subunit beta type-7 OS=Homo sapiens GN=PSMB7 PE=1 SV=1 - [PSB7_HUMAN]	8.85661	16.97	3	3	3	277	29.9462	7.6792
Control_1	Q99439	Calponin-2 OS=Homo sapiens GN=CNN2 PE=1 SV=4 - [CNN2_HUMAN]	9.81125	9.06	2	2	4	309	33.6753	7.32764
Control_1	Q99497	Protein DJ-1 OS=Homo sapiens GN=PARK7 PE=1 SV=2 - [PARK7_HUMAN]	28.1754	47.62	6	6	8	189	19.8785	6.78564
Control_1	Q99536	Synaptic vesicle membrane protein VAT-1 homolog OS=Homo sapiens GN=VAT1 PE=1 SV=2 - [VAT1_HUMAN]	42.6469	37.91	8	8	12	393	41.8934	6.29053
Control_1	Q99798	Aconitate hydratase, mitochondrial OS=Homo sapiens GN=ACO2 PE=1 SV=2 - [ACON_HUMAN]	7.47922	5.51	2	2	2	780	85.3719	7.60596
Control_1	Q99832	T-complex protein 1 subunit eta OS=Homo sapiens GN=CCT7 PE=1 SV=2 - [TCPH_HUMAN]	22.0394	20.44	8	8	8	543	59.3289	7.6499
Control_1	Q99873	Protein arginine N-methyltransferase 1 OS=Homo sapiens GN=PRMT1 PE=1 SV=2 - [ANM1_HUMAN]	8.85192	11.63	3	3	3	361	41.4885	5.42725
Control_1	Q99988	Growth/differentiation factor 15 OS=Homo sapiens GN=GDF15 PE=1 SV=3 - [GDF15_HUMAN]	6.4516	8.44	2	2	2	308	34.1188	9.65674
Control_1	Q9BR76	Coronin-1B OS=Homo sapiens GN=CORO1B PE=1 SV=1 - [COR1B_HUMAN]	13.3784	6.54	3	3	5	489	54.2003	5.88428
Control_1	Q9BRA2	Thioredoxin domain-containing protein 17 OS=Homo sapiens GN=TXNDC17 PE=1 SV=1 - [TXD17_HUMAN]	9.32796	19.51	2	2	4	123	13.9318	5.51611
Control_1	Q9BRF8	Calcineurin-like phosphoesterase domain-containing protein 1 OS=Homo sapiens GN=CPPED1 PE=1 SV=3 - [CPPED_HUMAN]	9.74635	14.65	3	3	3	314	35.5259	6.20166
Control_1	Q9BS40	Latexin OS=Homo sapiens GN=LXN PE=1 SV=2 - [LXN_HUMAN]	4.95753	12.16	2	2	2	222	25.7339	5.78271
Control_1	Q9BSJ8	Extended synaptotagmin-1 OS=Homo sapiens GN=ESYT1 PE=1 SV=1 - [ESYT1_HUMAN]	11.9101	6.97	5	5	5	1104	122.78	5.8335
Control_1	Q9BUF5	Tubulin beta-6 chain OS=Homo sapiens GN=TUBB6 PE=1 SV=1 - [TBB6_HUMAN]	44.7612	23.54	4	8	15	446	49.825	4.88135
Control_1	Q9H223	EH domain-containing protein 4 OS=Homo sapiens GN=EHD4 PE=1 SV=1 - [EHD4_HUMAN]	17.9331	16.82	7	7	7	541	61.1365	6.75635
Control_1	Q9H4A4	Aminopeptidase B OS=Homo sapiens GN=RNPEP PE=1 SV=2 - [AMPB_HUMAN]	18.0459	15.08	6	6	7	650	72.5495	5.74463
Control_1	Q9HC38	Glyoxalase domain-containing protein 4 OS=Homo sapiens GN=GLOD4 PE=1 SV=1 - [GLOD4_HUMAN]	8.96447	10.86	2	2	3	313	34.7713	5.60498
Control_1	Q9NPY3	Complement component C1q receptor OS=Homo sapiens GN=CD93 PE=1 SV=3 - [C1QR1_HUMAN]	18.4318	9.97	5	5	6	652	68.5154	5.43994
Control_1	Q9NQC3	Reticulon-4 OS=Homo sapiens GN=RTN4 PE=1 SV=2 - [RTN4_HUMAN]	10.3356	3.61	3	3	4	1192	129.851	4.50049
Control_1	Q9NR12	PDZ and LIM domain protein 7 OS=Homo sapiens GN=PDLIM7 PE=1 SV=1 - [PDLI7_HUMAN]	4.31225	4.16	2	2	2	457	49.8126	8.41162
Control_1	Q9NTK5	Obg-like ATPase 1 OS=Homo sapiens GN=OLA1 PE=1 SV=2 - [OLA1_HUMAN]	10.3994	12.12	4	4	4	396	44.7153	7.81104
Control_1	Q9NY15	Stabilin-1 OS=Homo sapiens GN=STAB1 PE=1 SV=3 - [STAB1_HUMAN]	7.29244	1.56	3	3	3	2570	275.3	6.49365
Control_1	Q9NY33	Dipeptidyl peptidase 3 OS=Homo sapiens GN=DPP3 PE=1 SV=2 - [DPP3_HUMAN]	27.3609	17.23	7	7	9	737	82.5378	5.09717
Control_1	Q9NYU2	UDP-glucose:glycoprotein glucosyltransferase 1 OS=Homo sapiens GN=UGGT1 PE=1 SV=3 - [UGGG1_HUMAN]	4.45124	1.61	2	2	2	1555	177.078	5.63037
Control_1	Q9NZ08	Endoplasmic reticulum aminopeptidase 1 OS=Homo sapiens GN=ERAP1 PE=1 SV=3 - [ERAP1_HUMAN]	15.4141	6.38	5	5	6	941	107.166	6.45557
Control_1	Q9NZL9	Methionine adenosyltransferase 2 subunit beta OS=Homo sapiens GN=MAT2B PE=1 SV=1 - [MAT2B_HUMAN]	6.90554	14.07	3	3	3	334	37.5282	7.35693
Control_1	Q9NZN4	EH domain-containing protein 2 OS=Homo sapiens GN=EHD2 PE=1 SV=2 - [EHD2_HUMAN]	15.1145	10.87	5	5	6	543	61.1227	6.45557
Control_1	Q9P2E9	Ribosome-binding protein 1 OS=Homo sapiens GN=RRBP1 PE=1 SV=4 - [RRBP1_HUMAN]	19.9166	7.23	8	8	8	1410	152.381	8.60205
Control_1	Q9UBP4	Dickkopf-related protein 3 OS=Homo sapiens GN=DKK3 PE=1 SV=2 - [DKK3_HUMAN]	5.24514	9.43	2	2	2	350	38.3651	4.65283
Control_1	Q9UBQ7	Glyoxylate reductase/hydroxypyruvate reductase OS=Homo sapiens GN=GRHPR PE=1 SV=1 - [GRHPR_HUMAN]	5.73555	10.67	2	2	2	328	35.6457	7.38623
Control_1	Q9UBR2	Cathepsin Z OS=Homo sapiens GN=CTSZ PE=1 SV=1 - [CATZ_HUMAN]	12.6191	10.56	3	3	5	303	33.8462	7.10791
Control_1	Q9UHL4	Dipeptidyl peptidase 2 OS=Homo sapiens GN=DPP7 PE=1 SV=3 - [DPP2_HUMAN]	5.18828	6.71	2	2	3	492	54.3072	6.31592
Control_1	Q9UJ70	N-acetyl-D-glucosamine kinase OS=Homo sapiens GN=NAGK PE=1 SV=4 - [NAGK_HUMAN]	12.6357	18.02	5	5	5	344	37.3519	6.23975
Control_1	Q9UL46	Proteasome activator complex subunit 2 OS=Homo sapiens GN=PSME2 PE=1 SV=4 - [PSME2_HUMAN]	7.43325	17.57	3	3	3	239	27.3843	5.73193
Control_1	Q9ULV4	Coronin-1C OS=Homo sapiens GN=CORO1C PE=1 SV=1 - [COR1C_HUMAN]	24.9363	19.2	6	6	9	474	53.2151	7.07861
Control_1	Q9ULZ3	Apoptosis-associated speck-like protein containing a CARD OS=Homo sapiens GN=PYCARD PE=1 SV=2 - [ASC_HUMAN]	4.89815	14.36	2	2	2	195	21.6133	6.34131
Control_1	Q9UQ80	Proliferation-associated protein 2G4 OS=Homo sapiens GN=PA2G4 PE=1 SV=3 - [PA2G4_HUMAN]	12.4428	14.47	4	4	5	394	43.7592	6.55127
Control_1	Q9Y281	Cofilin-2 OS=Homo sapiens GN=CFL2 PE=1 SV=1 - [COF2_HUMAN]	39.4724	48.8	4	6	13	166	18.7249	7.88428
Control_1	Q9Y490	Talin-1 OS=Homo sapiens GN=TLN1 PE=1 SV=3 - [TLN1_HUMAN]	168.145	26.52	42	42	55	2541	269.599	6.07471
Control_1	Q9Y4K0	Lysyl oxidase homolog 2 OS=Homo sapiens GN=LOXL2 PE=1 SV=1 - [LOXL2_HUMAN]	17.6855	12.53	6	6	6	774	86.6683	6.37939
Control_1	Q9Y5Z4	Heme-binding protein 2 OS=Homo sapiens GN=HEBP2 PE=1 SV=1 - [HEBP2_HUMAN]	10.5511	19.51	3	3	4	205	22.8612	4.62744
Control_1	Q9Y617	Phosphoserine aminotransferase OS=Homo sapiens GN=PSAT1 PE=1 SV=2 - [SERC_HUMAN]	4.34331	6.49	2	2	2	370	40.3968	7.66455
Control_1	Q9Y678	Coatomer subunit gamma-1 OS=Homo sapiens GN=COPG1 PE=1 SV=1 - [COPG1_HUMAN]	14.6166	6.64	5	5	6	874	97.6555	5.46533
Control_1	Q9Y696	Chloride intracellular channel protein 4 OS=Homo sapiens GN=CLIC4 PE=1 SV=4 - [CLIC4_HUMAN]	37.255	39.53	6	6	11	253	28.7537	5.59229
LPS 10_1	O00299	Chloride intracellular channel protein 1 OS=Homo sapiens GN=CLIC1 PE=1 SV=4 - [CLIC1_HUMAN]	15.7618	32.78	4	4	6	241	26.9057	5.17334
LPS 10_1	O00622	Protein CYR61 OS=Homo sapiens GN=CYR61 PE=1 SV=1 - [CYR61_HUMAN]	7.21188	11.02	3	3	3	381	41.9983	8.20654
LPS 10_1	O43707	Alpha-actinin-4 OS=Homo sapiens GN=ACTN4 PE=1 SV=2 - [ACTN4_HUMAN]	86.9242	32.27	13	22	31	911	104.788	5.43994
LPS 10_1	O60814	Histone H2B type 1-K OS=Homo sapiens GN=HIST1H2BK PE=1 SV=3 - [H2B1K_HUMAN]	14.8458	35.71	5	5	6	126	13.8816	10.3159
LPS 10_1	O75083	WD repeat-containing protein 1 OS=Homo sapiens GN=WDR1 PE=1 SV=4 - [WDR1_HUMAN]	36.9143	21.78	8	8	12	606	66.1519	6.65381
LPS 10_1	O75369	Filamin-B OS=Homo sapiens GN=FLNB PE=1 SV=2 - [FLNB_HUMAN]	187.691	29.48	46	49	66	2602	277.99	5.73193
LPS 10_1	P00338	L-lactate dehydrogenase A chain OS=Homo sapiens GN=LDHA PE=1 SV=2 - [LDHA_HUMAN]	21.5162	21.99	5	6	8	332	36.6654	8.26514
LPS 10_1	P00352	Retinal dehydrogenase 1 OS=Homo sapiens GN=ALDH1A1 PE=1 SV=2 - [AL1A1_HUMAN]	9.21688	11.98	4	4	4	501	54.827	6.72705
LPS 10_1	P00491	Purine nucleoside phosphorylase OS=Homo sapiens GN=PNP PE=1 SV=2 - [PNPH_HUMAN]	11.8595	19.38	3	3	4	289	32.0972	6.94678
LPS 10_1	P00505	Aspartate aminotransferase, mitochondrial OS=Homo sapiens GN=GOT2 PE=1 SV=3 - [AATM_HUMAN]	16.9437	11.86	4	4	6	430	47.4873	9.01221
LPS 10_1	P00558	Phosphoglycerate kinase 1 OS=Homo sapiens GN=PGK1 PE=1 SV=3 - [PGK1_HUMAN]	54.4549	25.18	7	7	17	417	44.5861	8.104
LPS 10_1	P01008	Antithrombin-III OS=Homo sapiens GN=SERPINC1 PE=1 SV=1 - [ANT3_HUMAN]	9.79783	4.31	2	2	4	464	52.5689	6.7124
LPS 10_1	P01891	HLA class I histocompatibility antigen, A-68 alpha chain OS=Homo sapiens GN=HLA-A PE=1 SV=4 - [1A68_HUMAN]	7.17641	10.41	2	2	2	365	40.8831	6.69775
LPS 10_1	P02462	Collagen alpha-1(IV) chain OS=Homo sapiens GN=COL4A1 PE=1 SV=3 - [CO4A1_HUMAN]	7.27414	1.44	2	2	3	1669	160.514	8.27979
LPS 10_1	P02533	Keratin, type I cytoskeletal 14 OS=Homo sapiens GN=KRT14 PE=1 SV=4 - [K1C14_HUMAN]	83.2062	38.14	4	17	31	472	51.5294	5.16064
LPS 10_1	P02538	Keratin, type II cytoskeletal 6A OS=Homo sapiens GN=KRT6A PE=1 SV=3 - [K2C6A_HUMAN]	103.398	32.62	7	18	37	564	60.0083	8.00146
LPS 10_1	P02545	Prelamin-A/C OS=Homo sapiens GN=LMNA PE=1 SV=1 - [LMNA_HUMAN]	20.7472	14.76	8	8	9	664	74.0947	7.02002
LPS 10_1	P02751	Fibronectin OS=Homo sapiens GN=FN1 PE=1 SV=4 - [FINC_HUMAN]	231.322	31.89	45	45	73	2386	262.46	5.70654
LPS 10_1	P02765	Alpha-2-HS-glycoprotein OS=Homo sapiens GN=AHSG PE=1 SV=1 - [FETUA_HUMAN]	12.6888	5.18	2	2	5	367	39.2997	5.71924
LPS 10_1	P02768	Serum albumin OS=Homo sapiens GN=ALB PE=1 SV=2 - [ALBU_HUMAN]	133.976	6.4	1	5	47	609	69.3215	6.27783
LPS 10_1	P02774	Vitamin D-binding protein OS=Homo sapiens GN=GC PE=1 SV=1 - [VTDB_HUMAN]	9.50278	8.23	2	2	2	474	52.929	5.5415
LPS 10_1	P02788	Lactotransferrin OS=Homo sapiens GN=LTF PE=1 SV=6 - [TRFL_HUMAN]	11.1686	2.96	2	2	4	710	78.1319	8.11865
LPS 10_1	P03956	Interstitial collagenase OS=Homo sapiens GN=MMP1 PE=1 SV=3 - [MMP1_HUMAN]	36.3352	23.88	9	9	13	469	53.9728	6.96143
LPS 10_1	P04075	Fructose-bisphosphate aldolase A OS=Homo sapiens GN=ALDOA PE=1 SV=2 - [ALDOA_HUMAN]	54.7062	45.88	9	10	18	364	39.3953	8.08936
LPS 10_1	P04080	Cystatin-B OS=Homo sapiens GN=CSTB PE=1 SV=2 - [CYTB_HUMAN]	5.12169	33.67	2	2	2	98	11.1326	7.56201
LPS 10_1	P04083	Annexin A1 OS=Homo sapiens GN=ANXA1 PE=1 SV=2 - [ANXA1_HUMAN]	35.8425	30.35	8	8	11	346	38.69	7.02002
LPS 10_1	P04179	Superoxide dismutase [Mn], mitochondrial OS=Homo sapiens GN=SOD2 PE=1 SV=2 - [SODM_HUMAN]	54.8394	30.18	5	5	19	222	24.7066	8.25049
LPS 10_1	P04264	Keratin, type II cytoskeletal 1 OS=Homo sapiens GN=KRT1 PE=1 SV=6 - [K2C1_HUMAN]	560.494	58.7	34	38	171	644	65.999	8.11865
LPS 10_1	P04275	von Willebrand factor OS=Homo sapiens GN=VWF PE=1 SV=4 - [VWF_HUMAN]	69.7176	11.87	23	23	26	2813	309.058	5.47803
LPS 10_1	P04350	Tubulin beta-4A chain OS=Homo sapiens GN=TUBB4A PE=1 SV=2 - [TBB4A_HUMAN]	32.7013	18.47	1	6	13	444	49.5539	4.88135
LPS 10_1	P04406	Glyceraldehyde-3-phosphate dehydrogenase OS=Homo sapiens GN=GAPDH PE=1 SV=3 - [G3P_HUMAN]	92.077	34.33	9	9	30	335	36.0304	8.45557
LPS 10_1	P04792	Heat shock protein beta-1 OS=Homo sapiens GN=HSPB1 PE=1 SV=2 - [HSPB1_HUMAN]	16.2365	20.98	3	3	5	205	22.7685	6.40479
LPS 10_1	P05109	Protein S100-A8 OS=Homo sapiens GN=S100A8 PE=1 SV=1 - [S10A8_HUMAN]	4.92123	23.66	2	2	2	93	10.8276	7.03467
LPS 10_1	P05121	Plasminogen activator inhibitor 1 OS=Homo sapiens GN=SERPINE1 PE=1 SV=1 - [PAI1_HUMAN]	234.182	49	16	16	74	402	45.031	7.1958
LPS 10_1	P05362	Intercellular adhesion molecule 1 OS=Homo sapiens GN=ICAM1 PE=1 SV=2 - [ICAM1_HUMAN]	7.37872	7.71	3	3	3	532	57.789	7.98682
LPS 10_1	P05388	60S acidic ribosomal protein P0 OS=Homo sapiens GN=RPLP0 PE=1 SV=1 - [RLA0_HUMAN]	4.98062	7.57	2	2	2	317	34.2518	5.97314
LPS 10_1	P06396	Gelsolin OS=Homo sapiens GN=GSN PE=1 SV=1 - [GELS_HUMAN]	4.5468	3.58	2	2	2	782	85.6442	6.27783
LPS 10_1	P06576	ATP synthase subunit beta, mitochondrial OS=Homo sapiens GN=ATP5B PE=1 SV=3 - [ATPB_HUMAN]	46.3435	28.73	9	9	15	529	56.5246	5.40186
LPS 10_1	P06733	Alpha-enolase OS=Homo sapiens GN=ENO1 PE=1 SV=2 - [ENOA_HUMAN]	175.574	55.3	17	17	47	434	47.1393	7.38623
LPS 10_1	P06744	Glucose-6-phosphate isomerase OS=Homo sapiens GN=GPI PE=1 SV=4 - [G6PI_HUMAN]	14.7608	14.34	5	5	6	558	63.1072	8.32373
LPS 10_1	P07195	L-lactate dehydrogenase B chain OS=Homo sapiens GN=LDHB PE=1 SV=2 - [LDHB_HUMAN]	11.8529	15.87	3	4	4	334	36.6151	6.04932
LPS 10_1	P07237	Protein disulfide-isomerase OS=Homo sapiens GN=P4HB PE=1 SV=3 - [PDIA1_HUMAN]	26.3361	22.05	8	8	9	508	57.0807	4.86865
LPS 10_1	P07339	Cathepsin D OS=Homo sapiens GN=CTSD PE=1 SV=1 - [CATD_HUMAN]	4.86515	5.1	2	2	2	412	44.5236	6.53662
LPS 10_1	P07355	Annexin A2 OS=Homo sapiens GN=ANXA2 PE=1 SV=2 - [ANXA2_HUMAN]	104.187	50.15	16	16	35	339	38.5798	7.75244
LPS 10_1	P07384	Calpain-1 catalytic subunit OS=Homo sapiens GN=CAPN1 PE=1 SV=1 - [CAN1_HUMAN]	4.42733	2.8	2	2	2	714	81.8382	5.66846
LPS 10_1	P07437	Tubulin beta chain OS=Homo sapiens GN=TUBB PE=1 SV=2 - [TBB5_HUMAN]	50.4743	26.35	2	9	18	444	49.639	4.89404
LPS 10_1	P07602	Proactivator polypeptide OS=Homo sapiens GN=PSAP PE=1 SV=2 - [SAP_HUMAN]	18.4559	9.92	4	4	6	524	58.0739	5.17334
LPS 10_1	P07686	Beta-hexosaminidase subunit beta OS=Homo sapiens GN=HEXB PE=1 SV=3 - [HEXB_HUMAN]	4.92497	6.65	2	2	2	556	63.0712	6.75635
LPS 10_1	P07737	Profilin-1 OS=Homo sapiens GN=PFN1 PE=1 SV=2 - [PROF1_HUMAN]	30.9801	40	4	4	9	140	15.0446	8.26514
LPS 10_1	P07858	Cathepsin B OS=Homo sapiens GN=CTSB PE=1 SV=3 - [CATB_HUMAN]	34.7228	22.42	5	5	12	339	37.7968	6.30322
LPS 10_1	P07900	Heat shock protein HSP 90-alpha OS=Homo sapiens GN=HSP90AA1 PE=1 SV=5 - [HS90A_HUMAN]	13.0667	8.88	2	5	5	732	84.6067	5.021
LPS 10_1	P07910	Heterogeneous nuclear ribonucleoproteins C1/C2 OS=Homo sapiens GN=HNRNPC PE=1 SV=4 - [HNRPC_HUMAN]	5.24397	7.52	2	2	2	306	33.6495	5.08447
LPS 10_1	P07942	Laminin subunit beta-1 OS=Homo sapiens GN=LAMB1 PE=1 SV=2 - [LAMB1_HUMAN]	11.0789	2.46	3	3	4	1786	197.909	4.94482
LPS 10_1	P07996	Thrombospondin-1 OS=Homo sapiens GN=THBS1 PE=1 SV=2 - [TSP1_HUMAN]	267.762	41.11	36	36	87	1170	129.3	4.94482
LPS 10_1	P08238	Heat shock protein HSP 90-beta OS=Homo sapiens GN=HSP90AB1 PE=1 SV=4 - [HS90B_HUMAN]	19.6055	10.91	3	6	7	724	83.2121	5.03369
LPS 10_1	P08572	Collagen alpha-2(IV) chain OS=Homo sapiens GN=COL4A2 PE=1 SV=4 - [CO4A2_HUMAN]	7.03746	2.28	3	3	3	1712	167.449	8.66064
LPS 10_1	P08670	Vimentin OS=Homo sapiens GN=VIM PE=1 SV=4 - [VIME_HUMAN]	141.6	47.85	21	22	48	466	53.6191	5.12256
LPS 10_1	P08729	Keratin, type II cytoskeletal 7 OS=Homo sapiens GN=KRT7 PE=1 SV=5 - [K2C7_HUMAN]	28.6956	13.22	2	7	12	469	51.3543	5.47803
LPS 10_1	P08779	Keratin, type I cytoskeletal 16 OS=Homo sapiens GN=KRT16 PE=1 SV=4 - [K1C16_HUMAN]	61.2388	30.44	3	15	24	473	51.2362	5.04639
LPS 10_1	P08865	40S ribosomal protein SA OS=Homo sapiens GN=RPSA PE=1 SV=4 - [RSSA_HUMAN]	16.7004	19.32	3	3	5	295	32.8334	4.86865
LPS 10_1	P09238	Stromelysin-2 OS=Homo sapiens GN=MMP10 PE=1 SV=1 - [MMP10_HUMAN]	11.9564	10.08	5	5	5	476	54.1168	5.79541
LPS 10_1	P09382	Galectin-1 OS=Homo sapiens GN=LGALS1 PE=1 SV=2 - [LEG1_HUMAN]	32.5673	45.19	4	4	11	135	14.7062	5.50342
LPS 10_1	P09486	SPARC OS=Homo sapiens GN=SPARC PE=1 SV=1 - [SPRC_HUMAN]	32.7166	23.43	6	6	12	303	34.6097	4.84326
LPS 10_1	P09972	Fructose-bisphosphate aldolase C OS=Homo sapiens GN=ALDOC PE=1 SV=2 - [ALDOC_HUMAN]	14.0758	14.84	2	3	4	364	39.4312	6.87354
LPS 10_1	P0CG48	Polyubiquitin-C OS=Homo sapiens GN=UBC PE=1 SV=3 - [UBC_HUMAN]	21.2716	49.93	3	3	7	685	76.9915	7.66455
LPS 10_1	P10809	60 kDa heat shock protein, mitochondrial OS=Homo sapiens GN=HSPD1 PE=1 SV=2 - [CH60_HUMAN]	42.1656	30.54	11	11	15	573	61.0164	5.87158
LPS 10_1	P11021	78 kDa glucose-regulated protein OS=Homo sapiens GN=HSPA5 PE=1 SV=2 - [GRP78_HUMAN]	75.4947	27.22	12	14	24	654	72.2884	5.16064
LPS 10_1	P11047	Laminin subunit gamma-1 OS=Homo sapiens GN=LAMC1 PE=1 SV=3 - [LAMC1_HUMAN]	15.654	4.1	5	5	6	1609	177.489	5.12256
LPS 10_1	P11142	Heat shock cognate 71 kDa protein OS=Homo sapiens GN=HSPA8 PE=1 SV=1 - [HSP7C_HUMAN]	90.2919	33.75	14	16	30	646	70.8542	5.51611
LPS 10_1	P12814	Alpha-actinin-1 OS=Homo sapiens GN=ACTN1 PE=1 SV=2 - [ACTN1_HUMAN]	102.964	30.83	12	21	34	892	102.993	5.41455
LPS 10_1	P13489	Ribonuclease inhibitor OS=Homo sapiens GN=RNH1 PE=1 SV=2 - [RINI_HUMAN]	4.3665	7.81	2	2	2	461	49.9411	4.81787
LPS 10_1	P13639	Elongation factor 2 OS=Homo sapiens GN=EEF2 PE=1 SV=4 - [EF2_HUMAN]	54.7855	24.71	14	14	19	858	95.277	6.82959
LPS 10_1	P13645	Keratin, type I cytoskeletal 10 OS=Homo sapiens GN=KRT10 PE=1 SV=6 - [K1C10_HUMAN]	628.701	60.96	28	36	190	584	58.7917	5.21143
LPS 10_1	P13647	Keratin, type II cytoskeletal 5 OS=Homo sapiens GN=KRT5 PE=1 SV=3 - [K2C5_HUMAN]	109.705	35.42	11	22	41	590	62.34	7.73779
LPS 10_1	P13667	Protein disulfide-isomerase A4 OS=Homo sapiens GN=PDIA4 PE=1 SV=2 - [PDIA4_HUMAN]	10.0973	6.67	3	3	4	645	72.887	5.07178
LPS 10_1	P13797	Plastin-3 OS=Homo sapiens GN=PLS3 PE=1 SV=4 - [PLST_HUMAN]	36.9195	18.89	9	9	13	630	70.7662	5.60498
LPS 10_1	P14618	Pyruvate kinase isozymes M1/M2 OS=Homo sapiens GN=PKM PE=1 SV=4 - [KPYM_HUMAN]	71.4906	29.19	13	13	22	531	57.9	7.84033
LPS 10_1	P14625	Endoplasmin OS=Homo sapiens GN=HSP90B1 PE=1 SV=1 - [ENPL_HUMAN]	21.6537	13.7	7	7	8	803	92.4113	4.84326
LPS 10_1	P14923	Junction plakoglobin OS=Homo sapiens GN=JUP PE=1 SV=3 - [PLAK_HUMAN]	7.39599	6.44	3	3	3	745	81.6927	6.13818
LPS 10_1	P15144	Aminopeptidase N OS=Homo sapiens GN=ANPEP PE=1 SV=4 - [AMPN_HUMAN]	17.327	6	5	5	7	967	109.471	5.47803
LPS 10_1	P15311	Ezrin OS=Homo sapiens GN=EZR PE=1 SV=4 - [EZRI_HUMAN]	25.4968	16.72	4	8	10	586	69.3697	6.26514
LPS 10_1	P15531	Nucleoside diphosphate kinase A OS=Homo sapiens GN=NME1 PE=1 SV=1 - [NDKA_HUMAN]	17.8763	40.79	2	5	7	152	17.1377	6.18896
LPS 10_1	P16284	Platelet endothelial cell adhesion molecule OS=Homo sapiens GN=PECAM1 PE=1 SV=1 - [PECA1_HUMAN]	9.25317	6.78	4	4	4	738	82.4838	6.99072
LPS 10_1	P16401	Histone H1.5 OS=Homo sapiens GN=HIST1H1B PE=1 SV=3 - [H15_HUMAN]	7.18903	10.62	3	3	3	226	22.5665	10.9165
LPS 10_1	P16403	Histone H1.2 OS=Homo sapiens GN=HIST1H1C PE=1 SV=2 - [H12_HUMAN]	7.58915	15.49	3	3	3	213	21.3517	10.9312
LPS 10_1	P17096	High mobility group protein HMG-I/HMG-Y OS=Homo sapiens GN=HMGA1 PE=1 SV=3 - [HMGA1_HUMAN]	9.52961	23.36	2	2	3	107	11.6691	10.3159
LPS 10_1	P18206	Vinculin OS=Homo sapiens GN=VCL PE=1 SV=4 - [VINC_HUMAN]	35.1959	13.4	11	11	14	1134	123.722	5.65576
LPS 10_1	P18669	Phosphoglycerate mutase 1 OS=Homo sapiens GN=PGAM1 PE=1 SV=2 - [PGAM1_HUMAN]	21.7928	31.1	6	6	8	254	28.7858	7.18115
LPS 10_1	P19105	Myosin regulatory light chain 12A OS=Homo sapiens GN=MYL12A PE=1 SV=2 - [ML12A_HUMAN]	14.1858	30.41	4	4	5	171	19.7815	4.80518
LPS 10_1	P19338	Nucleolin OS=Homo sapiens GN=NCL PE=1 SV=3 - [NUCL_HUMAN]	4.41496	4.79	2	2	2	710	76.5684	4.70361
LPS 10_1	P19823	Inter-alpha-trypsin inhibitor heavy chain H2 OS=Homo sapiens GN=ITIH2 PE=1 SV=2 - [ITIH2_HUMAN]	10.4266	3.91	3	3	4	946	106.397	6.85889
LPS 10_1	P21291	Cysteine and glycine-rich protein 1 OS=Homo sapiens GN=CSRP1 PE=1 SV=3 - [CSRP1_HUMAN]	15.5184	25.39	3	3	5	193	20.5538	8.57275
LPS 10_1	P21333	Filamin-A OS=Homo sapiens GN=FLNA PE=1 SV=4 - [FLNA_HUMAN]	104.049	19.08	31	32	36	2647	280.564	6.06201
LPS 10_1	P21980	Protein-glutamine gamma-glutamyltransferase 2 OS=Homo sapiens GN=TGM2 PE=1 SV=2 - [TGM2_HUMAN]	9.93303	6.4	3	3	4	687	77.2797	5.22412
LPS 10_1	P22314	Ubiquitin-like modifier-activating enzyme 1 OS=Homo sapiens GN=UBA1 PE=1 SV=3 - [UBA1_HUMAN]	22.5268	10.59	7	7	8	1058	117.774	5.75732
LPS 10_1	P22392	Nucleoside diphosphate kinase B OS=Homo sapiens GN=NME2 PE=1 SV=1 - [NDKB_HUMAN]	17.7893	31.58	1	4	7	152	17.2869	8.41162
LPS 10_1	P22626	Heterogeneous nuclear ribonucleoproteins A2/B1 OS=Homo sapiens GN=HNRNPA2B1 PE=1 SV=2 - [ROA2_HUMAN]	19.3146	16.15	5	5	7	353	37.4067	8.95361
LPS 10_1	P23284	Peptidyl-prolyl cis-trans isomerase B OS=Homo sapiens GN=PPIB PE=1 SV=2 - [PPIB_HUMAN]	32.8233	24.54	4	5	12	216	23.7275	9.40771
LPS 10_1	P23381	Tryptophan--tRNA ligase, cytoplasmic OS=Homo sapiens GN=WARS PE=1 SV=2 - [SYWC_HUMAN]	21.948	19.75	6	6	7	471	53.1316	6.22705
LPS 10_1	P23396	40S ribosomal protein S3 OS=Homo sapiens GN=RPS3 PE=1 SV=2 - [RS3_HUMAN]	15.8939	23.05	5	5	6	243	26.6714	9.65674
LPS 10_1	P23490	Loricrin OS=Homo sapiens GN=LOR PE=1 SV=2 - [LORI_HUMAN]	5.33222	4.17	2	2	2	312	25.7445	8.08936
LPS 10_1	P23528	Cofilin-1 OS=Homo sapiens GN=CFL1 PE=1 SV=3 - [COF1_HUMAN]	53.273	57.23	7	7	14	166	18.4907	8.08936
LPS 10_1	P25705	ATP synthase subunit alpha, mitochondrial OS=Homo sapiens GN=ATP5A1 PE=1 SV=1 - [ATPA_HUMAN]	17.7366	15.55	6	6	6	553	59.7136	9.12939
LPS 10_1	P26022	Pentraxin-related protein PTX3 OS=Homo sapiens GN=PTX3 PE=1 SV=3 - [PTX3_HUMAN]	37.7164	25.46	7	7	13	381	41.9488	5.0083
LPS 10_1	P26038	Moesin OS=Homo sapiens GN=MSN PE=1 SV=3 - [MOES_HUMAN]	62.6495	23.74	8	12	22	577	67.7778	6.40479
LPS 10_1	P27348	14-3-3 protein theta OS=Homo sapiens GN=YWHAQ PE=1 SV=1 - [1433T_HUMAN]	8.92021	12.24	1	3	4	245	27.7468	4.77979
LPS 10_1	P27797	Calreticulin OS=Homo sapiens GN=CALR PE=1 SV=1 - [CALR_HUMAN]	15.8943	17.27	5	5	6	417	48.1118	4.43701
LPS 10_1	P28838	Cytosol aminopeptidase OS=Homo sapiens GN=LAP3 PE=1 SV=3 - [AMPL_HUMAN]	7.53573	7.51	3	3	3	519	56.1308	7.92822
LPS 10_1	P29279	Connective tissue growth factor OS=Homo sapiens GN=CTGF PE=1 SV=2 - [CTGF_HUMAN]	21.3545	23.21	6	6	8	349	38.0649	8.00146
LPS 10_1	P29401	Transketolase OS=Homo sapiens GN=TKT PE=1 SV=3 - [TKT_HUMAN]	38.2482	23.92	9	9	12	623	67.8347	7.66455
LPS 10_1	P30041	Peroxiredoxin-6 OS=Homo sapiens GN=PRDX6 PE=1 SV=3 - [PRDX6_HUMAN]	7.33656	11.61	2	2	3	224	25.0192	6.37939
LPS 10_1	P30044	Peroxiredoxin-5, mitochondrial OS=Homo sapiens GN=PRDX5 PE=1 SV=4 - [PRDX5_HUMAN]	4.49789	13.55	2	2	2	214	22.0725	8.70459
LPS 10_1	P30050	60S ribosomal protein L12 OS=Homo sapiens GN=RPL12 PE=1 SV=1 - [RL12_HUMAN]	16.3376	35.76	4	4	7	165	17.8075	9.42236
LPS 10_1	P30086	Phosphatidylethanolamine-binding protein 1 OS=Homo sapiens GN=PEBP1 PE=1 SV=3 - [PEBP1_HUMAN]	8.61913	26.2	3	3	3	187	21.0437	7.53271
LPS 10_1	P30101	Protein disulfide-isomerase A3 OS=Homo sapiens GN=PDIA3 PE=1 SV=4 - [PDIA3_HUMAN]	77.6056	34.65	17	17	27	505	56.7468	6.354
LPS 10_1	P31946	14-3-3 protein beta/alpha OS=Homo sapiens GN=YWHAB PE=1 SV=3 - [1433B_HUMAN]	12.6748	24.39	3	5	5	246	28.0648	4.83057
LPS 10_1	P31948	Stress-induced-phosphoprotein 1 OS=Homo sapiens GN=STIP1 PE=1 SV=1 - [STIP1_HUMAN]	4.87472	4.24	2	2	2	543	62.5994	6.80029
LPS 10_1	P32119	Peroxiredoxin-2 OS=Homo sapiens GN=PRDX2 PE=1 SV=5 - [PRDX2_HUMAN]	11.6757	14.65	1	2	4	198	21.8782	5.97314
LPS 10_1	P35268	60S ribosomal protein L22 OS=Homo sapiens GN=RPL22 PE=1 SV=2 - [RL22_HUMAN]	5.83752	18.75	2	2	2	128	14.7778	9.18799
LPS 10_1	P35579	Myosin-9 OS=Homo sapiens GN=MYH9 PE=1 SV=4 - [MYH9_HUMAN]	174.996	24.9	40	40	58	1960	226.392	5.60498
LPS 10_1	P35908	Keratin, type II cytoskeletal 2 epidermal OS=Homo sapiens GN=KRT2 PE=1 SV=2 - [K22E_HUMAN]	290.3	69.8	1	36	99	639	65.3932	8.00146
LPS 10_1	P36578	60S ribosomal protein L4 OS=Homo sapiens GN=RPL4 PE=1 SV=5 - [RL4_HUMAN]	5.46882	7.03	2	2	2	427	47.6674	11.063
LPS 10_1	P37802	Transgelin-2 OS=Homo sapiens GN=TAGLN2 PE=1 SV=3 - [TAGL2_HUMAN]	26.5621	38.69	6	6	8	199	22.3772	8.25049
LPS 10_1	P37837	Transaldolase OS=Homo sapiens GN=TALDO1 PE=1 SV=2 - [TALDO_HUMAN]	9.75678	10.39	3	3	4	337	37.5165	6.81494
LPS 10_1	P39060	Collagen alpha-1(XVIII) chain OS=Homo sapiens GN=COL18A1 PE=1 SV=5 - [COIA1_HUMAN]	14.6529	5.59	5	5	5	1754	178.077	6.01123
LPS 10_1	P40227	T-complex protein 1 subunit zeta OS=Homo sapiens GN=CCT6A PE=1 SV=3 - [TCPZ_HUMAN]	5.90972	6.21	2	2	2	531	57.9876	6.68311
LPS 10_1	P40926	Malate dehydrogenase, mitochondrial OS=Homo sapiens GN=MDH2 PE=1 SV=3 - [MDHM_HUMAN]	48.6334	42.01	10	10	17	338	35.4807	8.67529
LPS 10_1	P41250	Glycine--tRNA ligase OS=Homo sapiens GN=GARS PE=1 SV=3 - [SYG_HUMAN]	7.20385	6.09	3	3	3	739	83.1126	7.03467
LPS 10_1	P43121	Cell surface glycoprotein MUC18 OS=Homo sapiens GN=MCAM PE=1 SV=2 - [MUC18_HUMAN]	21.3727	11.15	6	6	7	646	71.5626	5.75732
LPS 10_1	P43490	Nicotinamide phosphoribosyltransferase OS=Homo sapiens GN=NAMPT PE=1 SV=1 - [NAMPT_HUMAN]	9.6904	11.41	3	3	3	491	55.4866	7.15186
LPS 10_1	P46783	40S ribosomal protein S10 OS=Homo sapiens GN=RPS10 PE=1 SV=1 - [RS10_HUMAN]	7.39807	18.18	2	2	3	165	18.8859	10.1548
LPS 10_1	P46940	Ras GTPase-activating-like protein IQGAP1 OS=Homo sapiens GN=IQGAP1 PE=1 SV=1 - [IQGA1_HUMAN]	25.4543	5.85	6	6	9	1657	189.134	6.48096
LPS 10_1	P47755	F-actin-capping protein subunit alpha-2 OS=Homo sapiens GN=CAPZA2 PE=1 SV=3 - [CAZA2_HUMAN]	4.31887	8.74	1	2	2	286	32.9286	5.84619
LPS 10_1	P47756	F-actin-capping protein subunit beta OS=Homo sapiens GN=CAPZB PE=1 SV=4 - [CAPZB_HUMAN]	8.36391	12.64	2	2	3	277	31.3308	5.59229
LPS 10_1	P49411	Elongation factor Tu, mitochondrial OS=Homo sapiens GN=TUFM PE=1 SV=2 - [EFTU_HUMAN]	8.01903	9.96	3	3	3	452	49.5102	7.60596
LPS 10_1	P49720	Proteasome subunit beta type-3 OS=Homo sapiens GN=PSMB3 PE=1 SV=2 - [PSB3_HUMAN]	4.51313	16.59	2	2	2	205	22.9335	6.55127
LPS 10_1	P50395	Rab GDP dissociation inhibitor beta OS=Homo sapiens GN=GDI2 PE=1 SV=2 - [GDIB_HUMAN]	21.9121	22.25	7	7	8	445	50.6309	6.46826
LPS 10_1	P50453	Serpin B9 OS=Homo sapiens GN=SERPINB9 PE=1 SV=1 - [SPB9_HUMAN]	6.62666	5.32	2	2	3	376	42.3763	5.85889
LPS 10_1	P50454	Serpin H1 OS=Homo sapiens GN=SERPINH1 PE=1 SV=2 - [SERPH_HUMAN]	15.9568	21.53	5	5	5	418	46.4112	8.68994
LPS 10_1	P51148	Ras-related protein Rab-5C OS=Homo sapiens GN=RAB5C PE=1 SV=2 - [RAB5C_HUMAN]	4.84666	15.28	2	2	2	216	23.4678	8.41162
LPS 10_1	P52209	6-phosphogluconate dehydrogenase, decarboxylating OS=Homo sapiens GN=PGD PE=1 SV=3 - [6PGD_HUMAN]	8.45237	7.25	3	3	3	483	53.106	7.2251
LPS 10_1	P52565	Rho GDP-dissociation inhibitor 1 OS=Homo sapiens GN=ARHGDIA PE=1 SV=3 - [GDIR1_HUMAN]	13.3236	35.29	3	3	4	204	23.1927	5.10986
LPS 10_1	P52907	F-actin-capping protein subunit alpha-1 OS=Homo sapiens GN=CAPZA1 PE=1 SV=3 - [CAZA1_HUMAN]	4.70352	10.49	1	2	2	286	32.9023	5.69385
LPS 10_1	P52943	Cysteine-rich protein 2 OS=Homo sapiens GN=CRIP2 PE=1 SV=1 - [CRIP2_HUMAN]	4.95263	24.52	2	2	2	208	22.478	8.71924
LPS 10_1	P55072	Transitional endoplasmic reticulum ATPase OS=Homo sapiens GN=VCP PE=1 SV=4 - [TERA_HUMAN]	52.4784	26.3	14	14	18	806	89.2657	5.26221
LPS 10_1	P55786	Puromycin-sensitive aminopeptidase OS=Homo sapiens GN=NPEPPS PE=1 SV=2 - [PSA_HUMAN]	5.18724	2.72	2	2	2	919	103.211	5.71924
LPS 10_1	P59998	Actin-related protein 2/3 complex subunit 4 OS=Homo sapiens GN=ARPC4 PE=1 SV=3 - [ARPC4_HUMAN]	7.67382	22.62	3	3	3	168	19.6543	8.42627
LPS 10_1	P60174	Triosephosphate isomerase OS=Homo sapiens GN=TPI1 PE=1 SV=3 - [TPIS_HUMAN]	59.2679	55.59	11	11	19	286	30.7717	5.92236
LPS 10_1	P60660	Myosin light polypeptide 6 OS=Homo sapiens GN=MYL6 PE=1 SV=2 - [MYL6_HUMAN]	9.61416	23.84	3	3	4	151	16.9191	4.65283
LPS 10_1	P60709	Actin, cytoplasmic 1 OS=Homo sapiens GN=ACTB PE=1 SV=1 - [ACTB_HUMAN]	170.491	45.87	7	12	52	375	41.7097	5.47803
LPS 10_1	P60842	Eukaryotic initiation factor 4A-I OS=Homo sapiens GN=EIF4A1 PE=1 SV=1 - [IF4A1_HUMAN]	14.264	17	5	5	6	406	46.1246	5.47803
LPS 10_1	P60866	40S ribosomal protein S20 OS=Homo sapiens GN=RPS20 PE=1 SV=1 - [RS20_HUMAN]	8.32575	19.33	2	2	3	119	13.3643	9.93506
LPS 10_1	P60953	Cell division control protein 42 homolog OS=Homo sapiens GN=CDC42 PE=1 SV=2 - [CDC42_HUMAN]	4.60666	15.71	2	2	2	191	21.245	6.55127
LPS 10_1	P61158	Actin-related protein 3 OS=Homo sapiens GN=ACTR3 PE=1 SV=3 - [ARP3_HUMAN]	18.3249	20.1	5	5	6	418	47.341	5.88428
LPS 10_1	P61163	Alpha-centractin OS=Homo sapiens GN=ACTR1A PE=1 SV=1 - [ACTZ_HUMAN]	6.2457	10.37	2	2	2	376	42.5869	6.63916
LPS 10_1	P61204	ADP-ribosylation factor 3 OS=Homo sapiens GN=ARF3 PE=1 SV=2 - [ARF3_HUMAN]	11.2345	24.86	3	3	4	181	20.5877	7.43018
LPS 10_1	P61247	40S ribosomal protein S3a OS=Homo sapiens GN=RPS3A PE=1 SV=2 - [RS3A_HUMAN]	4.69601	11.74	2	2	2	264	29.9257	9.72998
LPS 10_1	P61769	Beta-2-microglobulin OS=Homo sapiens GN=B2M PE=1 SV=1 - [B2MG_HUMAN]	8.99127	26.89	2	2	3	119	13.7059	6.52197
LPS 10_1	P61981	14-3-3 protein gamma OS=Homo sapiens GN=YWHAG PE=1 SV=2 - [1433G_HUMAN]	13.7	24.7	3	5	5	247	28.2849	4.89404
LPS 10_1	P62081	40S ribosomal protein S7 OS=Homo sapiens GN=RPS7 PE=1 SV=1 - [RS7_HUMAN]	7.91761	17.53	2	2	3	194	22.1133	10.0962
LPS 10_1	P62158	Calmodulin OS=Homo sapiens GN=CALM1 PE=1 SV=2 - [CALM_HUMAN]	7.86953	22.15	2	2	3	149	16.8268	4.22119
LPS 10_1	P62241	40S ribosomal protein S8 OS=Homo sapiens GN=RPS8 PE=1 SV=2 - [RS8_HUMAN]	11.401	16.35	3	3	4	208	24.1902	10.3159
LPS 10_1	P62258	14-3-3 protein epsilon OS=Homo sapiens GN=YWHAE PE=1 SV=1 - [1433E_HUMAN]	22.7394	28.24	4	6	8	255	29.1554	4.7417
LPS 10_1	P62266	40S ribosomal protein S23 OS=Homo sapiens GN=RPS23 PE=1 SV=3 - [RS23_HUMAN]	9.98796	21.68	3	3	4	143	15.7977	10.4917
LPS 10_1	P62491	Ras-related protein Rab-11A OS=Homo sapiens GN=RAB11A PE=1 SV=3 - [RB11A_HUMAN]	10.6467	16.2	3	3	4	216	24.3784	6.56592
LPS 10_1	P62701	40S ribosomal protein S4, X isoform OS=Homo sapiens GN=RPS4X PE=1 SV=2 - [RS4X_HUMAN]	4.2344	6.08	2	2	2	263	29.5791	10.1548
LPS 10_1	P62805	Histone H4 OS=Homo sapiens GN=HIST1H4A PE=1 SV=2 - [H4_HUMAN]	19.503	38.83	4	4	7	103	11.3604	11.356
LPS 10_1	P62917	60S ribosomal protein L8 OS=Homo sapiens GN=RPL8 PE=1 SV=2 - [RL8_HUMAN]	4.78859	10.51	2	2	2	257	28.0073	11.0337
LPS 10_1	P63104	14-3-3 protein zeta/delta OS=Homo sapiens GN=YWHAZ PE=1 SV=1 - [1433Z_HUMAN]	37.1299	43.27	7	9	12	245	27.7277	4.79248
LPS 10_1	P63241	Eukaryotic translation initiation factor 5A-1 OS=Homo sapiens GN=EIF5A PE=1 SV=2 - [IF5A1_HUMAN]	15.1743	38.31	4	4	6	154	16.8214	5.23682
LPS 10_1	P63244	Guanine nucleotide-binding protein subunit beta-2-like 1 OS=Homo sapiens GN=GNB2L1 PE=1 SV=3 - [GBLP_HUMAN]	15.3425	15.46	4	4	6	317	35.0546	7.69385
LPS 10_1	P63267	Actin, gamma-enteric smooth muscle OS=Homo sapiens GN=ACTG2 PE=1 SV=1 - [ACTH_HUMAN]	54.0567	19.15	1	6	20	376	41.8498	5.47803
LPS 10_1	P68104	Elongation factor 1-alpha 1 OS=Homo sapiens GN=EEF1A1 PE=1 SV=1 - [EF1A1_HUMAN]	66.5519	26.19	8	8	20	462	50.1091	9.01221
LPS 10_1	P68363	Tubulin alpha-1B chain OS=Homo sapiens GN=TUBA1B PE=1 SV=1 - [TBA1B_HUMAN]	68.4229	33.7	2	10	24	451	50.1196	5.05908
LPS 10_1	P68371	Tubulin beta-4B chain OS=Homo sapiens GN=TUBB4B PE=1 SV=1 - [TBB4B_HUMAN]	45.8665	22.92	1	8	17	445	49.799	4.89404
LPS 10_1	P78417	Glutathione S-transferase omega-1 OS=Homo sapiens GN=GSTO1 PE=1 SV=2 - [GSTO1_HUMAN]	7.72823	7.88	2	2	3	241	27.548	6.59521
LPS 10_1	P81605	Dermcidin OS=Homo sapiens GN=DCD PE=1 SV=2 - [DCD_HUMAN]	17.4607	35.45	4	4	6	110	11.2768	6.53662
LPS 10_1	P98160	Basement membrane-specific heparan sulfate proteoglycan core protein OS=Homo sapiens GN=HSPG2 PE=1 SV=4 - [PGBM_HUMAN]	319.555	23.91	67	67	105	4391	468.532	6.50732
LPS 10_1	Q00610	Clathrin heavy chain 1 OS=Homo sapiens GN=CLTC PE=1 SV=5 - [CLH1_HUMAN]	6.51285	2.93	2	2	2	1675	191.493	5.69385
LPS 10_1	Q01469	Fatty acid-binding protein, epidermal OS=Homo sapiens GN=FABP5 PE=1 SV=3 - [FABP5_HUMAN]	4.96664	23.7	2	2	2	135	15.1546	7.00537
LPS 10_1	Q01518	Adenylyl cyclase-associated protein 1 OS=Homo sapiens GN=CAP1 PE=1 SV=5 - [CAP1_HUMAN]	11.6506	13.47	4	4	4	475	51.8687	8.06006
LPS 10_1	Q03135	Caveolin-1 OS=Homo sapiens GN=CAV1 PE=1 SV=4 - [CAV1_HUMAN]	8.04947	19.66	2	2	3	178	20.4585	6.02393
LPS 10_1	Q04695	Keratin, type I cytoskeletal 17 OS=Homo sapiens GN=KRT17 PE=1 SV=2 - [K1C17_HUMAN]	44.2017	15.74	1	9	18	432	48.076	5.021
LPS 10_1	Q04917	14-3-3 protein eta OS=Homo sapiens GN=YWHAH PE=1 SV=4 - [1433F_HUMAN]	7.11811	13.01	1	3	3	246	28.201	4.84326
LPS 10_1	Q06830	Peroxiredoxin-1 OS=Homo sapiens GN=PRDX1 PE=1 SV=1 - [PRDX1_HUMAN]	23.7077	34.17	4	6	9	199	22.0963	8.1333
LPS 10_1	Q09666	Neuroblast differentiation-associated protein AHNAK OS=Homo sapiens GN=AHNAK PE=1 SV=2 - [AHNK_HUMAN]	4.50762	2.5	2	2	3	5890	628.699	6.15088
LPS 10_1	Q12805	EGF-containing fibulin-like extracellular matrix protein 1 OS=Homo sapiens GN=EFEMP1 PE=1 SV=2 - [FBLN3_HUMAN]	26.8743	16.84	6	6	9	493	54.6042	5.07178
LPS 10_1	Q13162	Peroxiredoxin-4 OS=Homo sapiens GN=PRDX4 PE=1 SV=1 - [PRDX4_HUMAN]	5.02349	7.75	1	2	2	271	30.5208	6.29053
LPS 10_1	Q14019	Coactosin-like protein OS=Homo sapiens GN=COTL1 PE=1 SV=3 - [COTL1_HUMAN]	5.64547	27.46	2	2	2	142	15.935	5.66846
LPS 10_1	Q14103	Heterogeneous nuclear ribonucleoprotein D0 OS=Homo sapiens GN=HNRNPD PE=1 SV=1 - [HNRPD_HUMAN]	4.38526	6.76	2	2	2	355	38.4103	7.81104
LPS 10_1	Q14315	Filamin-C OS=Homo sapiens GN=FLNC PE=1 SV=3 - [FLNC_HUMAN]	31.0075	4.73	5	8	11	2725	290.841	5.97314
LPS 10_1	Q14697	Neutral alpha-glucosidase AB OS=Homo sapiens GN=GANAB PE=1 SV=3 - [GANAB_HUMAN]	5.05356	3.6	2	2	2	944	106.807	6.13818
LPS 10_1	Q14764	Major vault protein OS=Homo sapiens GN=MVP PE=1 SV=4 - [MVP_HUMAN]	7.25046	4.93	3	3	3	893	99.2659	5.47803
LPS 10_1	Q15063	Periostin OS=Homo sapiens GN=POSTN PE=1 SV=2 - [POSTN_HUMAN]	6.53378	5.62	2	2	2	836	93.2553	7.53271
LPS 10_1	Q15084	Protein disulfide-isomerase A6 OS=Homo sapiens GN=PDIA6 PE=1 SV=1 - [PDIA6_HUMAN]	30.3526	25	7	7	10	440	48.0913	5.08447
LPS 10_1	Q15149	Plectin OS=Homo sapiens GN=PLEC PE=1 SV=3 - [PLEC_HUMAN]	9.73047	1.2	4	4	4	4684	531.466	5.96045
LPS 10_1	Q16270	Insulin-like growth factor-binding protein 7 OS=Homo sapiens GN=IGFBP7 PE=1 SV=1 - [IBP7_HUMAN]	15.6628	26.24	5	5	5	282	29.1114	7.89893
LPS 10_1	Q16363	Laminin subunit alpha-4 OS=Homo sapiens GN=LAMA4 PE=1 SV=4 - [LAMA4_HUMAN]	12.158	3.4	4	4	5	1823	202.397	6.27783
LPS 10_1	Q16555	Dihydropyrimidinase-related protein 2 OS=Homo sapiens GN=DPYSL2 PE=1 SV=1 - [DPYL2_HUMAN]	21.0608	18.53	6	6	7	572	62.2546	6.37939
LPS 10_1	Q16658	Fascin OS=Homo sapiens GN=FSCN1 PE=1 SV=3 - [FSCN1_HUMAN]	27.2914	27.18	9	9	10	493	54.4961	7.23975
LPS 10_1	Q16881	Thioredoxin reductase 1, cytoplasmic OS=Homo sapiens GN=TXNRD1 PE=1 SV=3 - [TRXR1_HUMAN]	28.8934	18.03	6	6	8	649	70.8622	7.38623
LPS 10_1	Q32P51	Heterogeneous nuclear ribonucleoprotein A1-like 2 OS=Homo sapiens GN=HNRNPA1L2 PE=2 SV=2 - [RA1L2_HUMAN]	4.79604	9.69	2	2	2	320	34.2043	8.99756
LPS 10_1	Q5T749	Keratinocyte proline-rich protein OS=Homo sapiens GN=KPRP PE=1 SV=1 - [KPRP_HUMAN]	9.50979	7.25	3	3	3	579	64.0932	8.26514
LPS 10_1	Q6NZI2	Polymerase I and transcript release factor OS=Homo sapiens GN=PTRF PE=1 SV=1 - [PTRF_HUMAN]	11.4844	11.28	3	3	4	390	43.4498	5.60498
LPS 10_1	Q71U36	Tubulin alpha-1A chain OS=Homo sapiens GN=TUBA1A PE=1 SV=1 - [TBA1A_HUMAN]	70.4795	33.7	2	10	25	451	50.1036	5.05908
LPS 10_1	Q7Z794	Keratin, type II cytoskeletal 1b OS=Homo sapiens GN=KRT77 PE=2 SV=3 - [K2C1B_HUMAN]	65.5506	14.53	5	8	23	578	61.8635	5.98584
LPS 10_1	Q8IUE6	Histone H2A type 2-B OS=Homo sapiens GN=HIST2H2AB PE=1 SV=3 - [H2A2B_HUMAN]	4.7546	24.62	1	2	2	130	13.9868	10.8872
LPS 10_1	Q8N1N4	Keratin, type II cytoskeletal 78 OS=Homo sapiens GN=KRT78 PE=2 SV=2 - [K2C78_HUMAN]	7.82567	6.15	2	3	3	520	56.8305	6.02393
LPS 10_1	Q8NBS9	Thioredoxin domain-containing protein 5 OS=Homo sapiens GN=TXNDC5 PE=1 SV=2 - [TXND5_HUMAN]	36.1971	21.3	7	7	11	432	47.5987	5.97314
LPS 10_1	Q92626	Peroxidasin homolog OS=Homo sapiens GN=PXDN PE=1 SV=2 - [PXDN_HUMAN]	21.8655	7.64	7	7	8	1479	165.17	7.1665
LPS 10_1	Q96KK5	Histone H2A type 1-H OS=Homo sapiens GN=HIST1H2AH PE=1 SV=3 - [H2A1H_HUMAN]	21.8224	21.88	1	2	5	128	13.8978	10.8872
LPS 10_1	Q99497	Protein DJ-1 OS=Homo sapiens GN=PARK7 PE=1 SV=2 - [PARK7_HUMAN]	9.68537	32.28	3	3	3	189	19.8785	6.78564
LPS 10_1	Q99536	Synaptic vesicle membrane protein VAT-1 homolog OS=Homo sapiens GN=VAT1 PE=1 SV=2 - [VAT1_HUMAN]	9.97016	16.54	4	4	4	393	41.8934	6.29053
LPS 10_1	Q9BRA2	Thioredoxin domain-containing protein 17 OS=Homo sapiens GN=TXNDC17 PE=1 SV=1 - [TXD17_HUMAN]	4.78011	18.7	2	2	2	123	13.9318	5.51611
LPS 10_1	Q9NY33	Dipeptidyl peptidase 3 OS=Homo sapiens GN=DPP3 PE=1 SV=2 - [DPP3_HUMAN]	5.69587	5.56	2	2	2	737	82.5378	5.09717
LPS 10_1	Q9Y490	Talin-1 OS=Homo sapiens GN=TLN1 PE=1 SV=3 - [TLN1_HUMAN]	10.5481	2.68	4	4	4	2541	269.599	6.07471
LPS 10_1	Q9Y696	Chloride intracellular channel protein 4 OS=Homo sapiens GN=CLIC4 PE=1 SV=4 - [CLIC4_HUMAN]	6.7817	15.02	2	2	2	253	28.7537	5.59229
LPS 20_1	O00299	Chloride intracellular channel protein 1 OS=Homo sapiens GN=CLIC1 PE=1 SV=4 - [CLIC1_HUMAN]	17.6276	37.76	5	5	6	241	26.9057	5.17334
LPS 20_1	O00469	Procollagen-lysine,2-oxoglutarate 5-dioxygenase 2 OS=Homo sapiens GN=PLOD2 PE=1 SV=2 - [PLOD2_HUMAN]	4.36752	3.53	2	2	2	737	84.6316	6.7124
LPS 20_1	O14818	Proteasome subunit alpha type-7 OS=Homo sapiens GN=PSMA7 PE=1 SV=1 - [PSA7_HUMAN]	4.64014	9.27	2	2	2	248	27.8696	8.45557
LPS 20_1	O15144	Actin-related protein 2/3 complex subunit 2 OS=Homo sapiens GN=ARPC2 PE=1 SV=1 - [ARPC2_HUMAN]	8.48453	10.33	2	2	3	300	34.3115	7.35693
LPS 20_1	O43707	Alpha-actinin-4 OS=Homo sapiens GN=ACTN4 PE=1 SV=2 - [ACTN4_HUMAN]	93.9179	28.76	10	20	34	911	104.788	5.43994
LPS 20_1	O60568	Procollagen-lysine,2-oxoglutarate 5-dioxygenase 3 OS=Homo sapiens GN=PLOD3 PE=1 SV=1 - [PLOD3_HUMAN]	4.11849	3.12	2	2	2	738	84.7315	6.04932
LPS 20_1	O60814	Histone H2B type 1-K OS=Homo sapiens GN=HIST1H2BK PE=1 SV=3 - [H2B1K_HUMAN]	20.3984	35.71	1	4	8	126	13.8816	10.3159
LPS 20_1	O75083	WD repeat-containing protein 1 OS=Homo sapiens GN=WDR1 PE=1 SV=4 - [WDR1_HUMAN]	47.6502	31.85	12	12	16	606	66.1519	6.65381
LPS 20_1	O75369	Filamin-B OS=Homo sapiens GN=FLNB PE=1 SV=2 - [FLNB_HUMAN]	225.493	29.4	46	49	73	2602	277.99	5.73193
LPS 20_1	O75390	Citrate synthase, mitochondrial OS=Homo sapiens GN=CS PE=1 SV=2 - [CISY_HUMAN]	5.67212	4.72	2	2	2	466	51.6795	8.32373
LPS 20_1	P00338	L-lactate dehydrogenase A chain OS=Homo sapiens GN=LDHA PE=1 SV=2 - [LDHA_HUMAN]	32.4919	27.71	7	8	11	332	36.6654	8.26514
LPS 20_1	P00352	Retinal dehydrogenase 1 OS=Homo sapiens GN=ALDH1A1 PE=1 SV=2 - [AL1A1_HUMAN]	12.1212	13.37	5	5	5	501	54.827	6.72705
LPS 20_1	P00387	NADH-cytochrome b5 reductase 3 OS=Homo sapiens GN=CYB5R3 PE=1 SV=3 - [NB5R3_HUMAN]	5.07341	5.65	2	2	2	301	34.2127	7.59131
LPS 20_1	P00491	Purine nucleoside phosphorylase OS=Homo sapiens GN=PNP PE=1 SV=2 - [PNPH_HUMAN]	13.906	28.72	5	5	5	289	32.0972	6.94678
LPS 20_1	P00505	Aspartate aminotransferase, mitochondrial OS=Homo sapiens GN=GOT2 PE=1 SV=3 - [AATM_HUMAN]	17.9173	11.86	4	4	7	430	47.4873	9.01221
LPS 20_1	P00558	Phosphoglycerate kinase 1 OS=Homo sapiens GN=PGK1 PE=1 SV=3 - [PGK1_HUMAN]	64.1878	29.26	8	8	21	417	44.5861	8.104
LPS 20_1	P00568	Adenylate kinase isoenzyme 1 OS=Homo sapiens GN=AK1 PE=1 SV=3 - [KAD1_HUMAN]	4.51112	11.86	2	2	2	194	21.6213	8.63135
LPS 20_1	P01892	HLA class I histocompatibility antigen, A-2 alpha chain OS=Homo sapiens GN=HLA-A PE=1 SV=1 - [1A02_HUMAN]	12.6776	17.26	1	4	4	365	40.8962	6.99072
LPS 20_1	P02533	Keratin, type I cytoskeletal 14 OS=Homo sapiens GN=KRT14 PE=1 SV=4 - [K1C14_HUMAN]	101.86	40.25	5	18	38	472	51.5294	5.16064
LPS 20_1	P02538	Keratin, type II cytoskeletal 6A OS=Homo sapiens GN=KRT6A PE=1 SV=3 - [K2C6A_HUMAN]	142.413	23.76	1	14	52	564	60.0083	8.00146
LPS 20_1	P02545	Prelamin-A/C OS=Homo sapiens GN=LMNA PE=1 SV=1 - [LMNA_HUMAN]	29.024	19.88	11	11	11	664	74.0947	7.02002
LPS 20_1	P02751	Fibronectin OS=Homo sapiens GN=FN1 PE=1 SV=4 - [FINC_HUMAN]	211.674	30.47	43	43	68	2386	262.46	5.70654
LPS 20_1	P02768	Serum albumin OS=Homo sapiens GN=ALB PE=1 SV=2 - [ALBU_HUMAN]	127.732	8.7	2	6	48	609	69.3215	6.27783
LPS 20_1	P02774	Vitamin D-binding protein OS=Homo sapiens GN=GC PE=1 SV=1 - [VTDB_HUMAN]	5.29508	6.33	2	2	2	474	52.929	5.5415
LPS 20_1	P02788	Lactotransferrin OS=Homo sapiens GN=LTF PE=1 SV=6 - [TRFL_HUMAN]	5.20317	2.96	2	2	2	710	78.1319	8.11865
LPS 20_1	P03956	Interstitial collagenase OS=Homo sapiens GN=MMP1 PE=1 SV=3 - [MMP1_HUMAN]	25.9793	18.98	7	7	9	469	53.9728	6.96143
LPS 20_1	P04075	Fructose-bisphosphate aldolase A OS=Homo sapiens GN=ALDOA PE=1 SV=2 - [ALDOA_HUMAN]	62.6969	56.04	13	13	22	364	39.3953	8.08936
LPS 20_1	P04080	Cystatin-B OS=Homo sapiens GN=CSTB PE=1 SV=2 - [CYTB_HUMAN]	11.6135	45.92	3	3	4	98	11.1326	7.56201
LPS 20_1	P04083	Annexin A1 OS=Homo sapiens GN=ANXA1 PE=1 SV=2 - [ANXA1_HUMAN]	54.2636	42.2	11	11	17	346	38.69	7.02002
LPS 20_1	P04179	Superoxide dismutase [Mn], mitochondrial OS=Homo sapiens GN=SOD2 PE=1 SV=2 - [SODM_HUMAN]	78.52	36.49	6	6	23	222	24.7066	8.25049
LPS 20_1	P04264	Keratin, type II cytoskeletal 1 OS=Homo sapiens GN=KRT1 PE=1 SV=6 - [K2C1_HUMAN]	595.936	57.3	29	34	181	644	65.999	8.11865
LPS 20_1	P04275	von Willebrand factor OS=Homo sapiens GN=VWF PE=1 SV=4 - [VWF_HUMAN]	73.6088	11.87	23	23	26	2813	309.058	5.47803
LPS 20_1	P04350	Tubulin beta-4A chain OS=Homo sapiens GN=TUBB4A PE=1 SV=2 - [TBB4A_HUMAN]	37.1544	20.05	1	7	15	444	49.5539	4.88135
LPS 20_1	P04406	Glyceraldehyde-3-phosphate dehydrogenase OS=Homo sapiens GN=GAPDH PE=1 SV=3 - [G3P_HUMAN]	114.217	34.33	9	9	34	335	36.0304	8.45557
LPS 20_1	P04792	Heat shock protein beta-1 OS=Homo sapiens GN=HSPB1 PE=1 SV=2 - [HSPB1_HUMAN]	26.6448	31.22	5	5	8	205	22.7685	6.40479
LPS 20_1	P04843	Dolichyl-diphosphooligosaccharide--protein glycosyltransferase subunit 1 OS=Homo sapiens GN=RPN1 PE=1 SV=1 - [RPN1_HUMAN]	7.24559	5.93	3	3	3	607	68.5268	6.37939
LPS 20_1	P04844	Dolichyl-diphosphooligosaccharide--protein glycosyltransferase subunit 2 OS=Homo sapiens GN=RPN2 PE=1 SV=3 - [RPN2_HUMAN]	7.19271	4.12	2	2	3	631	69.241	5.69385
LPS 20_1	P04899	Guanine nucleotide-binding protein G(i) subunit alpha-2 OS=Homo sapiens GN=GNAI2 PE=1 SV=3 - [GNAI2_HUMAN]	6.70563	7.32	2	2	3	355	40.4251	5.5415
LPS 20_1	P05121	Plasminogen activator inhibitor 1 OS=Homo sapiens GN=SERPINE1 PE=1 SV=1 - [PAI1_HUMAN]	210.74	46.27	14	14	67	402	45.031	7.1958
LPS 20_1	P05362	Intercellular adhesion molecule 1 OS=Homo sapiens GN=ICAM1 PE=1 SV=2 - [ICAM1_HUMAN]	24.514	17.48	7	7	10	532	57.789	7.98682
LPS 20_1	P05388	60S acidic ribosomal protein P0 OS=Homo sapiens GN=RPLP0 PE=1 SV=1 - [RLA0_HUMAN]	10.5005	22.71	4	4	4	317	34.2518	5.97314
LPS 20_1	P06396	Gelsolin OS=Homo sapiens GN=GSN PE=1 SV=1 - [GELS_HUMAN]	11.4626	8.44	4	4	4	782	85.6442	6.27783
LPS 20_1	P06576	ATP synthase subunit beta, mitochondrial OS=Homo sapiens GN=ATP5B PE=1 SV=3 - [ATPB_HUMAN]	41.1971	22.5	8	8	13	529	56.5246	5.40186
LPS 20_1	P06733	Alpha-enolase OS=Homo sapiens GN=ENO1 PE=1 SV=2 - [ENOA_HUMAN]	222.895	55.76	17	17	62	434	47.1393	7.38623
LPS 20_1	P06744	Glucose-6-phosphate isomerase OS=Homo sapiens GN=GPI PE=1 SV=4 - [G6PI_HUMAN]	14.108	12.37	4	4	5	558	63.1072	8.32373
LPS 20_1	P06899	Histone H2B type 1-J OS=Homo sapiens GN=HIST1H2BJ PE=1 SV=3 - [H2B1J_HUMAN]	14.3806	34.92	1	4	6	126	13.8956	10.3159
LPS 20_1	P07195	L-lactate dehydrogenase B chain OS=Homo sapiens GN=LDHB PE=1 SV=2 - [LDHB_HUMAN]	20.5424	20.96	5	6	8	334	36.6151	6.04932
LPS 20_1	P07237	Protein disulfide-isomerase OS=Homo sapiens GN=P4HB PE=1 SV=3 - [PDIA1_HUMAN]	48.7343	34.06	13	13	17	508	57.0807	4.86865
LPS 20_1	P07339	Cathepsin D OS=Homo sapiens GN=CTSD PE=1 SV=1 - [CATD_HUMAN]	4.88025	4.37	2	2	2	412	44.5236	6.53662
LPS 20_1	P07355	Annexin A2 OS=Homo sapiens GN=ANXA2 PE=1 SV=2 - [ANXA2_HUMAN]	139.382	56.34	20	20	40	339	38.5798	7.75244
LPS 20_1	P07437	Tubulin beta chain OS=Homo sapiens GN=TUBB PE=1 SV=2 - [TBB5_HUMAN]	64.7502	29.5	2	10	23	444	49.639	4.89404
LPS 20_1	P07602	Proactivator polypeptide OS=Homo sapiens GN=PSAP PE=1 SV=2 - [SAP_HUMAN]	18.5906	13.74	6	6	7	524	58.0739	5.17334
LPS 20_1	P07737	Profilin-1 OS=Homo sapiens GN=PFN1 PE=1 SV=2 - [PROF1_HUMAN]	47.9319	59.29	7	7	14	140	15.0446	8.26514
LPS 20_1	P07858	Cathepsin B OS=Homo sapiens GN=CTSB PE=1 SV=3 - [CATB_HUMAN]	28.8879	26.55	6	6	10	339	37.7968	6.30322
LPS 20_1	P07900	Heat shock protein HSP 90-alpha OS=Homo sapiens GN=HSP90AA1 PE=1 SV=5 - [HS90A_HUMAN]	31.8302	13.25	2	7	10	732	84.6067	5.021
LPS 20_1	P07910	Heterogeneous nuclear ribonucleoproteins C1/C2 OS=Homo sapiens GN=HNRNPC PE=1 SV=4 - [HNRPC_HUMAN]	5.11419	7.52	2	2	2	306	33.6495	5.08447
LPS 20_1	P07942	Laminin subunit beta-1 OS=Homo sapiens GN=LAMB1 PE=1 SV=2 - [LAMB1_HUMAN]	12.2529	2.69	3	3	4	1786	197.909	4.94482
LPS 20_1	P07996	Thrombospondin-1 OS=Homo sapiens GN=THBS1 PE=1 SV=2 - [TSP1_HUMAN]	229.252	37.09	33	33	77	1170	129.3	4.94482
LPS 20_1	P08107	Heat shock 70 kDa protein 1A/1B OS=Homo sapiens GN=HSPA1A PE=1 SV=5 - [HSP71_HUMAN]	20.7717	10.45	3	5	8	641	70.009	5.65576
LPS 20_1	P08133	Annexin A6 OS=Homo sapiens GN=ANXA6 PE=1 SV=3 - [ANXA6_HUMAN]	13.669	8.77	5	5	6	673	75.8256	5.60498
LPS 20_1	P08238	Heat shock protein HSP 90-beta OS=Homo sapiens GN=HSP90AB1 PE=1 SV=4 - [HS90B_HUMAN]	45.2845	18.37	4	10	14	724	83.2121	5.03369
LPS 20_1	P08572	Collagen alpha-2(IV) chain OS=Homo sapiens GN=COL4A2 PE=1 SV=4 - [CO4A2_HUMAN]	4.71599	1.64	2	2	2	1712	167.449	8.66064
LPS 20_1	P08670	Vimentin OS=Homo sapiens GN=VIM PE=1 SV=4 - [VIME_HUMAN]	174.243	50.43	24	25	58	466	53.6191	5.12256
LPS 20_1	P08729	Keratin, type II cytoskeletal 7 OS=Homo sapiens GN=KRT7 PE=1 SV=5 - [K2C7_HUMAN]	31.6616	10.45	1	5	12	469	51.3543	5.47803
LPS 20_1	P08779	Keratin, type I cytoskeletal 16 OS=Homo sapiens GN=KRT16 PE=1 SV=4 - [K1C16_HUMAN]	59.8209	21.78	1	12	25	473	51.2362	5.04639
LPS 20_1	P08865	40S ribosomal protein SA OS=Homo sapiens GN=RPSA PE=1 SV=4 - [RSSA_HUMAN]	17.4074	24.41	4	4	5	295	32.8334	4.86865
LPS 20_1	P09238	Stromelysin-2 OS=Homo sapiens GN=MMP10 PE=1 SV=1 - [MMP10_HUMAN]	12.3748	11.13	5	5	5	476	54.1168	5.79541
LPS 20_1	P09341	Growth-regulated alpha protein OS=Homo sapiens GN=CXCL1 PE=1 SV=1 - [GROA_HUMAN]	5.26352	25.23	2	2	2	107	11.2942	10.4331
LPS 20_1	P09382	Galectin-1 OS=Homo sapiens GN=LGALS1 PE=1 SV=2 - [LEG1_HUMAN]	49.8084	57.04	5	5	14	135	14.7062	5.50342
LPS 20_1	P09486	SPARC OS=Homo sapiens GN=SPARC PE=1 SV=1 - [SPRC_HUMAN]	29.7178	23.43	6	6	11	303	34.6097	4.84326
LPS 20_1	P09622	Dihydrolipoyl dehydrogenase, mitochondrial OS=Homo sapiens GN=DLD PE=1 SV=2 - [DLDH_HUMAN]	4.56386	6.09	2	2	2	509	54.143	7.85498
LPS 20_1	P0CG48	Polyubiquitin-C OS=Homo sapiens GN=UBC PE=1 SV=3 - [UBC_HUMAN]	39.4236	61.75	4	4	14	685	76.9915	7.66455
LPS 20_1	P10809	60 kDa heat shock protein, mitochondrial OS=Homo sapiens GN=HSPD1 PE=1 SV=2 - [CH60_HUMAN]	56.8048	29.84	11	11	19	573	61.0164	5.87158
LPS 20_1	P10909	Clusterin OS=Homo sapiens GN=CLU PE=1 SV=1 - [CLUS_HUMAN]	5.50005	8.91	2	2	2	449	52.461	6.26514
LPS 20_1	P11021	78 kDa glucose-regulated protein OS=Homo sapiens GN=HSPA5 PE=1 SV=2 - [GRP78_HUMAN]	100.008	30.89	15	17	33	654	72.2884	5.16064
LPS 20_1	P11047	Laminin subunit gamma-1 OS=Homo sapiens GN=LAMC1 PE=1 SV=3 - [LAMC1_HUMAN]	18.8912	5.78	7	7	7	1609	177.489	5.12256
LPS 20_1	P11142	Heat shock cognate 71 kDa protein OS=Homo sapiens GN=HSPA8 PE=1 SV=1 - [HSP7C_HUMAN]	114.934	38.7	17	20	38	646	70.8542	5.51611
LPS 20_1	P12814	Alpha-actinin-1 OS=Homo sapiens GN=ACTN1 PE=1 SV=2 - [ACTN1_HUMAN]	147.081	37.11	16	26	49	892	102.993	5.41455
LPS 20_1	P13598	Intercellular adhesion molecule 2 OS=Homo sapiens GN=ICAM2 PE=1 SV=2 - [ICAM2_HUMAN]	4.46703	11.27	2	2	2	275	30.6346	7.43018
LPS 20_1	P13639	Elongation factor 2 OS=Homo sapiens GN=EEF2 PE=1 SV=4 - [EF2_HUMAN]	54.7029	25.29	15	15	19	858	95.277	6.82959
LPS 20_1	P13645	Keratin, type I cytoskeletal 10 OS=Homo sapiens GN=KRT10 PE=1 SV=6 - [K1C10_HUMAN]	903.946	60.96	28	36	262	584	58.7917	5.21143
LPS 20_1	P13647	Keratin, type II cytoskeletal 5 OS=Homo sapiens GN=KRT5 PE=1 SV=3 - [K2C5_HUMAN]	185.512	35.59	12	23	69	590	62.34	7.73779
LPS 20_1	P13667	Protein disulfide-isomerase A4 OS=Homo sapiens GN=PDIA4 PE=1 SV=2 - [PDIA4_HUMAN]	8.36408	7.44	3	3	4	645	72.887	5.07178
LPS 20_1	P13797	Plastin-3 OS=Homo sapiens GN=PLS3 PE=1 SV=4 - [PLST_HUMAN]	43.4712	24.29	10	10	14	630	70.7662	5.60498
LPS 20_1	P13987	CD59 glycoprotein OS=Homo sapiens GN=CD59 PE=1 SV=1 - [CD59_HUMAN]	4.47712	15.63	2	2	2	128	14.1678	6.48096
LPS 20_1	P14618	Pyruvate kinase isozymes M1/M2 OS=Homo sapiens GN=PKM PE=1 SV=4 - [KPYM_HUMAN]	97.5926	31.26	14	14	30	531	57.9	7.84033
LPS 20_1	P14625	Endoplasmin OS=Homo sapiens GN=HSP90B1 PE=1 SV=1 - [ENPL_HUMAN]	38.3608	17.43	9	10	13	803	92.4113	4.84326
LPS 20_1	P14923	Junction plakoglobin OS=Homo sapiens GN=JUP PE=1 SV=3 - [PLAK_HUMAN]	7.03399	5.37	3	3	3	745	81.6927	6.13818
LPS 20_1	P15090	Fatty acid-binding protein, adipocyte OS=Homo sapiens GN=FABP4 PE=1 SV=3 - [FABP4_HUMAN]	12.4157	34.09	4	4	4	132	14.7095	7.13721
LPS 20_1	P15144	Aminopeptidase N OS=Homo sapiens GN=ANPEP PE=1 SV=4 - [AMPN_HUMAN]	21.3187	9.2	6	6	8	967	109.471	5.47803
LPS 20_1	P15311	Ezrin OS=Homo sapiens GN=EZR PE=1 SV=4 - [EZRI_HUMAN]	14.7415	7.34	1	5	6	586	69.3697	6.26514
LPS 20_1	P15880	40S ribosomal protein S2 OS=Homo sapiens GN=RPS2 PE=1 SV=2 - [RS2_HUMAN]	7.77656	12.29	3	3	3	293	31.3046	10.2427
LPS 20_1	P15924	Desmoplakin OS=Homo sapiens GN=DSP PE=1 SV=3 - [DESP_HUMAN]	11.999	1.57	4	4	5	2871	331.569	6.81494
LPS 20_1	P16284	Platelet endothelial cell adhesion molecule OS=Homo sapiens GN=PECAM1 PE=1 SV=1 - [PECA1_HUMAN]	9.8611	7.45	4	4	4	738	82.4838	6.99072
LPS 20_1	P16401	Histone H1.5 OS=Homo sapiens GN=HIST1H1B PE=1 SV=3 - [H15_HUMAN]	7.23747	10.18	2	2	3	226	22.5665	10.9165
LPS 20_1	P16403	Histone H1.2 OS=Homo sapiens GN=HIST1H1C PE=1 SV=2 - [H12_HUMAN]	9.69031	15.49	4	4	4	213	21.3517	10.9312
LPS 20_1	P17096	High mobility group protein HMG-I/HMG-Y OS=Homo sapiens GN=HMGA1 PE=1 SV=3 - [HMGA1_HUMAN]	11.086	23.36	2	2	3	107	11.6691	10.3159
LPS 20_1	P18085	ADP-ribosylation factor 4 OS=Homo sapiens GN=ARF4 PE=1 SV=3 - [ARF4_HUMAN]	9.14263	21.11	2	3	3	180	20.4977	7.13721
LPS 20_1	P18206	Vinculin OS=Homo sapiens GN=VCL PE=1 SV=4 - [VINC_HUMAN]	40.7272	15.08	11	11	14	1134	123.722	5.65576
LPS 20_1	P18669	Phosphoglycerate mutase 1 OS=Homo sapiens GN=PGAM1 PE=1 SV=2 - [PGAM1_HUMAN]	26.1119	35.04	7	7	9	254	28.7858	7.18115
LPS 20_1	P19105	Myosin regulatory light chain 12A OS=Homo sapiens GN=MYL12A PE=1 SV=2 - [ML12A_HUMAN]	12.0341	23.98	3	3	4	171	19.7815	4.80518
LPS 20_1	P21291	Cysteine and glycine-rich protein 1 OS=Homo sapiens GN=CSRP1 PE=1 SV=3 - [CSRP1_HUMAN]	13.178	27.98	3	3	4	193	20.5538	8.57275
LPS 20_1	P21333	Filamin-A OS=Homo sapiens GN=FLNA PE=1 SV=4 - [FLNA_HUMAN]	171.192	27.43	45	46	61	2647	280.564	6.06201
LPS 20_1	P21980	Protein-glutamine gamma-glutamyltransferase 2 OS=Homo sapiens GN=TGM2 PE=1 SV=2 - [TGM2_HUMAN]	13.4455	9.75	5	5	5	687	77.2797	5.22412
LPS 20_1	P22314	Ubiquitin-like modifier-activating enzyme 1 OS=Homo sapiens GN=UBA1 PE=1 SV=3 - [UBA1_HUMAN]	25.6105	11.25	8	8	9	1058	117.774	5.75732
LPS 20_1	P22392	Nucleoside diphosphate kinase B OS=Homo sapiens GN=NME2 PE=1 SV=1 - [NDKB_HUMAN]	11.7701	25.66	3	3	4	152	17.2869	8.41162
LPS 20_1	P22626	Heterogeneous nuclear ribonucleoproteins A2/B1 OS=Homo sapiens GN=HNRNPA2B1 PE=1 SV=2 - [ROA2_HUMAN]	16.6404	15.86	4	4	6	353	37.4067	8.95361
LPS 20_1	P23284	Peptidyl-prolyl cis-trans isomerase B OS=Homo sapiens GN=PPIB PE=1 SV=2 - [PPIB_HUMAN]	36.532	26.85	4	5	13	216	23.7275	9.40771
LPS 20_1	P23381	Tryptophan--tRNA ligase, cytoplasmic OS=Homo sapiens GN=WARS PE=1 SV=2 - [SYWC_HUMAN]	30.584	19.75	6	6	10	471	53.1316	6.22705
LPS 20_1	P23396	40S ribosomal protein S3 OS=Homo sapiens GN=RPS3 PE=1 SV=2 - [RS3_HUMAN]	13.7328	25.1	5	5	5	243	26.6714	9.65674
LPS 20_1	P23528	Cofilin-1 OS=Homo sapiens GN=CFL1 PE=1 SV=3 - [COF1_HUMAN]	70.4036	47.59	8	8	20	166	18.4907	8.08936
LPS 20_1	P24534	Elongation factor 1-beta OS=Homo sapiens GN=EEF1B2 PE=1 SV=3 - [EF1B_HUMAN]	6.0975	12.44	2	2	2	225	24.7483	4.66553
LPS 20_1	P25705	ATP synthase subunit alpha, mitochondrial OS=Homo sapiens GN=ATP5A1 PE=1 SV=1 - [ATPA_HUMAN]	35.7106	21.52	9	9	13	553	59.7136	9.12939
LPS 20_1	P26022	Pentraxin-related protein PTX3 OS=Homo sapiens GN=PTX3 PE=1 SV=3 - [PTX3_HUMAN]	55.4721	30.18	9	9	19	381	41.9488	5.0083
LPS 20_1	P26038	Moesin OS=Homo sapiens GN=MSN PE=1 SV=3 - [MOES_HUMAN]	52.5636	22.36	9	13	19	577	67.7778	6.40479
LPS 20_1	P26599	Polypyrimidine tract-binding protein 1 OS=Homo sapiens GN=PTBP1 PE=1 SV=1 - [PTBP1_HUMAN]	8.30528	11.86	3	3	3	531	57.1856	9.17334
LPS 20_1	P26641	Elongation factor 1-gamma OS=Homo sapiens GN=EEF1G PE=1 SV=3 - [EF1G_HUMAN]	5.96883	5.49	2	2	2	437	50.0871	6.66846
LPS 20_1	P27348	14-3-3 protein theta OS=Homo sapiens GN=YWHAQ PE=1 SV=1 - [1433T_HUMAN]	13.5819	26.53	4	5	5	245	27.7468	4.77979
LPS 20_1	P27797	Calreticulin OS=Homo sapiens GN=CALR PE=1 SV=1 - [CALR_HUMAN]	26.1996	14.15	4	4	9	417	48.1118	4.43701
LPS 20_1	P27824	Calnexin OS=Homo sapiens GN=CANX PE=1 SV=2 - [CALX_HUMAN]	11.7991	5.91	3	3	5	592	67.5259	4.60205
LPS 20_1	P28838	Cytosol aminopeptidase OS=Homo sapiens GN=LAP3 PE=1 SV=3 - [AMPL_HUMAN]	11.1893	10.4	4	4	5	519	56.1308	7.92822
LPS 20_1	P29279	Connective tissue growth factor OS=Homo sapiens GN=CTGF PE=1 SV=2 - [CTGF_HUMAN]	24.9467	25.5	7	7	10	349	38.0649	8.00146
LPS 20_1	P29401	Transketolase OS=Homo sapiens GN=TKT PE=1 SV=3 - [TKT_HUMAN]	38.1897	18.3	8	8	14	623	67.8347	7.66455
LPS 20_1	P30041	Peroxiredoxin-6 OS=Homo sapiens GN=PRDX6 PE=1 SV=3 - [PRDX6_HUMAN]	9.30565	12.95	3	3	4	224	25.0192	6.37939
LPS 20_1	P30044	Peroxiredoxin-5, mitochondrial OS=Homo sapiens GN=PRDX5 PE=1 SV=4 - [PRDX5_HUMAN]	10.4123	23.83	4	4	4	214	22.0725	8.70459
LPS 20_1	P30048	Thioredoxin-dependent peroxide reductase, mitochondrial OS=Homo sapiens GN=PRDX3 PE=1 SV=3 - [PRDX3_HUMAN]	7.50106	8.59	2	2	3	256	27.6752	7.78174
LPS 20_1	P30050	60S ribosomal protein L12 OS=Homo sapiens GN=RPL12 PE=1 SV=1 - [RL12_HUMAN]	5.92548	14.55	2	2	2	165	17.8075	9.42236
LPS 20_1	P30086	Phosphatidylethanolamine-binding protein 1 OS=Homo sapiens GN=PEBP1 PE=1 SV=3 - [PEBP1_HUMAN]	8.50585	25.13	3	3	3	187	21.0437	7.53271
LPS 20_1	P30101	Protein disulfide-isomerase A3 OS=Homo sapiens GN=PDIA3 PE=1 SV=4 - [PDIA3_HUMAN]	90.1521	34.85	17	17	31	505	56.7468	6.354
LPS 20_1	P30508	HLA class I histocompatibility antigen, Cw-12 alpha chain OS=Homo sapiens GN=HLA-C PE=2 SV=2 - [1C12_HUMAN]	12.3748	17.49	1	4	4	366	40.8601	6.30322
LPS 20_1	P31946	14-3-3 protein beta/alpha OS=Homo sapiens GN=YWHAB PE=1 SV=3 - [1433B_HUMAN]	21.0938	20.73	4	5	7	246	28.0648	4.83057
LPS 20_1	P31949	Protein S100-A11 OS=Homo sapiens GN=S100A11 PE=1 SV=2 - [S10AB_HUMAN]	4.48783	15.24	2	2	2	105	11.7328	7.12256
LPS 20_1	P32119	Peroxiredoxin-2 OS=Homo sapiens GN=PRDX2 PE=1 SV=5 - [PRDX2_HUMAN]	20.9866	23.23	3	4	8	198	21.8782	5.97314
LPS 20_1	P32969	60S ribosomal protein L9 OS=Homo sapiens GN=RPL9 PE=1 SV=1 - [RL9_HUMAN]	4.60706	8.85	2	2	2	192	21.8498	9.94971
LPS 20_1	P35268	60S ribosomal protein L22 OS=Homo sapiens GN=RPL22 PE=1 SV=2 - [RL22_HUMAN]	8.47193	18.75	2	2	3	128	14.7778	9.18799
LPS 20_1	P35579	Myosin-9 OS=Homo sapiens GN=MYH9 PE=1 SV=4 - [MYH9_HUMAN]	250.393	32.5	40	50	80	1960	226.392	5.60498
LPS 20_1	P35580	Myosin-10 OS=Homo sapiens GN=MYH10 PE=1 SV=3 - [MYH10_HUMAN]	40.3459	6.63	1	11	14	1976	228.858	5.5415
LPS 20_1	P35908	Keratin, type II cytoskeletal 2 epidermal OS=Homo sapiens GN=KRT2 PE=1 SV=2 - [K22E_HUMAN]	576.076	70.58	31	39	181	639	65.3932	8.00146
LPS 20_1	P37802	Transgelin-2 OS=Homo sapiens GN=TAGLN2 PE=1 SV=3 - [TAGL2_HUMAN]	31.685	40.7	7	7	10	199	22.3772	8.25049
LPS 20_1	P37837	Transaldolase OS=Homo sapiens GN=TALDO1 PE=1 SV=2 - [TALDO_HUMAN]	10.8092	10.68	3	3	4	337	37.5165	6.81494
LPS 20_1	P38646	Stress-70 protein, mitochondrial OS=Homo sapiens GN=HSPA9 PE=1 SV=2 - [GRP75_HUMAN]	7.85813	5.74	3	3	3	679	73.6348	6.16357
LPS 20_1	P38919	Eukaryotic initiation factor 4A-III OS=Homo sapiens GN=EIF4A3 PE=1 SV=4 - [IF4A3_HUMAN]	7.28972	8.52	1	3	3	411	46.8412	6.72705
LPS 20_1	P39060	Collagen alpha-1(XVIII) chain OS=Homo sapiens GN=COL18A1 PE=1 SV=5 - [COIA1_HUMAN]	12.3244	4.33	5	5	5	1754	178.077	6.01123
LPS 20_1	P39656	Dolichyl-diphosphooligosaccharide--protein glycosyltransferase 48 kDa subunit OS=Homo sapiens GN=DDOST PE=1 SV=4 - [OST48_HUMAN]	8.99512	11.18	3	3	3	456	50.769	6.55127
LPS 20_1	P40227	T-complex protein 1 subunit zeta OS=Homo sapiens GN=CCT6A PE=1 SV=3 - [TCPZ_HUMAN]	6.94155	6.4	2	2	2	531	57.9876	6.68311
LPS 20_1	P40925	Malate dehydrogenase, cytoplasmic OS=Homo sapiens GN=MDH1 PE=1 SV=4 - [MDHC_HUMAN]	5.03752	6.89	2	2	2	334	36.403	7.35693
LPS 20_1	P40926	Malate dehydrogenase, mitochondrial OS=Homo sapiens GN=MDH2 PE=1 SV=3 - [MDHM_HUMAN]	57.7687	42.01	10	10	18	338	35.4807	8.67529
LPS 20_1	P43121	Cell surface glycoprotein MUC18 OS=Homo sapiens GN=MCAM PE=1 SV=2 - [MUC18_HUMAN]	16.5302	14.4	6	6	6	646	71.5626	5.75732
LPS 20_1	P43490	Nicotinamide phosphoribosyltransferase OS=Homo sapiens GN=NAMPT PE=1 SV=1 - [NAMPT_HUMAN]	17.4341	18.94	6	6	6	491	55.4866	7.15186
LPS 20_1	P46940	Ras GTPase-activating-like protein IQGAP1 OS=Homo sapiens GN=IQGAP1 PE=1 SV=1 - [IQGA1_HUMAN]	26.8823	7.72	8	8	10	1657	189.134	6.48096
LPS 20_1	P47755	F-actin-capping protein subunit alpha-2 OS=Homo sapiens GN=CAPZA2 PE=1 SV=3 - [CAZA2_HUMAN]	4.5002	8.74	1	2	2	286	32.9286	5.84619
LPS 20_1	P47756	F-actin-capping protein subunit beta OS=Homo sapiens GN=CAPZB PE=1 SV=4 - [CAPZB_HUMAN]	8.50168	12.64	2	2	3	277	31.3308	5.59229
LPS 20_1	P48444	Coatomer subunit delta OS=Homo sapiens GN=ARCN1 PE=1 SV=1 - [COPD_HUMAN]	6.58203	6.85	3	3	3	511	57.1741	6.21436
LPS 20_1	P48643	T-complex protein 1 subunit epsilon OS=Homo sapiens GN=CCT5 PE=1 SV=1 - [TCPE_HUMAN]	7.19841	8.5	3	3	3	541	59.6328	5.65576
LPS 20_1	P49411	Elongation factor Tu, mitochondrial OS=Homo sapiens GN=TUFM PE=1 SV=2 - [EFTU_HUMAN]	10.2585	11.95	4	4	4	452	49.5102	7.60596
LPS 20_1	P50395	Rab GDP dissociation inhibitor beta OS=Homo sapiens GN=GDI2 PE=1 SV=2 - [GDIB_HUMAN]	22.2524	21.8	7	7	8	445	50.6309	6.46826
LPS 20_1	P50452	Serpin B8 OS=Homo sapiens GN=SERPINB8 PE=1 SV=2 - [SPB8_HUMAN]	5.021	4.81	1	2	2	374	42.7392	5.56689
LPS 20_1	P50453	Serpin B9 OS=Homo sapiens GN=SERPINB9 PE=1 SV=1 - [SPB9_HUMAN]	6.86731	5.32	1	2	3	376	42.3763	5.85889
LPS 20_1	P50454	Serpin H1 OS=Homo sapiens GN=SERPINH1 PE=1 SV=2 - [SERPH_HUMAN]	38.4624	26.56	7	7	11	418	46.4112	8.68994
LPS 20_1	P50914	60S ribosomal protein L14 OS=Homo sapiens GN=RPL14 PE=1 SV=4 - [RL14_HUMAN]	7.69567	10.7	2	2	3	215	23.417	10.9312
LPS 20_1	P50990	T-complex protein 1 subunit theta OS=Homo sapiens GN=CCT8 PE=1 SV=4 - [TCPQ_HUMAN]	4.17374	3.65	2	2	2	548	59.5825	5.60498
LPS 20_1	P50991	T-complex protein 1 subunit delta OS=Homo sapiens GN=CCT4 PE=1 SV=4 - [TCPD_HUMAN]	4.59669	5.38	2	2	2	539	57.8878	7.82568
LPS 20_1	P51149	Ras-related protein Rab-7a OS=Homo sapiens GN=RAB7A PE=1 SV=1 - [RAB7A_HUMAN]	9.62071	16.43	3	3	4	207	23.4748	6.69775
LPS 20_1	P52209	6-phosphogluconate dehydrogenase, decarboxylating OS=Homo sapiens GN=PGD PE=1 SV=3 - [6PGD_HUMAN]	9.48756	7.87	3	3	3	483	53.106	7.2251
LPS 20_1	P52565	Rho GDP-dissociation inhibitor 1 OS=Homo sapiens GN=ARHGDIA PE=1 SV=3 - [GDIR1_HUMAN]	11.6904	15.2	2	2	4	204	23.1927	5.10986
LPS 20_1	P52907	F-actin-capping protein subunit alpha-1 OS=Homo sapiens GN=CAPZA1 PE=1 SV=3 - [CAZA1_HUMAN]	10.7743	20.63	3	4	4	286	32.9023	5.69385
LPS 20_1	P52943	Cysteine-rich protein 2 OS=Homo sapiens GN=CRIP2 PE=1 SV=1 - [CRIP2_HUMAN]	8.11687	24.52	2	2	3	208	22.478	8.71924
LPS 20_1	P53396	ATP-citrate synthase OS=Homo sapiens GN=ACLY PE=1 SV=3 - [ACLY_HUMAN]	5.88621	2.36	2	2	2	1101	120.762	7.32764
LPS 20_1	P55072	Transitional endoplasmic reticulum ATPase OS=Homo sapiens GN=VCP PE=1 SV=4 - [TERA_HUMAN]	69.5421	27.17	14	14	24	806	89.2657	5.26221
LPS 20_1	P55084	Trifunctional enzyme subunit beta, mitochondrial OS=Homo sapiens GN=HADHB PE=1 SV=3 - [ECHB_HUMAN]	4.17488	4.22	2	2	2	474	51.2615	9.40771
LPS 20_1	P55145	Mesencephalic astrocyte-derived neurotrophic factor OS=Homo sapiens GN=MANF PE=1 SV=3 - [MANF_HUMAN]	4.70335	15.93	2	2	2	182	20.6868	8.68994
LPS 20_1	P59998	Actin-related protein 2/3 complex subunit 4 OS=Homo sapiens GN=ARPC4 PE=1 SV=3 - [ARPC4_HUMAN]	4.67031	16.07	2	2	2	168	19.6543	8.42627
LPS 20_1	P60174	Triosephosphate isomerase OS=Homo sapiens GN=TPI1 PE=1 SV=3 - [TPIS_HUMAN]	61.8827	51.05	10	10	19	286	30.7717	5.92236
LPS 20_1	P60660	Myosin light polypeptide 6 OS=Homo sapiens GN=MYL6 PE=1 SV=2 - [MYL6_HUMAN]	27.8674	29.8	5	5	10	151	16.9191	4.65283
LPS 20_1	P60709	Actin, cytoplasmic 1 OS=Homo sapiens GN=ACTB PE=1 SV=1 - [ACTB_HUMAN]	228.384	50.4	14	14	70	375	41.7097	5.47803
LPS 20_1	P60842	Eukaryotic initiation factor 4A-I OS=Homo sapiens GN=EIF4A1 PE=1 SV=1 - [IF4A1_HUMAN]	10.2266	11.82	2	4	4	406	46.1246	5.47803
LPS 20_1	P60866	40S ribosomal protein S20 OS=Homo sapiens GN=RPS20 PE=1 SV=1 - [RS20_HUMAN]	8.58244	19.33	2	2	3	119	13.3643	9.93506
LPS 20_1	P60953	Cell division control protein 42 homolog OS=Homo sapiens GN=CDC42 PE=1 SV=2 - [CDC42_HUMAN]	8.42028	15.71	2	2	3	191	21.245	6.55127
LPS 20_1	P61158	Actin-related protein 3 OS=Homo sapiens GN=ACTR3 PE=1 SV=3 - [ARP3_HUMAN]	21.0074	24.88	6	6	7	418	47.341	5.88428
LPS 20_1	P61204	ADP-ribosylation factor 3 OS=Homo sapiens GN=ARF3 PE=1 SV=2 - [ARF3_HUMAN]	12.706	24.86	2	3	4	181	20.5877	7.43018
LPS 20_1	P61247	40S ribosomal protein S3a OS=Homo sapiens GN=RPS3A PE=1 SV=2 - [RS3A_HUMAN]	4.44382	9.85	2	2	2	264	29.9257	9.72998
LPS 20_1	P61626	Lysozyme C OS=Homo sapiens GN=LYZ PE=1 SV=1 - [LYSC_HUMAN]	7.021	27.03	2	2	2	148	16.5263	9.15869
LPS 20_1	P61769	Beta-2-microglobulin OS=Homo sapiens GN=B2M PE=1 SV=1 - [B2MG_HUMAN]	6.71827	26.89	2	2	2	119	13.7059	6.52197
LPS 20_1	P61978	Heterogeneous nuclear ribonucleoprotein K OS=Homo sapiens GN=HNRNPK PE=1 SV=1 - [HNRPK_HUMAN]	7.19251	6.26	2	2	3	463	50.9444	5.5415
LPS 20_1	P61981	14-3-3 protein gamma OS=Homo sapiens GN=YWHAG PE=1 SV=2 - [1433G_HUMAN]	16.3788	25.1	5	6	6	247	28.2849	4.89404
LPS 20_1	P62081	40S ribosomal protein S7 OS=Homo sapiens GN=RPS7 PE=1 SV=1 - [RS7_HUMAN]	9.22703	25.26	4	4	4	194	22.1133	10.0962
LPS 20_1	P62241	40S ribosomal protein S8 OS=Homo sapiens GN=RPS8 PE=1 SV=2 - [RS8_HUMAN]	10.6435	24.52	4	4	4	208	24.1902	10.3159
LPS 20_1	P62249	40S ribosomal protein S16 OS=Homo sapiens GN=RPS16 PE=1 SV=2 - [RS16_HUMAN]	10.4457	19.18	3	3	4	146	16.435	10.2134
LPS 20_1	P62258	14-3-3 protein epsilon OS=Homo sapiens GN=YWHAE PE=1 SV=1 - [1433E_HUMAN]	28.7725	24.71	4	5	10	255	29.1554	4.7417
LPS 20_1	P62266	40S ribosomal protein S23 OS=Homo sapiens GN=RPS23 PE=1 SV=3 - [RS23_HUMAN]	8.81366	13.29	2	2	3	143	15.7977	10.4917
LPS 20_1	P62269	40S ribosomal protein S18 OS=Homo sapiens GN=RPS18 PE=1 SV=3 - [RS18_HUMAN]	6.77085	21.05	3	3	3	152	17.7079	10.9897
LPS 20_1	P62424	60S ribosomal protein L7a OS=Homo sapiens GN=RPL7A PE=1 SV=2 - [RL7A_HUMAN]	10.4036	19.17	4	4	4	266	29.977	10.6089
LPS 20_1	P62491	Ras-related protein Rab-11A OS=Homo sapiens GN=RAB11A PE=1 SV=3 - [RB11A_HUMAN]	7.90002	16.2	3	3	3	216	24.3784	6.56592
LPS 20_1	P62750	60S ribosomal protein L23a OS=Homo sapiens GN=RPL23A PE=1 SV=1 - [RL23A_HUMAN]	7.35188	13.46	2	2	3	156	17.6841	10.4478
LPS 20_1	P62805	Histone H4 OS=Homo sapiens GN=HIST1H4A PE=1 SV=2 - [H4_HUMAN]	26.5166	38.83	4	4	10	103	11.3604	11.356
LPS 20_1	P62826	GTP-binding nuclear protein Ran OS=Homo sapiens GN=RAN PE=1 SV=3 - [RAN_HUMAN]	11.0822	19.44	4	4	4	216	24.4076	7.48877
LPS 20_1	P62873	Guanine nucleotide-binding protein G(I)/G(S)/G(T) subunit beta-1 OS=Homo sapiens GN=GNB1 PE=1 SV=3 - [GBB1_HUMAN]	4.88632	6.47	2	2	2	340	37.353	5.99854
LPS 20_1	P62888	60S ribosomal protein L30 OS=Homo sapiens GN=RPL30 PE=1 SV=2 - [RL30_HUMAN]	10.9536	24.35	2	2	4	115	12.7757	9.62744
LPS 20_1	P63104	14-3-3 protein zeta/delta OS=Homo sapiens GN=YWHAZ PE=1 SV=1 - [1433Z_HUMAN]	49.4893	34.29	7	8	15	245	27.7277	4.79248
LPS 20_1	P63241	Eukaryotic translation initiation factor 5A-1 OS=Homo sapiens GN=EIF5A PE=1 SV=2 - [IF5A1_HUMAN]	18.3767	38.96	5	5	7	154	16.8214	5.23682
LPS 20_1	P63244	Guanine nucleotide-binding protein subunit beta-2-like 1 OS=Homo sapiens GN=GNB2L1 PE=1 SV=3 - [GBLP_HUMAN]	13.3879	15.46	4	4	5	317	35.0546	7.69385
LPS 20_1	P67809	Nuclease-sensitive element-binding protein 1 OS=Homo sapiens GN=YBX1 PE=1 SV=3 - [YBOX1_HUMAN]	6.08206	11.11	2	2	2	324	35.9027	9.87646
LPS 20_1	P67936	Tropomyosin alpha-4 chain OS=Homo sapiens GN=TPM4 PE=1 SV=3 - [TPM4_HUMAN]	4.374	6.85	2	2	2	248	28.5045	4.69092
LPS 20_1	P68104	Elongation factor 1-alpha 1 OS=Homo sapiens GN=EEF1A1 PE=1 SV=1 - [EF1A1_HUMAN]	84.8094	34.42	11	11	26	462	50.1091	9.01221
LPS 20_1	P68363	Tubulin alpha-1B chain OS=Homo sapiens GN=TUBA1B PE=1 SV=1 - [TBA1B_HUMAN]	81.539	35.92	2	11	27	451	50.1196	5.05908
LPS 20_1	P68371	Tubulin beta-4B chain OS=Homo sapiens GN=TUBB4B PE=1 SV=1 - [TBB4B_HUMAN]	52.6128	22.7	1	8	19	445	49.799	4.89404
LPS 20_1	P78417	Glutathione S-transferase omega-1 OS=Homo sapiens GN=GSTO1 PE=1 SV=2 - [GSTO1_HUMAN]	14.5207	17.43	4	4	6	241	27.548	6.59521
LPS 20_1	P81605	Dermcidin OS=Homo sapiens GN=DCD PE=1 SV=2 - [DCD_HUMAN]	13.9402	22.73	2	2	4	110	11.2768	6.53662
LPS 20_1	P84098	60S ribosomal protein L19 OS=Homo sapiens GN=RPL19 PE=1 SV=1 - [RL19_HUMAN]	4.44753	9.69	2	2	2	196	23.4512	11.4731
LPS 20_1	P98160	Basement membrane-specific heparan sulfate proteoglycan core protein OS=Homo sapiens GN=HSPG2 PE=1 SV=4 - [PGBM_HUMAN]	300.744	23.84	65	65	98	4391	468.532	6.50732
LPS 20_1	Q00610	Clathrin heavy chain 1 OS=Homo sapiens GN=CLTC PE=1 SV=5 - [CLH1_HUMAN]	19.9465	7.1	7	7	7	1675	191.493	5.69385
LPS 20_1	Q01469	Fatty acid-binding protein, epidermal OS=Homo sapiens GN=FABP5 PE=1 SV=3 - [FABP5_HUMAN]	8.39664	22.22	2	2	3	135	15.1546	7.00537
LPS 20_1	Q01518	Adenylyl cyclase-associated protein 1 OS=Homo sapiens GN=CAP1 PE=1 SV=5 - [CAP1_HUMAN]	26.5091	19.37	6	6	9	475	51.8687	8.06006
LPS 20_1	Q01813	6-phosphofructokinase type C OS=Homo sapiens GN=PFKP PE=1 SV=2 - [K6PP_HUMAN]	5.01018	2.93	2	2	2	784	85.5415	7.54736
LPS 20_1	Q02543	60S ribosomal protein L18a OS=Homo sapiens GN=RPL18A PE=1 SV=2 - [RL18A_HUMAN]	4.85481	15.34	2	2	2	176	20.7489	10.7114
LPS 20_1	Q02809	Procollagen-lysine,2-oxoglutarate 5-dioxygenase 1 OS=Homo sapiens GN=PLOD1 PE=1 SV=2 - [PLOD1_HUMAN]	5.22462	3.71	2	2	2	727	83.4974	6.94678
LPS 20_1	Q03135	Caveolin-1 OS=Homo sapiens GN=CAV1 PE=1 SV=4 - [CAV1_HUMAN]	10.7597	24.16	3	3	4	178	20.4585	6.02393
LPS 20_1	Q04695	Keratin, type I cytoskeletal 17 OS=Homo sapiens GN=KRT17 PE=1 SV=2 - [K1C17_HUMAN]	53.3168	15.97	1	9	22	432	48.076	5.021
LPS 20_1	Q04837	Single-stranded DNA-binding protein, mitochondrial OS=Homo sapiens GN=SSBP1 PE=1 SV=1 - [SSBP_HUMAN]	4.49795	17.57	2	2	2	148	17.249	9.59814
LPS 20_1	Q04917	14-3-3 protein eta OS=Homo sapiens GN=YWHAH PE=1 SV=4 - [1433F_HUMAN]	5.18253	8.94	1	2	2	246	28.201	4.84326
LPS 20_1	Q06830	Peroxiredoxin-1 OS=Homo sapiens GN=PRDX1 PE=1 SV=1 - [PRDX1_HUMAN]	30.6827	25.63	3	4	11	199	22.0963	8.1333
LPS 20_1	Q07020	60S ribosomal protein L18 OS=Homo sapiens GN=RPL18 PE=1 SV=2 - [RL18_HUMAN]	8.16185	18.09	3	3	3	188	21.6211	11.7222
LPS 20_1	Q07065	Cytoskeleton-associated protein 4 OS=Homo sapiens GN=CKAP4 PE=1 SV=2 - [CKAP4_HUMAN]	10.4068	9.8	4	4	4	602	65.9827	5.92236
LPS 20_1	Q08174	Protocadherin-1 OS=Homo sapiens GN=PCDH1 PE=1 SV=2 - [PCDH1_HUMAN]	4.68034	3.3	2	2	2	1060	114.673	5.03369
LPS 20_1	Q09666	Neuroblast differentiation-associated protein AHNAK OS=Homo sapiens GN=AHNAK PE=1 SV=2 - [AHNK_HUMAN]	6.85596	3.51	3	3	4	5890	628.699	6.15088
LPS 20_1	Q12805	EGF-containing fibulin-like extracellular matrix protein 1 OS=Homo sapiens GN=EFEMP1 PE=1 SV=2 - [FBLN3_HUMAN]	23.3654	16.84	6	6	8	493	54.6042	5.07178
LPS 20_1	Q13162	Peroxiredoxin-4 OS=Homo sapiens GN=PRDX4 PE=1 SV=1 - [PRDX4_HUMAN]	5.47187	11.81	2	2	2	271	30.5208	6.29053
LPS 20_1	Q13404	Ubiquitin-conjugating enzyme E2 variant 1 OS=Homo sapiens GN=UBE2V1 PE=1 SV=2 - [UB2V1_HUMAN]	4.64579	12.93	2	2	2	147	16.4843	7.92822
LPS 20_1	Q13509	Tubulin beta-3 chain OS=Homo sapiens GN=TUBB3 PE=1 SV=2 - [TBB3_HUMAN]	43.4464	21.11	1	7	15	450	50.4003	4.93213
LPS 20_1	Q13753	Laminin subunit gamma-2 OS=Homo sapiens GN=LAMC2 PE=1 SV=2 - [LAMC2_HUMAN]	4.45159	1.84	2	2	2	1193	130.892	6.18896
LPS 20_1	Q13813	Spectrin alpha chain, non-erythrocytic 1 OS=Homo sapiens GN=SPTAN1 PE=1 SV=3 - [SPTN1_HUMAN]	9.98133	2.59	4	4	4	2472	284.364	5.35107
LPS 20_1	Q14103	Heterogeneous nuclear ribonucleoprotein D0 OS=Homo sapiens GN=HNRNPD PE=1 SV=1 - [HNRPD_HUMAN]	11.3219	9.3	3	3	5	355	38.4103	7.81104
LPS 20_1	Q14315	Filamin-C OS=Homo sapiens GN=FLNC PE=1 SV=3 - [FLNC_HUMAN]	51.4341	8.48	12	15	19	2725	290.841	5.97314
LPS 20_1	Q14697	Neutral alpha-glucosidase AB OS=Homo sapiens GN=GANAB PE=1 SV=3 - [GANAB_HUMAN]	12.4191	6.36	4	4	5	944	106.807	6.13818
LPS 20_1	Q14764	Major vault protein OS=Homo sapiens GN=MVP PE=1 SV=4 - [MVP_HUMAN]	10.0082	6.05	4	4	4	893	99.2659	5.47803
LPS 20_1	Q15084	Protein disulfide-isomerase A6 OS=Homo sapiens GN=PDIA6 PE=1 SV=1 - [PDIA6_HUMAN]	32.0126	25.23	7	7	11	440	48.0913	5.08447
LPS 20_1	Q15149	Plectin OS=Homo sapiens GN=PLEC PE=1 SV=3 - [PLEC_HUMAN]	10.8979	1.09	5	5	5	4684	531.466	5.96045
LPS 20_1	Q15293	Reticulocalbin-1 OS=Homo sapiens GN=RCN1 PE=1 SV=1 - [RCN1_HUMAN]	17.1481	9.37	3	3	7	331	38.8662	4.99561
LPS 20_1	Q15365	Poly(rC)-binding protein 1 OS=Homo sapiens GN=PCBP1 PE=1 SV=2 - [PCBP1_HUMAN]	4.20844	6.74	2	2	2	356	37.4739	7.09326
LPS 20_1	Q16270	Insulin-like growth factor-binding protein 7 OS=Homo sapiens GN=IGFBP7 PE=1 SV=1 - [IBP7_HUMAN]	15.7798	21.28	4	4	5	282	29.1114	7.89893
LPS 20_1	Q16555	Dihydropyrimidinase-related protein 2 OS=Homo sapiens GN=DPYSL2 PE=1 SV=1 - [DPYL2_HUMAN]	24.6504	23.25	8	8	8	572	62.2546	6.37939
LPS 20_1	Q16658	Fascin OS=Homo sapiens GN=FSCN1 PE=1 SV=3 - [FSCN1_HUMAN]	35.2013	30.02	10	10	12	493	54.4961	7.23975
LPS 20_1	Q16881	Thioredoxin reductase 1, cytoplasmic OS=Homo sapiens GN=TXNRD1 PE=1 SV=3 - [TRXR1_HUMAN]	27.0881	15.41	6	6	8	649	70.8622	7.38623
LPS 20_1	Q6NXT2	Histone H3.3C OS=Homo sapiens GN=H3F3C PE=1 SV=3 - [H3C_HUMAN]	7.42451	11.85	2	2	3	135	15.2044	11.1069
LPS 20_1	Q6NZI2	Polymerase I and transcript release factor OS=Homo sapiens GN=PTRF PE=1 SV=1 - [PTRF_HUMAN]	11.3746	11.28	3	3	4	390	43.4498	5.60498
LPS 20_1	Q71U36	Tubulin alpha-1A chain OS=Homo sapiens GN=TUBA1A PE=1 SV=1 - [TBA1A_HUMAN]	76.9426	35.92	2	11	25	451	50.1036	5.05908
LPS 20_1	Q7KZF4	Staphylococcal nuclease domain-containing protein 1 OS=Homo sapiens GN=SND1 PE=1 SV=1 - [SND1_HUMAN]	8.54799	4.84	4	4	4	910	101.934	7.1665
LPS 20_1	Q7Z794	Keratin, type II cytoskeletal 1b OS=Homo sapiens GN=KRT77 PE=2 SV=3 - [K2C1B_HUMAN]	79.3974	8.65	3	5	27	578	61.8635	5.98584
LPS 20_1	Q8N1N4	Keratin, type II cytoskeletal 78 OS=Homo sapiens GN=KRT78 PE=2 SV=2 - [K2C78_HUMAN]	15.015	10.58	4	5	6	520	56.8305	6.02393
LPS 20_1	Q8NBS9	Thioredoxin domain-containing protein 5 OS=Homo sapiens GN=TXNDC5 PE=1 SV=2 - [TXND5_HUMAN]	40.7084	22.22	9	9	14	432	47.5987	5.97314
LPS 20_1	Q92626	Peroxidasin homolog OS=Homo sapiens GN=PXDN PE=1 SV=2 - [PXDN_HUMAN]	28.9548	10.07	9	9	10	1479	165.17	7.1665
LPS 20_1	Q92928	Putative Ras-related protein Rab-1C OS=Homo sapiens GN=RAB1C PE=5 SV=2 - [RAB1C_HUMAN]	5.52599	13.43	2	2	2	201	22.003	5.42725
LPS 20_1	Q969H8	UPF0556 protein C19orf10 OS=Homo sapiens GN=C19orf10 PE=1 SV=1 - [CS010_HUMAN]	5.41218	13.87	2	2	2	173	18.7833	6.68311
LPS 20_1	Q96KK5	Histone H2A type 1-H OS=Homo sapiens GN=HIST1H2AH PE=1 SV=3 - [H2A1H_HUMAN]	30.5568	30.47	3	3	8	128	13.8978	10.8872
LPS 20_1	Q99497	Protein DJ-1 OS=Homo sapiens GN=PARK7 PE=1 SV=2 - [PARK7_HUMAN]	10.146	32.28	3	3	3	189	19.8785	6.78564
LPS 20_1	Q99536	Synaptic vesicle membrane protein VAT-1 homolog OS=Homo sapiens GN=VAT1 PE=1 SV=2 - [VAT1_HUMAN]	11.802	13.74	3	3	4	393	41.8934	6.29053
LPS 20_1	Q9H223	EH domain-containing protein 4 OS=Homo sapiens GN=EHD4 PE=1 SV=1 - [EHD4_HUMAN]	5.66466	4.81	2	2	2	541	61.1365	6.75635
LPS 20_1	Q9NPY3	Complement component C1q receptor OS=Homo sapiens GN=CD93 PE=1 SV=3 - [C1QR1_HUMAN]	4.35355	4.14	2	2	2	652	68.5154	5.43994
LPS 20_1	Q9NZ08	Endoplasmic reticulum aminopeptidase 1 OS=Homo sapiens GN=ERAP1 PE=1 SV=3 - [ERAP1_HUMAN]	5.17914	2.34	2	2	2	941	107.166	6.45557
LPS 20_1	Q9ULV4	Coronin-1C OS=Homo sapiens GN=CORO1C PE=1 SV=1 - [COR1C_HUMAN]	4.11349	4.43	2	2	2	474	53.2151	7.07861
LPS 20_1	Q9Y490	Talin-1 OS=Homo sapiens GN=TLN1 PE=1 SV=3 - [TLN1_HUMAN]	17.6181	4.33	7	7	7	2541	269.599	6.07471
LPS 20_1	Q9Y696	Chloride intracellular channel protein 4 OS=Homo sapiens GN=CLIC4 PE=1 SV=4 - [CLIC4_HUMAN]	10.3315	15.02	3	3	3	253	28.7537	5.59229

## Sheet: Combined_OEC_61
Group	Accession	Description	Score	Coverage	# Unique Peptides	# Peptides	# PSMs	# AAs	MW [kDa]	calc. pI
Control_61	O00391	Sulfhydryl oxidase 1 OS=Homo sapiens GN=QSOX1 PE=1 SV=3 - [QSOX1_HUMAN]	57.7496	24.36	14	14	19	747	82.5255	8.92432
Control_61	O00468	Agrin OS=Homo sapiens GN=AGRN PE=1 SV=5 - [AGRIN_HUMAN]	5.85656	1.26	2	2	2	2067	217.092	6.39209
Control_61	O00622	Protein CYR61 OS=Homo sapiens GN=CYR61 PE=1 SV=1 - [CYR61_HUMAN]	15.7291	12.6	4	4	6	381	41.9983	8.20654
Control_61	O43707	Alpha-actinin-4 OS=Homo sapiens GN=ACTN4 PE=1 SV=2 - [ACTN4_HUMAN]	34.1169	14.38	4	10	12	911	104.788	5.43994
Control_61	O60814	Histone H2B type 1-K OS=Homo sapiens GN=HIST1H2BK PE=1 SV=3 - [H2B1K_HUMAN]	6.76148	15.08	3	3	3	126	13.8816	10.3159
Control_61	O75083	WD repeat-containing protein 1 OS=Homo sapiens GN=WDR1 PE=1 SV=4 - [WDR1_HUMAN]	11.6504	9.24	4	4	4	606	66.1519	6.65381
Control_61	O75369	Filamin-B OS=Homo sapiens GN=FLNB PE=1 SV=2 - [FLNB_HUMAN]	75.5156	12.45	17	20	26	2602	277.99	5.73193
Control_61	O94985	Calsyntenin-1 OS=Homo sapiens GN=CLSTN1 PE=1 SV=1 - [CSTN1_HUMAN]	22.0061	10.09	7	7	8	981	109.724	4.90674
Control_61	P00338	L-lactate dehydrogenase A chain OS=Homo sapiens GN=LDHA PE=1 SV=2 - [LDHA_HUMAN]	5.34967	9.64	2	2	2	332	36.6654	8.26514
Control_61	P00352	Retinal dehydrogenase 1 OS=Homo sapiens GN=ALDH1A1 PE=1 SV=2 - [AL1A1_HUMAN]	28.5957	27.94	10	10	11	501	54.827	6.72705
Control_61	P00505	Aspartate aminotransferase, mitochondrial OS=Homo sapiens GN=GOT2 PE=1 SV=3 - [AATM_HUMAN]	6.27857	6.05	2	2	2	430	47.4873	9.01221
Control_61	P00558	Phosphoglycerate kinase 1 OS=Homo sapiens GN=PGK1 PE=1 SV=3 - [PGK1_HUMAN]	13.8917	18.23	5	5	5	417	44.5861	8.104
Control_61	P01008	Antithrombin-III OS=Homo sapiens GN=SERPINC1 PE=1 SV=1 - [ANT3_HUMAN]	11.6206	5.82	3	3	5	464	52.5689	6.7124
Control_61	P01023	Alpha-2-macroglobulin OS=Homo sapiens GN=A2M PE=1 SV=3 - [A2MG_HUMAN]	9.21843	2.04	2	3	4	1474	163.188	6.45557
Control_61	P01033	Metalloproteinase inhibitor 1 OS=Homo sapiens GN=TIMP1 PE=1 SV=1 - [TIMP1_HUMAN]	4.68306	9.66	2	2	2	207	23.1555	8.104
Control_61	P01034	Cystatin-C OS=Homo sapiens GN=CST3 PE=1 SV=1 - [CYTC_HUMAN]	8.33428	19.18	2	2	3	146	15.7891	8.74854
Control_61	P02462	Collagen alpha-1(IV) chain OS=Homo sapiens GN=COL4A1 PE=1 SV=3 - [CO4A1_HUMAN]	11.8589	4.07	5	5	5	1669	160.514	8.27979
Control_61	P02533	Keratin, type I cytoskeletal 14 OS=Homo sapiens GN=KRT14 PE=1 SV=4 - [K1C14_HUMAN]	82.5006	32.84	4	15	28	472	51.5294	5.16064
Control_61	P02545	Prelamin-A/C OS=Homo sapiens GN=LMNA PE=1 SV=1 - [LMNA_HUMAN]	11.5839	6.78	5	5	5	664	74.0947	7.02002
Control_61	P02675	Fibrinogen beta chain OS=Homo sapiens GN=FGB PE=1 SV=2 - [FIBB_HUMAN]	8.18188	8.96	3	3	3	491	55.8923	8.26514
Control_61	P02751	Fibronectin OS=Homo sapiens GN=FN1 PE=1 SV=4 - [FINC_HUMAN]	1252.12	50.59	81	81	345	2386	262.46	5.70654
Control_61	P02765	Alpha-2-HS-glycoprotein OS=Homo sapiens GN=AHSG PE=1 SV=1 - [FETUA_HUMAN]	10.4121	5.18	2	2	4	367	39.2997	5.71924
Control_61	P02768	Serum albumin OS=Homo sapiens GN=ALB PE=1 SV=2 - [ALBU_HUMAN]	203.98	8.7	2	6	69	609	69.3215	6.27783
Control_61	P02774	Vitamin D-binding protein OS=Homo sapiens GN=GC PE=1 SV=1 - [VTDB_HUMAN]	17.0312	9.92	3	3	4	474	52.929	5.5415
Control_61	P02788	Lactotransferrin OS=Homo sapiens GN=LTF PE=1 SV=6 - [TRFL_HUMAN]	7.79892	2.96	2	2	3	710	78.1319	8.11865
Control_61	P04083	Annexin A1 OS=Homo sapiens GN=ANXA1 PE=1 SV=2 - [ANXA1_HUMAN]	17.9425	22.54	5	5	6	346	38.69	7.02002
Control_61	P04264	Keratin, type II cytoskeletal 1 OS=Homo sapiens GN=KRT1 PE=1 SV=6 - [K2C1_HUMAN]	469.903	58.7	33	36	141	644	65.999	8.11865
Control_61	P04275	von Willebrand factor OS=Homo sapiens GN=VWF PE=1 SV=4 - [VWF_HUMAN]	87.2642	11.59	24	24	30	2813	309.058	5.47803
Control_61	P04406	Glyceraldehyde-3-phosphate dehydrogenase OS=Homo sapiens GN=GAPDH PE=1 SV=3 - [G3P_HUMAN]	32.4981	25.67	7	7	10	335	36.0304	8.45557
Control_61	P04792	Heat shock protein beta-1 OS=Homo sapiens GN=HSPB1 PE=1 SV=2 - [HSPB1_HUMAN]	9.34085	20.98	3	3	3	205	22.7685	6.40479
Control_61	P05067	Amyloid beta A4 protein OS=Homo sapiens GN=APP PE=1 SV=3 - [A4_HUMAN]	8.22618	2.86	2	2	3	770	86.8881	4.81787
Control_61	P05121	Plasminogen activator inhibitor 1 OS=Homo sapiens GN=SERPINE1 PE=1 SV=1 - [PAI1_HUMAN]	270.424	58.96	17	17	82	402	45.031	7.1958
Control_61	P06396	Gelsolin OS=Homo sapiens GN=GSN PE=1 SV=1 - [GELS_HUMAN]	8.26212	5.37	3	3	3	782	85.6442	6.27783
Control_61	P06576	ATP synthase subunit beta, mitochondrial OS=Homo sapiens GN=ATP5B PE=1 SV=3 - [ATPB_HUMAN]	21.426	20.04	7	7	8	529	56.5246	5.40186
Control_61	P06702	Protein S100-A9 OS=Homo sapiens GN=S100A9 PE=1 SV=1 - [S10A9_HUMAN]	5.54393	24.56	2	2	2	114	13.2335	6.12549
Control_61	P06733	Alpha-enolase OS=Homo sapiens GN=ENO1 PE=1 SV=2 - [ENOA_HUMAN]	98.8426	52.53	15	15	27	434	47.1393	7.38623
Control_61	P07237	Protein disulfide-isomerase OS=Homo sapiens GN=P4HB PE=1 SV=3 - [PDIA1_HUMAN]	17.6437	13.19	4	4	5	508	57.0807	4.86865
Control_61	P07339	Cathepsin D OS=Homo sapiens GN=CTSD PE=1 SV=1 - [CATD_HUMAN]	12.5193	14.08	5	5	5	412	44.5236	6.53662
Control_61	P07355	Annexin A2 OS=Homo sapiens GN=ANXA2 PE=1 SV=2 - [ANXA2_HUMAN]	58.6761	38.64	12	12	18	339	38.5798	7.75244
Control_61	P07437	Tubulin beta chain OS=Homo sapiens GN=TUBB PE=1 SV=2 - [TBB5_HUMAN]	21.6724	21.62	6	6	7	444	49.639	4.89404
Control_61	P07602	Proactivator polypeptide OS=Homo sapiens GN=PSAP PE=1 SV=2 - [SAP_HUMAN]	12.647	10.88	4	4	4	524	58.0739	5.17334
Control_61	P07737	Profilin-1 OS=Homo sapiens GN=PFN1 PE=1 SV=2 - [PROF1_HUMAN]	6.32823	18.57	2	2	2	140	15.0446	8.26514
Control_61	P07858	Cathepsin B OS=Homo sapiens GN=CTSB PE=1 SV=3 - [CATB_HUMAN]	36.962	24.78	6	6	13	339	37.7968	6.30322
Control_61	P07996	Thrombospondin-1 OS=Homo sapiens GN=THBS1 PE=1 SV=2 - [TSP1_HUMAN]	1015.59	53.93	50	50	307	1170	129.3	4.94482
Control_61	P08238	Heat shock protein HSP 90-beta OS=Homo sapiens GN=HSP90AB1 PE=1 SV=4 - [HS90B_HUMAN]	13.3726	7.87	4	4	5	724	83.2121	5.03369
Control_61	P08253	72 kDa type IV collagenase OS=Homo sapiens GN=MMP2 PE=1 SV=2 - [MMP2_HUMAN]	14.9803	9.24	4	4	5	660	73.8347	5.46533
Control_61	P08572	Collagen alpha-2(IV) chain OS=Homo sapiens GN=COL4A2 PE=1 SV=4 - [CO4A2_HUMAN]	54.9772	11.33	13	13	21	1712	167.449	8.66064
Control_61	P08670	Vimentin OS=Homo sapiens GN=VIM PE=1 SV=4 - [VIME_HUMAN]	90.3673	39.91	16	16	31	466	53.6191	5.12256
Control_61	P08779	Keratin, type I cytoskeletal 16 OS=Homo sapiens GN=KRT16 PE=1 SV=4 - [K1C16_HUMAN]	75.0731	43.13	8	18	27	473	51.2362	5.04639
Control_61	P08865	40S ribosomal protein SA OS=Homo sapiens GN=RPSA PE=1 SV=4 - [RSSA_HUMAN]	5.45151	14.92	2	2	2	295	32.8334	4.86865
Control_61	P09382	Galectin-1 OS=Homo sapiens GN=LGALS1 PE=1 SV=2 - [LEG1_HUMAN]	12.8443	40	3	3	4	135	14.7062	5.50342
Control_61	P09486	SPARC OS=Homo sapiens GN=SPARC PE=1 SV=1 - [SPRC_HUMAN]	68.4068	27.39	8	8	21	303	34.6097	4.84326
Control_61	P0CG48	Polyubiquitin-C OS=Homo sapiens GN=UBC PE=1 SV=3 - [UBC_HUMAN]	16.613	44.67	3	3	6	685	76.9915	7.66455
Control_61	P10321	HLA class I histocompatibility antigen, Cw-7 alpha chain OS=Homo sapiens GN=HLA-C PE=1 SV=3 - [1C07_HUMAN]	5.89977	10.38	2	2	2	366	40.6229	6.03662
Control_61	P10646	Tissue factor pathway inhibitor OS=Homo sapiens GN=TFPI PE=1 SV=1 - [TFPI1_HUMAN]	7.39567	9.87	2	2	2	304	34.992	8.25049
Control_61	P10809	60 kDa heat shock protein, mitochondrial OS=Homo sapiens GN=HSPD1 PE=1 SV=2 - [CH60_HUMAN]	10.1332	10.65	4	4	4	573	61.0164	5.87158
Control_61	P10909	Clusterin OS=Homo sapiens GN=CLU PE=1 SV=1 - [CLUS_HUMAN]	84.6523	24.28	12	12	28	449	52.461	6.26514
Control_61	P11021	78 kDa glucose-regulated protein OS=Homo sapiens GN=HSPA5 PE=1 SV=2 - [GRP78_HUMAN]	37.37	19.11	7	9	13	654	72.2884	5.16064
Control_61	P11142	Heat shock cognate 71 kDa protein OS=Homo sapiens GN=HSPA8 PE=1 SV=1 - [HSP7C_HUMAN]	24.9753	15.48	6	8	9	646	70.8542	5.51611
Control_61	P12814	Alpha-actinin-1 OS=Homo sapiens GN=ACTN1 PE=1 SV=2 - [ACTN1_HUMAN]	38.8223	12.67	3	9	13	892	102.993	5.41455
Control_61	P13598	Intercellular adhesion molecule 2 OS=Homo sapiens GN=ICAM2 PE=1 SV=2 - [ICAM2_HUMAN]	8.66502	11.27	2	2	3	275	30.6346	7.43018
Control_61	P13639	Elongation factor 2 OS=Homo sapiens GN=EEF2 PE=1 SV=4 - [EF2_HUMAN]	15.8485	10.96	5	5	5	858	95.277	6.82959
Control_61	P13645	Keratin, type I cytoskeletal 10 OS=Homo sapiens GN=KRT10 PE=1 SV=6 - [K1C10_HUMAN]	478.336	58.39	29	32	143	584	58.7917	5.21143
Control_61	P13647	Keratin, type II cytoskeletal 5 OS=Homo sapiens GN=KRT5 PE=1 SV=3 - [K2C5_HUMAN]	99.0473	32.54	9	19	36	590	62.34	7.73779
Control_61	P14543	Nidogen-1 OS=Homo sapiens GN=NID1 PE=1 SV=3 - [NID1_HUMAN]	90.1888	17.4	15	15	29	1247	136.291	5.2876
Control_61	P14618	Pyruvate kinase isozymes M1/M2 OS=Homo sapiens GN=PKM PE=1 SV=4 - [KPYM_HUMAN]	22.6948	21.85	7	7	8	531	57.9	7.84033
Control_61	P14625	Endoplasmin OS=Homo sapiens GN=HSP90B1 PE=1 SV=1 - [ENPL_HUMAN]	8.00585	6.1	3	3	3	803	92.4113	4.84326
Control_61	P15090	Fatty acid-binding protein, adipocyte OS=Homo sapiens GN=FABP4 PE=1 SV=3 - [FABP4_HUMAN]	38.3406	43.18	5	5	11	132	14.7095	7.13721
Control_61	P15502	Elastin OS=Homo sapiens GN=ELN PE=1 SV=3 - [ELN_HUMAN]	19.7758	15.27	6	6	7	786	68.4265	10.4038
Control_61	P16035	Metalloproteinase inhibitor 2 OS=Homo sapiens GN=TIMP2 PE=1 SV=2 - [TIMP2_HUMAN]	10.5951	20	3	3	4	220	24.3831	7.48877
Control_61	P16401	Histone H1.5 OS=Homo sapiens GN=HIST1H1B PE=1 SV=3 - [H15_HUMAN]	4.09346	10.18	2	2	2	226	22.5665	10.9165
Control_61	P16403	Histone H1.2 OS=Homo sapiens GN=HIST1H1C PE=1 SV=2 - [H12_HUMAN]	7.9824	11.27	3	3	3	213	21.3517	10.9312
Control_61	P18206	Vinculin OS=Homo sapiens GN=VCL PE=1 SV=4 - [VINC_HUMAN]	4.84554	2.56	2	2	2	1134	123.722	5.65576
Control_61	P18669	Phosphoglycerate mutase 1 OS=Homo sapiens GN=PGAM1 PE=1 SV=2 - [PGAM1_HUMAN]	5.25768	12.6	2	2	2	254	28.7858	7.18115
Control_61	P19105	Myosin regulatory light chain 12A OS=Homo sapiens GN=MYL12A PE=1 SV=2 - [ML12A_HUMAN]	4.6346	12.28	2	2	2	171	19.7815	4.80518
Control_61	P20742	Pregnancy zone protein OS=Homo sapiens GN=PZP PE=1 SV=4 - [PZP_HUMAN]	9.09513	1.42	1	2	3	1482	163.76	6.37939
Control_61	P21291	Cysteine and glycine-rich protein 1 OS=Homo sapiens GN=CSRP1 PE=1 SV=3 - [CSRP1_HUMAN]	5.44655	16.58	2	2	2	193	20.5538	8.57275
Control_61	P21333	Filamin-A OS=Homo sapiens GN=FLNA PE=1 SV=4 - [FLNA_HUMAN]	35.1724	6.76	10	11	13	2647	280.564	6.06201
Control_61	P21810	Biglycan OS=Homo sapiens GN=BGN PE=1 SV=2 - [PGS1_HUMAN]	144.669	32.88	10	10	40	368	41.6275	7.51807
Control_61	P21980	Protein-glutamine gamma-glutamyltransferase 2 OS=Homo sapiens GN=TGM2 PE=1 SV=2 - [TGM2_HUMAN]	4.81996	4.22	2	2	2	687	77.2797	5.22412
Control_61	P22692	Insulin-like growth factor-binding protein 4 OS=Homo sapiens GN=IGFBP4 PE=1 SV=2 - [IBP4_HUMAN]	13.0293	22.48	4	4	5	258	27.9155	7.15186
Control_61	P23284	Peptidyl-prolyl cis-trans isomerase B OS=Homo sapiens GN=PPIB PE=1 SV=2 - [PPIB_HUMAN]	8.78344	12.04	2	2	3	216	23.7275	9.40771
Control_61	P23381	Tryptophan--tRNA ligase, cytoplasmic OS=Homo sapiens GN=WARS PE=1 SV=2 - [SYWC_HUMAN]	11.6505	11.04	3	3	4	471	53.1316	6.22705
Control_61	P23528	Cofilin-1 OS=Homo sapiens GN=CFL1 PE=1 SV=3 - [COF1_HUMAN]	22.0544	40.36	4	4	6	166	18.4907	8.08936
Control_61	P25705	ATP synthase subunit alpha, mitochondrial OS=Homo sapiens GN=ATP5A1 PE=1 SV=1 - [ATPA_HUMAN]	9.74708	7.23	3	3	4	553	59.7136	9.12939
Control_61	P26022	Pentraxin-related protein PTX3 OS=Homo sapiens GN=PTX3 PE=1 SV=3 - [PTX3_HUMAN]	35.1464	23.1	6	6	12	381	41.9488	5.0083
Control_61	P26038	Moesin OS=Homo sapiens GN=MSN PE=1 SV=3 - [MOES_HUMAN]	33.1813	17.85	8	8	11	577	67.7778	6.40479
Control_61	P27797	Calreticulin OS=Homo sapiens GN=CALR PE=1 SV=1 - [CALR_HUMAN]	6.08484	8.15	2	2	2	417	48.1118	4.43701
Control_61	P28799	Granulins OS=Homo sapiens GN=GRN PE=1 SV=2 - [GRN_HUMAN]	5.12456	4.22	2	2	2	593	63.4998	6.82959
Control_61	P29279	Connective tissue growth factor OS=Homo sapiens GN=CTGF PE=1 SV=2 - [CTGF_HUMAN]	137.841	46.7	14	14	45	349	38.0649	8.00146
Control_61	P29401	Transketolase OS=Homo sapiens GN=TKT PE=1 SV=3 - [TKT_HUMAN]	16.2026	15.09	6	6	6	623	67.8347	7.66455
Control_61	P30101	Protein disulfide-isomerase A3 OS=Homo sapiens GN=PDIA3 PE=1 SV=4 - [PDIA3_HUMAN]	30.2471	26.34	11	11	11	505	56.7468	6.354
Control_61	P32119	Peroxiredoxin-2 OS=Homo sapiens GN=PRDX2 PE=1 SV=5 - [PRDX2_HUMAN]	10.4018	14.65	1	2	4	198	21.8782	5.97314
Control_61	P33151	Cadherin-5 OS=Homo sapiens GN=CDH5 PE=1 SV=5 - [CADH5_HUMAN]	9.12777	3.19	2	2	3	784	87.474	5.42725
Control_61	P35579	Myosin-9 OS=Homo sapiens GN=MYH9 PE=1 SV=4 - [MYH9_HUMAN]	66.3974	13.67	20	20	24	1960	226.392	5.60498
Control_61	P35590	Tyrosine-protein kinase receptor Tie-1 OS=Homo sapiens GN=TIE1 PE=1 SV=1 - [TIE1_HUMAN]	13.2791	6.85	5	5	5	1138	125.01	7.03467
Control_61	P35908	Keratin, type II cytoskeletal 2 epidermal OS=Homo sapiens GN=KRT2 PE=1 SV=2 - [K22E_HUMAN]	283.668	66.67	26	34	92	639	65.3932	8.00146
Control_61	P37802	Transgelin-2 OS=Homo sapiens GN=TAGLN2 PE=1 SV=3 - [TAGL2_HUMAN]	12.0944	27.14	4	4	4	199	22.3772	8.25049
Control_61	P39060	Collagen alpha-1(XVIII) chain OS=Homo sapiens GN=COL18A1 PE=1 SV=5 - [COIA1_HUMAN]	5.02988	1.6	2	2	2	1754	178.077	6.01123
Control_61	P40926	Malate dehydrogenase, mitochondrial OS=Homo sapiens GN=MDH2 PE=1 SV=3 - [MDHM_HUMAN]	18.4241	28.7	7	7	7	338	35.4807	8.67529
Control_61	P42785	Lysosomal Pro-X carboxypeptidase OS=Homo sapiens GN=PRCP PE=1 SV=1 - [PCP_HUMAN]	5.43943	6.65	2	2	2	496	55.7639	7.21045
Control_61	P46940	Ras GTPase-activating-like protein IQGAP1 OS=Homo sapiens GN=IQGAP1 PE=1 SV=1 - [IQGA1_HUMAN]	4.97836	2.05	2	2	2	1657	189.134	6.48096
Control_61	P48668	Keratin, type II cytoskeletal 6C OS=Homo sapiens GN=KRT6C PE=1 SV=3 - [K2C6C_HUMAN]	106.962	41.84	10	21	37	564	59.9883	8.00146
Control_61	P50395	Rab GDP dissociation inhibitor beta OS=Homo sapiens GN=GDI2 PE=1 SV=2 - [GDIB_HUMAN]	5.60678	6.07	2	2	2	445	50.6309	6.46826
Control_61	P50454	Serpin H1 OS=Homo sapiens GN=SERPINH1 PE=1 SV=2 - [SERPH_HUMAN]	8.65007	12.68	3	3	3	418	46.4112	8.68994
Control_61	P52565	Rho GDP-dissociation inhibitor 1 OS=Homo sapiens GN=ARHGDIA PE=1 SV=3 - [GDIR1_HUMAN]	5.96495	15.2	2	2	2	204	23.1927	5.10986
Control_61	P55072	Transitional endoplasmic reticulum ATPase OS=Homo sapiens GN=VCP PE=1 SV=4 - [TERA_HUMAN]	27.5015	18.36	8	8	9	806	89.2657	5.26221
Control_61	P60174	Triosephosphate isomerase OS=Homo sapiens GN=TPI1 PE=1 SV=3 - [TPIS_HUMAN]	13.1469	27.62	4	4	4	286	30.7717	5.92236
Control_61	P60660	Myosin light polypeptide 6 OS=Homo sapiens GN=MYL6 PE=1 SV=2 - [MYL6_HUMAN]	4.6437	18.54	2	2	2	151	16.9191	4.65283
Control_61	P60709	Actin, cytoplasmic 1 OS=Homo sapiens GN=ACTB PE=1 SV=1 - [ACTB_HUMAN]	119.835	46.93	12	12	37	375	41.7097	5.47803
Control_61	P61769	Beta-2-microglobulin OS=Homo sapiens GN=B2M PE=1 SV=1 - [B2MG_HUMAN]	22.591	35.29	3	3	7	119	13.7059	6.52197
Control_61	P61981	14-3-3 protein gamma OS=Homo sapiens GN=YWHAG PE=1 SV=2 - [1433G_HUMAN]	6.99905	16.6	2	3	3	247	28.2849	4.89404
Control_61	P62258	14-3-3 protein epsilon OS=Homo sapiens GN=YWHAE PE=1 SV=1 - [1433E_HUMAN]	15.0831	19.61	3	4	5	255	29.1554	4.7417
Control_61	P62805	Histone H4 OS=Homo sapiens GN=HIST1H4A PE=1 SV=2 - [H4_HUMAN]	21.6893	29.13	3	3	8	103	11.3604	11.356
Control_61	P63104	14-3-3 protein zeta/delta OS=Homo sapiens GN=YWHAZ PE=1 SV=1 - [1433Z_HUMAN]	18.1641	28.98	4	5	6	245	27.7277	4.79248
Control_61	P68104	Elongation factor 1-alpha 1 OS=Homo sapiens GN=EEF1A1 PE=1 SV=1 - [EF1A1_HUMAN]	35.2574	22.08	6	6	11	462	50.1091	9.01221
Control_61	P68363	Tubulin alpha-1B chain OS=Homo sapiens GN=TUBA1B PE=1 SV=1 - [TBA1B_HUMAN]	37.203	27.05	1	8	14	451	50.1196	5.05908
Control_61	P78539	Sushi repeat-containing protein SRPX OS=Homo sapiens GN=SRPX PE=2 SV=1 - [SRPX_HUMAN]	12.1181	7.33	3	3	4	464	51.5381	8.66064
Control_61	P81605	Dermcidin OS=Homo sapiens GN=DCD PE=1 SV=2 - [DCD_HUMAN]	8.83025	35.45	3	3	3	110	11.2768	6.53662
Control_61	P98160	Basement membrane-specific heparan sulfate proteoglycan core protein OS=Homo sapiens GN=HSPG2 PE=1 SV=4 - [PGBM_HUMAN]	727.168	41.56	108	108	210	4391	468.532	6.50732
Control_61	Q01469	Fatty acid-binding protein, epidermal OS=Homo sapiens GN=FABP5 PE=1 SV=3 - [FABP5_HUMAN]	7.84207	30.37	3	3	3	135	15.1546	7.00537
Control_61	Q02809	Procollagen-lysine,2-oxoglutarate 5-dioxygenase 1 OS=Homo sapiens GN=PLOD1 PE=1 SV=2 - [PLOD1_HUMAN]	31.5241	20.22	11	11	11	727	83.4974	6.94678
Control_61	Q04695	Keratin, type I cytoskeletal 17 OS=Homo sapiens GN=KRT17 PE=1 SV=2 - [K1C17_HUMAN]	41.3736	15.51	2	8	15	432	48.076	5.021
Control_61	Q06830	Peroxiredoxin-1 OS=Homo sapiens GN=PRDX1 PE=1 SV=1 - [PRDX1_HUMAN]	11.337	14.57	2	3	5	199	22.0963	8.1333
Control_61	Q12805	EGF-containing fibulin-like extracellular matrix protein 1 OS=Homo sapiens GN=EFEMP1 PE=1 SV=2 - [FBLN3_HUMAN]	338.233	45.84	17	17	95	493	54.6042	5.07178
Control_61	Q13201	Multimerin-1 OS=Homo sapiens GN=MMRN1 PE=1 SV=3 - [MMRN1_HUMAN]	88.6685	21.01	19	19	29	1228	138.023	7.92822
Control_61	Q13813	Spectrin alpha chain, non-erythrocytic 1 OS=Homo sapiens GN=SPTAN1 PE=1 SV=3 - [SPTN1_HUMAN]	4.94314	1.33	2	2	2	2472	284.364	5.35107
Control_61	Q14315	Filamin-C OS=Homo sapiens GN=FLNC PE=1 SV=3 - [FLNC_HUMAN]	20.2388	2.83	2	5	8	2725	290.841	5.97314
Control_61	Q14393	Growth arrest-specific protein 6 OS=Homo sapiens GN=GAS6 PE=1 SV=2 - [GAS6_HUMAN]	12.3687	8.6	4	4	5	721	79.6252	6.21436
Control_61	Q14767	Latent-transforming growth factor beta-binding protein 2 OS=Homo sapiens GN=LTBP2 PE=1 SV=3 - [LTBP2_HUMAN]	6.2634	1.87	3	3	3	1821	194.923	5.18604
Control_61	Q15063	Periostin OS=Homo sapiens GN=POSTN PE=1 SV=2 - [POSTN_HUMAN]	299.864	47.49	31	31	87	836	93.2553	7.53271
Control_61	Q15084	Protein disulfide-isomerase A6 OS=Homo sapiens GN=PDIA6 PE=1 SV=1 - [PDIA6_HUMAN]	9.44714	6.59	2	2	3	440	48.0913	5.08447
Control_61	Q15582	Transforming growth factor-beta-induced protein ig-h3 OS=Homo sapiens GN=TGFBI PE=1 SV=1 - [BGH3_HUMAN]	15.4371	7.47	4	4	6	683	74.634	7.7085
Control_61	Q16270	Insulin-like growth factor-binding protein 7 OS=Homo sapiens GN=IGFBP7 PE=1 SV=1 - [IBP7_HUMAN]	122.397	43.26	10	10	34	282	29.1114	7.89893
Control_61	Q16555	Dihydropyrimidinase-related protein 2 OS=Homo sapiens GN=DPYSL2 PE=1 SV=1 - [DPYL2_HUMAN]	8.09705	8.57	3	3	3	572	62.2546	6.37939
Control_61	Q16658	Fascin OS=Homo sapiens GN=FSCN1 PE=1 SV=3 - [FSCN1_HUMAN]	9.18382	11.56	3	3	3	493	54.4961	7.23975
Control_61	Q6NXT2	Histone H3.3C OS=Homo sapiens GN=H3F3C PE=1 SV=3 - [H3C_HUMAN]	6.936	11.85	2	2	3	135	15.2044	11.1069
Control_61	Q76M96	Coiled-coil domain-containing protein 80 OS=Homo sapiens GN=CCDC80 PE=1 SV=1 - [CCD80_HUMAN]	9.69434	6	4	4	4	950	108.106	9.71533
Control_61	Q7Z7G0	Target of Nesh-SH3 OS=Homo sapiens GN=ABI3BP PE=1 SV=1 - [TARSH_HUMAN]	8.97009	3.91	3	3	3	1075	118.569	9.43701
Control_61	Q8N1N4	Keratin, type II cytoskeletal 78 OS=Homo sapiens GN=KRT78 PE=2 SV=2 - [K2C78_HUMAN]	5.22108	3.85	1	2	2	520	56.8305	6.02393
Control_61	Q8NBS9	Thioredoxin domain-containing protein 5 OS=Homo sapiens GN=TXNDC5 PE=1 SV=2 - [TXND5_HUMAN]	20.936	13.89	5	5	7	432	47.5987	5.97314
Control_61	Q92626	Peroxidasin homolog OS=Homo sapiens GN=PXDN PE=1 SV=2 - [PXDN_HUMAN]	54.3522	16.16	16	16	19	1479	165.17	7.1665
Control_61	Q96KK5	Histone H2A type 1-H OS=Homo sapiens GN=HIST1H2AH PE=1 SV=3 - [H2A1H_HUMAN]	25.6472	27.34	3	3	8	128	13.8978	10.8872
Control_61	Q96QV1	Hedgehog-interacting protein OS=Homo sapiens GN=HHIP PE=1 SV=3 - [HHIP_HUMAN]	56.8746	19.57	14	14	20	700	78.8002	7.89893
Control_61	Q96S86	Hyaluronan and proteoglycan link protein 3 OS=Homo sapiens GN=HAPLN3 PE=2 SV=1 - [HPLN3_HUMAN]	4.77259	8.33	2	2	2	360	40.8684	6.52197
Control_61	Q9BQE3	Tubulin alpha-1C chain OS=Homo sapiens GN=TUBA1C PE=1 SV=1 - [TBA1C_HUMAN]	37.0251	27.17	1	8	14	449	49.8635	5.09717
Control_61	Q9GZM7	Tubulointerstitial nephritis antigen-like OS=Homo sapiens GN=TINAGL1 PE=1 SV=1 - [TINAL_HUMAN]	5.50106	4.93	2	2	2	467	52.353	6.99072
Control_61	Q9NQC3	Reticulon-4 OS=Homo sapiens GN=RTN4 PE=1 SV=2 - [RTN4_HUMAN]	4.66535	2.43	2	2	2	1192	129.851	4.50049
Control_61	Q9NS98	Semaphorin-3G OS=Homo sapiens GN=SEMA3G PE=2 SV=1 - [SEM3G_HUMAN]	13.0973	9.46	4	4	4	782	86.6457	7.78174
Control_61	Q9UBP4	Dickkopf-related protein 3 OS=Homo sapiens GN=DKK3 PE=1 SV=2 - [DKK3_HUMAN]	5.83528	9.43	2	2	2	350	38.3651	4.65283
Control_61	Q9Y4K0	Lysyl oxidase homolog 2 OS=Homo sapiens GN=LOXL2 PE=1 SV=1 - [LOXL2_HUMAN]	14.6021	12.27	5	5	5	774	86.6683	6.37939
LPS 10_61	O00299	Chloride intracellular channel protein 1 OS=Homo sapiens GN=CLIC1 PE=1 SV=4 - [CLIC1_HUMAN]	4.32432	8.71	2	2	2	241	26.9057	5.17334
LPS 10_61	O00391	Sulfhydryl oxidase 1 OS=Homo sapiens GN=QSOX1 PE=1 SV=3 - [QSOX1_HUMAN]	55.3116	21.69	12	12	18	747	82.5255	8.92432
LPS 10_61	O00468	Agrin OS=Homo sapiens GN=AGRN PE=1 SV=5 - [AGRIN_HUMAN]	5.97893	1.26	2	2	2	2067	217.092	6.39209
LPS 10_61	O00622	Protein CYR61 OS=Homo sapiens GN=CYR61 PE=1 SV=1 - [CYR61_HUMAN]	5.46096	5.77	2	2	2	381	41.9983	8.20654
LPS 10_61	O15123	Angiopoietin-2 OS=Homo sapiens GN=ANGPT2 PE=1 SV=1 - [ANGP2_HUMAN]	13.6666	14.72	5	5	5	496	56.8829	5.57959
LPS 10_61	O60687	Sushi repeat-containing protein SRPX2 OS=Homo sapiens GN=SRPX2 PE=1 SV=1 - [SRPX2_HUMAN]	4.55087	5.38	2	2	2	465	52.9377	7.25439
LPS 10_61	O60814	Histone H2B type 1-K OS=Homo sapiens GN=HIST1H2BK PE=1 SV=3 - [H2B1K_HUMAN]	4.53955	15.08	1	2	2	126	13.8816	10.3159
LPS 10_61	O75083	WD repeat-containing protein 1 OS=Homo sapiens GN=WDR1 PE=1 SV=4 - [WDR1_HUMAN]	7.41688	5.61	3	3	3	606	66.1519	6.65381
LPS 10_61	O75369	Filamin-B OS=Homo sapiens GN=FLNB PE=1 SV=2 - [FLNB_HUMAN]	23.3204	4.84	8	9	9	2602	277.99	5.73193
LPS 10_61	O94985	Calsyntenin-1 OS=Homo sapiens GN=CLSTN1 PE=1 SV=1 - [CSTN1_HUMAN]	27.6803	10.5	8	8	12	981	109.724	4.90674
LPS 10_61	P00338	L-lactate dehydrogenase A chain OS=Homo sapiens GN=LDHA PE=1 SV=2 - [LDHA_HUMAN]	13.1762	19.58	5	5	5	332	36.6654	8.26514
LPS 10_61	P00352	Retinal dehydrogenase 1 OS=Homo sapiens GN=ALDH1A1 PE=1 SV=2 - [AL1A1_HUMAN]	39.5686	38.52	13	13	15	501	54.827	6.72705
LPS 10_61	P00491	Purine nucleoside phosphorylase OS=Homo sapiens GN=PNP PE=1 SV=2 - [PNPH_HUMAN]	6.26052	12.8	2	2	2	289	32.0972	6.94678
LPS 10_61	P00505	Aspartate aminotransferase, mitochondrial OS=Homo sapiens GN=GOT2 PE=1 SV=3 - [AATM_HUMAN]	5.65599	6.05	2	2	2	430	47.4873	9.01221
LPS 10_61	P00558	Phosphoglycerate kinase 1 OS=Homo sapiens GN=PGK1 PE=1 SV=3 - [PGK1_HUMAN]	25.2222	18.23	5	5	8	417	44.5861	8.104
LPS 10_61	P00736	Complement C1r subcomponent OS=Homo sapiens GN=C1R PE=1 SV=2 - [C1R_HUMAN]	7.11444	5.67	3	3	3	705	80.0668	6.21436
LPS 10_61	P01008	Antithrombin-III OS=Homo sapiens GN=SERPINC1 PE=1 SV=1 - [ANT3_HUMAN]	12.3681	4.31	2	2	5	464	52.5689	6.7124
LPS 10_61	P01023	Alpha-2-macroglobulin OS=Homo sapiens GN=A2M PE=1 SV=3 - [A2MG_HUMAN]	7.55815	2.04	2	3	3	1474	163.188	6.45557
LPS 10_61	P01024	Complement C3 OS=Homo sapiens GN=C3 PE=1 SV=2 - [CO3_HUMAN]	12.0627	3.07	4	4	5	1663	187.03	6.40479
LPS 10_61	P01033	Metalloproteinase inhibitor 1 OS=Homo sapiens GN=TIMP1 PE=1 SV=1 - [TIMP1_HUMAN]	7.24266	14.98	2	2	3	207	23.1555	8.104
LPS 10_61	P01034	Cystatin-C OS=Homo sapiens GN=CST3 PE=1 SV=1 - [CYTC_HUMAN]	13.5189	30.82	4	4	5	146	15.7891	8.74854
LPS 10_61	P01891	HLA class I histocompatibility antigen, A-68 alpha chain OS=Homo sapiens GN=HLA-A PE=1 SV=4 - [1A68_HUMAN]	8.90508	13.7	3	3	3	365	40.8831	6.69775
LPS 10_61	P02462	Collagen alpha-1(IV) chain OS=Homo sapiens GN=COL4A1 PE=1 SV=3 - [CO4A1_HUMAN]	24.3821	4.73	6	6	9	1669	160.514	8.27979
LPS 10_61	P02533	Keratin, type I cytoskeletal 14 OS=Homo sapiens GN=KRT14 PE=1 SV=4 - [K1C14_HUMAN]	62.5202	39.19	9	15	24	472	51.5294	5.16064
LPS 10_61	P02538	Keratin, type II cytoskeletal 6A OS=Homo sapiens GN=KRT6A PE=1 SV=3 - [K2C6A_HUMAN]	69.6953	24.82	3	14	26	564	60.0083	8.00146
LPS 10_61	P02751	Fibronectin OS=Homo sapiens GN=FN1 PE=1 SV=4 - [FINC_HUMAN]	1366.31	53.48	83	83	381	2386	262.46	5.70654
LPS 10_61	P02765	Alpha-2-HS-glycoprotein OS=Homo sapiens GN=AHSG PE=1 SV=1 - [FETUA_HUMAN]	14.3059	5.18	2	2	6	367	39.2997	5.71924
LPS 10_61	P02768	Serum albumin OS=Homo sapiens GN=ALB PE=1 SV=2 - [ALBU_HUMAN]	169.26	8.7	2	6	61	609	69.3215	6.27783
LPS 10_61	P02771	Alpha-fetoprotein OS=Homo sapiens GN=AFP PE=1 SV=1 - [FETA_HUMAN]	6.95509	5.58	3	3	3	609	68.633	5.68115
LPS 10_61	P02774	Vitamin D-binding protein OS=Homo sapiens GN=GC PE=1 SV=1 - [VTDB_HUMAN]	19.3412	10.13	4	4	5	474	52.929	5.5415
LPS 10_61	P02788	Lactotransferrin OS=Homo sapiens GN=LTF PE=1 SV=6 - [TRFL_HUMAN]	8.70687	2.96	2	2	3	710	78.1319	8.11865
LPS 10_61	P04083	Annexin A1 OS=Homo sapiens GN=ANXA1 PE=1 SV=2 - [ANXA1_HUMAN]	13.1232	15.61	5	5	5	346	38.69	7.02002
LPS 10_61	P04179	Superoxide dismutase [Mn], mitochondrial OS=Homo sapiens GN=SOD2 PE=1 SV=2 - [SODM_HUMAN]	7.5854	12.61	2	2	3	222	24.7066	8.25049
LPS 10_61	P04264	Keratin, type II cytoskeletal 1 OS=Homo sapiens GN=KRT1 PE=1 SV=6 - [K2C1_HUMAN]	489.644	59.16	33	36	151	644	65.999	8.11865
LPS 10_61	P04275	von Willebrand factor OS=Homo sapiens GN=VWF PE=1 SV=4 - [VWF_HUMAN]	122.647	16.07	33	33	42	2813	309.058	5.47803
LPS 10_61	P04406	Glyceraldehyde-3-phosphate dehydrogenase OS=Homo sapiens GN=GAPDH PE=1 SV=3 - [G3P_HUMAN]	76.4953	45.67	10	10	23	335	36.0304	8.45557
LPS 10_61	P05121	Plasminogen activator inhibitor 1 OS=Homo sapiens GN=SERPINE1 PE=1 SV=1 - [PAI1_HUMAN]	417.905	59.95	19	19	126	402	45.031	7.1958
LPS 10_61	P06396	Gelsolin OS=Homo sapiens GN=GSN PE=1 SV=1 - [GELS_HUMAN]	7.53589	5.88	3	3	3	782	85.6442	6.27783
LPS 10_61	P06576	ATP synthase subunit beta, mitochondrial OS=Homo sapiens GN=ATP5B PE=1 SV=3 - [ATPB_HUMAN]	10.9239	11.72	4	4	4	529	56.5246	5.40186
LPS 10_61	P06733	Alpha-enolase OS=Homo sapiens GN=ENO1 PE=1 SV=2 - [ENOA_HUMAN]	109.055	52.53	15	15	32	434	47.1393	7.38623
LPS 10_61	P06899	Histone H2B type 1-J OS=Homo sapiens GN=HIST1H2BJ PE=1 SV=3 - [H2B1J_HUMAN]	4.35893	14.29	1	2	2	126	13.8956	10.3159
LPS 10_61	P07339	Cathepsin D OS=Homo sapiens GN=CTSD PE=1 SV=1 - [CATD_HUMAN]	16.2776	14.08	5	5	6	412	44.5236	6.53662
LPS 10_61	P07355	Annexin A2 OS=Homo sapiens GN=ANXA2 PE=1 SV=2 - [ANXA2_HUMAN]	47.5476	38.64	12	12	16	339	38.5798	7.75244
LPS 10_61	P07437	Tubulin beta chain OS=Homo sapiens GN=TUBB PE=1 SV=2 - [TBB5_HUMAN]	23.2054	21.85	1	7	8	444	49.639	4.89404
LPS 10_61	P07602	Proactivator polypeptide OS=Homo sapiens GN=PSAP PE=1 SV=2 - [SAP_HUMAN]	25.3919	11.83	5	5	9	524	58.0739	5.17334
LPS 10_61	P07737	Profilin-1 OS=Homo sapiens GN=PFN1 PE=1 SV=2 - [PROF1_HUMAN]	11.9478	18.57	2	2	4	140	15.0446	8.26514
LPS 10_61	P07858	Cathepsin B OS=Homo sapiens GN=CTSB PE=1 SV=3 - [CATB_HUMAN]	46.0135	28.91	8	8	15	339	37.7968	6.30322
LPS 10_61	P07996	Thrombospondin-1 OS=Homo sapiens GN=THBS1 PE=1 SV=2 - [TSP1_HUMAN]	500.375	43.93	43	43	159	1170	129.3	4.94482
LPS 10_61	P08253	72 kDa type IV collagenase OS=Homo sapiens GN=MMP2 PE=1 SV=2 - [MMP2_HUMAN]	12.4935	8.94	4	4	5	660	73.8347	5.46533
LPS 10_61	P08572	Collagen alpha-2(IV) chain OS=Homo sapiens GN=COL4A2 PE=1 SV=4 - [CO4A2_HUMAN]	61.4702	14.25	15	15	22	1712	167.449	8.66064
LPS 10_61	P08603	Complement factor H OS=Homo sapiens GN=CFH PE=1 SV=4 - [CFAH_HUMAN]	5.66725	1.62	2	2	2	1231	139.005	6.60986
LPS 10_61	P08670	Vimentin OS=Homo sapiens GN=VIM PE=1 SV=4 - [VIME_HUMAN]	33.6916	26.61	11	11	13	466	53.6191	5.12256
LPS 10_61	P09341	Growth-regulated alpha protein OS=Homo sapiens GN=CXCL1 PE=1 SV=1 - [GROA_HUMAN]	5.01828	25.23	2	2	2	107	11.2942	10.4331
LPS 10_61	P09382	Galectin-1 OS=Homo sapiens GN=LGALS1 PE=1 SV=2 - [LEG1_HUMAN]	5.49313	28.15	2	2	2	135	14.7062	5.50342
LPS 10_61	P09486	SPARC OS=Homo sapiens GN=SPARC PE=1 SV=1 - [SPRC_HUMAN]	93.4839	27.39	8	8	30	303	34.6097	4.84326
LPS 10_61	P0CG48	Polyubiquitin-C OS=Homo sapiens GN=UBC PE=1 SV=3 - [UBC_HUMAN]	9.41829	32.85	2	2	3	685	76.9915	7.66455
LPS 10_61	P10646	Tissue factor pathway inhibitor OS=Homo sapiens GN=TFPI PE=1 SV=1 - [TFPI1_HUMAN]	9.09973	9.87	2	2	3	304	34.992	8.25049
LPS 10_61	P10809	60 kDa heat shock protein, mitochondrial OS=Homo sapiens GN=HSPD1 PE=1 SV=2 - [CH60_HUMAN]	4.49773	3.66	2	2	2	573	61.0164	5.87158
LPS 10_61	P10909	Clusterin OS=Homo sapiens GN=CLU PE=1 SV=1 - [CLUS_HUMAN]	106.104	29.84	15	15	36	449	52.461	6.26514
LPS 10_61	P11021	78 kDa glucose-regulated protein OS=Homo sapiens GN=HSPA5 PE=1 SV=2 - [GRP78_HUMAN]	7.445	6.42	2	3	3	654	72.2884	5.16064
LPS 10_61	P11142	Heat shock cognate 71 kDa protein OS=Homo sapiens GN=HSPA8 PE=1 SV=1 - [HSP7C_HUMAN]	30.4544	16.25	6	7	11	646	70.8542	5.51611
LPS 10_61	P12814	Alpha-actinin-1 OS=Homo sapiens GN=ACTN1 PE=1 SV=2 - [ACTN1_HUMAN]	4.76396	2.47	2	2	2	892	102.993	5.41455
LPS 10_61	P13598	Intercellular adhesion molecule 2 OS=Homo sapiens GN=ICAM2 PE=1 SV=2 - [ICAM2_HUMAN]	5.42359	11.27	2	2	2	275	30.6346	7.43018
LPS 10_61	P13639	Elongation factor 2 OS=Homo sapiens GN=EEF2 PE=1 SV=4 - [EF2_HUMAN]	17.0383	10.72	6	6	7	858	95.277	6.82959
LPS 10_61	P13645	Keratin, type I cytoskeletal 10 OS=Homo sapiens GN=KRT10 PE=1 SV=6 - [K1C10_HUMAN]	414.715	56.16	29	32	125	584	58.7917	5.21143
LPS 10_61	P13647	Keratin, type II cytoskeletal 5 OS=Homo sapiens GN=KRT5 PE=1 SV=3 - [K2C5_HUMAN]	81.8916	28.47	7	17	31	590	62.34	7.73779
LPS 10_61	P14543	Nidogen-1 OS=Homo sapiens GN=NID1 PE=1 SV=3 - [NID1_HUMAN]	45.8002	15.32	13	13	16	1247	136.291	5.2876
LPS 10_61	P14618	Pyruvate kinase isozymes M1/M2 OS=Homo sapiens GN=PKM PE=1 SV=4 - [KPYM_HUMAN]	21.9192	18.46	6	6	8	531	57.9	7.84033
LPS 10_61	P14923	Junction plakoglobin OS=Homo sapiens GN=JUP PE=1 SV=3 - [PLAK_HUMAN]	6.35578	4.3	2	2	2	745	81.6927	6.13818
LPS 10_61	P15090	Fatty acid-binding protein, adipocyte OS=Homo sapiens GN=FABP4 PE=1 SV=3 - [FABP4_HUMAN]	53.5733	43.18	6	6	15	132	14.7095	7.13721
LPS 10_61	P16035	Metalloproteinase inhibitor 2 OS=Homo sapiens GN=TIMP2 PE=1 SV=2 - [TIMP2_HUMAN]	23.6551	39.55	7	7	8	220	24.3831	7.48877
LPS 10_61	P16403	Histone H1.2 OS=Homo sapiens GN=HIST1H1C PE=1 SV=2 - [H12_HUMAN]	4.49256	11.27	2	2	2	213	21.3517	10.9312
LPS 10_61	P18669	Phosphoglycerate mutase 1 OS=Homo sapiens GN=PGAM1 PE=1 SV=2 - [PGAM1_HUMAN]	9.48017	15.75	3	3	4	254	28.7858	7.18115
LPS 10_61	P19320	Vascular cell adhesion protein 1 OS=Homo sapiens GN=VCAM1 PE=1 SV=1 - [VCAM1_HUMAN]	14.933	8.39	5	5	6	739	81.2243	5.22412
LPS 10_61	P19823	Inter-alpha-trypsin inhibitor heavy chain H2 OS=Homo sapiens GN=ITIH2 PE=1 SV=2 - [ITIH2_HUMAN]	15.0989	3.91	3	3	6	946	106.397	6.85889
LPS 10_61	P20742	Pregnancy zone protein OS=Homo sapiens GN=PZP PE=1 SV=4 - [PZP_HUMAN]	9.17984	1.42	1	2	3	1482	163.76	6.37939
LPS 10_61	P21333	Filamin-A OS=Homo sapiens GN=FLNA PE=1 SV=4 - [FLNA_HUMAN]	12.9105	3.1	4	5	5	2647	280.564	6.06201
LPS 10_61	P21810	Biglycan OS=Homo sapiens GN=BGN PE=1 SV=2 - [PGS1_HUMAN]	143.813	35.05	11	11	43	368	41.6275	7.51807
LPS 10_61	P21980	Protein-glutamine gamma-glutamyltransferase 2 OS=Homo sapiens GN=TGM2 PE=1 SV=2 - [TGM2_HUMAN]	9.94697	6.11	3	3	4	687	77.2797	5.22412
LPS 10_61	P22392	Nucleoside diphosphate kinase B OS=Homo sapiens GN=NME2 PE=1 SV=1 - [NDKB_HUMAN]	4.63114	14.47	2	2	2	152	17.2869	8.41162
LPS 10_61	P22692	Insulin-like growth factor-binding protein 4 OS=Homo sapiens GN=IGFBP4 PE=1 SV=2 - [IBP4_HUMAN]	11.8411	17.83	3	3	4	258	27.9155	7.15186
LPS 10_61	P23284	Peptidyl-prolyl cis-trans isomerase B OS=Homo sapiens GN=PPIB PE=1 SV=2 - [PPIB_HUMAN]	14.2709	18.52	3	3	5	216	23.7275	9.40771
LPS 10_61	P23381	Tryptophan--tRNA ligase, cytoplasmic OS=Homo sapiens GN=WARS PE=1 SV=2 - [SYWC_HUMAN]	16.5541	13.8	4	4	6	471	53.1316	6.22705
LPS 10_61	P23528	Cofilin-1 OS=Homo sapiens GN=CFL1 PE=1 SV=3 - [COF1_HUMAN]	15.7543	31.93	3	3	5	166	18.4907	8.08936
LPS 10_61	P25705	ATP synthase subunit alpha, mitochondrial OS=Homo sapiens GN=ATP5A1 PE=1 SV=1 - [ATPA_HUMAN]	7.04499	6.15	3	3	3	553	59.7136	9.12939
LPS 10_61	P25774	Cathepsin S OS=Homo sapiens GN=CTSS PE=1 SV=3 - [CATS_HUMAN]	4.20258	6.34	2	2	2	331	37.4713	8.33838
LPS 10_61	P26022	Pentraxin-related protein PTX3 OS=Homo sapiens GN=PTX3 PE=1 SV=3 - [PTX3_HUMAN]	40.5536	18.9	6	6	14	381	41.9488	5.0083
LPS 10_61	P26038	Moesin OS=Homo sapiens GN=MSN PE=1 SV=3 - [MOES_HUMAN]	5.18766	6.24	2	2	2	577	67.7778	6.40479
LPS 10_61	P28074	Proteasome subunit beta type-5 OS=Homo sapiens GN=PSMB5 PE=1 SV=3 - [PSB5_HUMAN]	4.44741	8.75	2	2	2	263	28.4622	6.91748
LPS 10_61	P28799	Granulins OS=Homo sapiens GN=GRN PE=1 SV=2 - [GRN_HUMAN]	18.523	8.09	5	5	7	593	63.4998	6.82959
LPS 10_61	P29279	Connective tissue growth factor OS=Homo sapiens GN=CTGF PE=1 SV=2 - [CTGF_HUMAN]	191.469	51.29	17	17	64	349	38.0649	8.00146
LPS 10_61	P29401	Transketolase OS=Homo sapiens GN=TKT PE=1 SV=3 - [TKT_HUMAN]	12.0804	10.75	5	5	5	623	67.8347	7.66455
LPS 10_61	P30101	Protein disulfide-isomerase A3 OS=Homo sapiens GN=PDIA3 PE=1 SV=4 - [PDIA3_HUMAN]	24.6742	19.41	9	9	10	505	56.7468	6.354
LPS 10_61	P32119	Peroxiredoxin-2 OS=Homo sapiens GN=PRDX2 PE=1 SV=5 - [PRDX2_HUMAN]	6.61422	14.65	1	2	3	198	21.8782	5.97314
LPS 10_61	P33151	Cadherin-5 OS=Homo sapiens GN=CDH5 PE=1 SV=5 - [CADH5_HUMAN]	6.77704	3.19	2	2	2	784	87.474	5.42725
LPS 10_61	P35579	Myosin-9 OS=Homo sapiens GN=MYH9 PE=1 SV=4 - [MYH9_HUMAN]	6.93403	1.99	3	3	3	1960	226.392	5.60498
LPS 10_61	P35590	Tyrosine-protein kinase receptor Tie-1 OS=Homo sapiens GN=TIE1 PE=1 SV=1 - [TIE1_HUMAN]	7.50406	4.57	3	3	3	1138	125.01	7.03467
LPS 10_61	P35908	Keratin, type II cytoskeletal 2 epidermal OS=Homo sapiens GN=KRT2 PE=1 SV=2 - [K22E_HUMAN]	248.029	66.82	25	33	80	639	65.3932	8.00146
LPS 10_61	P37802	Transgelin-2 OS=Homo sapiens GN=TAGLN2 PE=1 SV=3 - [TAGL2_HUMAN]	7.24415	26.63	3	3	3	199	22.3772	8.25049
LPS 10_61	P40926	Malate dehydrogenase, mitochondrial OS=Homo sapiens GN=MDH2 PE=1 SV=3 - [MDHM_HUMAN]	20.044	30.18	7	7	8	338	35.4807	8.67529
LPS 10_61	P42785	Lysosomal Pro-X carboxypeptidase OS=Homo sapiens GN=PRCP PE=1 SV=1 - [PCP_HUMAN]	21.1125	16.73	5	5	7	496	55.7639	7.21045
LPS 10_61	P43490	Nicotinamide phosphoribosyltransferase OS=Homo sapiens GN=NAMPT PE=1 SV=1 - [NAMPT_HUMAN]	7.64216	10.79	3	3	3	491	55.4866	7.15186
LPS 10_61	P50395	Rab GDP dissociation inhibitor beta OS=Homo sapiens GN=GDI2 PE=1 SV=2 - [GDIB_HUMAN]	5.77149	6.07	2	2	2	445	50.6309	6.46826
LPS 10_61	P50454	Serpin H1 OS=Homo sapiens GN=SERPINH1 PE=1 SV=2 - [SERPH_HUMAN]	11.2641	15.31	4	4	4	418	46.4112	8.68994
LPS 10_61	P60174	Triosephosphate isomerase OS=Homo sapiens GN=TPI1 PE=1 SV=3 - [TPIS_HUMAN]	21.5089	36.71	6	6	7	286	30.7717	5.92236
LPS 10_61	P60709	Actin, cytoplasmic 1 OS=Homo sapiens GN=ACTB PE=1 SV=1 - [ACTB_HUMAN]	163.065	48.8	7	13	50	375	41.7097	5.47803
LPS 10_61	P61204	ADP-ribosylation factor 3 OS=Homo sapiens GN=ARF3 PE=1 SV=2 - [ARF3_HUMAN]	7.21072	24.86	3	3	3	181	20.5877	7.43018
LPS 10_61	P61769	Beta-2-microglobulin OS=Homo sapiens GN=B2M PE=1 SV=1 - [B2MG_HUMAN]	28.8973	37.82	4	4	9	119	13.7059	6.52197
LPS 10_61	P61916	Epididymal secretory protein E1 OS=Homo sapiens GN=NPC2 PE=1 SV=1 - [NPC2_HUMAN]	4.34386	17.22	2	2	2	151	16.5595	7.6499
LPS 10_61	P61981	14-3-3 protein gamma OS=Homo sapiens GN=YWHAG PE=1 SV=2 - [1433G_HUMAN]	8.47467	16.6	2	3	3	247	28.2849	4.89404
LPS 10_61	P62249	40S ribosomal protein S16 OS=Homo sapiens GN=RPS16 PE=1 SV=2 - [RS16_HUMAN]	5.24749	14.38	2	2	2	146	16.435	10.2134
LPS 10_61	P62258	14-3-3 protein epsilon OS=Homo sapiens GN=YWHAE PE=1 SV=1 - [1433E_HUMAN]	10.2698	19.61	3	4	4	255	29.1554	4.7417
LPS 10_61	P62805	Histone H4 OS=Homo sapiens GN=HIST1H4A PE=1 SV=2 - [H4_HUMAN]	12.3278	21.36	2	2	4	103	11.3604	11.356
LPS 10_61	P63104	14-3-3 protein zeta/delta OS=Homo sapiens GN=YWHAZ PE=1 SV=1 - [1433Z_HUMAN]	19.6991	33.88	5	6	7	245	27.7277	4.79248
LPS 10_61	P63267	Actin, gamma-enteric smooth muscle OS=Homo sapiens GN=ACTG2 PE=1 SV=1 - [ACTH_HUMAN]	57.8436	22.07	1	7	22	376	41.8498	5.47803
LPS 10_61	P68104	Elongation factor 1-alpha 1 OS=Homo sapiens GN=EEF1A1 PE=1 SV=1 - [EF1A1_HUMAN]	52.4128	25.97	8	8	17	462	50.1091	9.01221
LPS 10_61	P68363	Tubulin alpha-1B chain OS=Homo sapiens GN=TUBA1B PE=1 SV=1 - [TBA1B_HUMAN]	46.046	32.82	2	10	17	451	50.1196	5.05908
LPS 10_61	P68371	Tubulin beta-4B chain OS=Homo sapiens GN=TUBB4B PE=1 SV=1 - [TBB4B_HUMAN]	22.7345	21.8	1	7	8	445	49.799	4.89404
LPS 10_61	P78417	Glutathione S-transferase omega-1 OS=Homo sapiens GN=GSTO1 PE=1 SV=2 - [GSTO1_HUMAN]	5.23766	7.88	2	2	2	241	27.548	6.59521
LPS 10_61	P78509	Reelin OS=Homo sapiens GN=RELN PE=1 SV=3 - [RELN_HUMAN]	9.52031	1.71	4	4	4	3460	388.137	5.88428
LPS 10_61	P78539	Sushi repeat-containing protein SRPX OS=Homo sapiens GN=SRPX PE=2 SV=1 - [SRPX_HUMAN]	6.13503	5.39	2	2	2	464	51.5381	8.66064
LPS 10_61	P81605	Dermcidin OS=Homo sapiens GN=DCD PE=1 SV=2 - [DCD_HUMAN]	9.735	35.45	3	3	3	110	11.2768	6.53662
LPS 10_61	P98160	Basement membrane-specific heparan sulfate proteoglycan core protein OS=Homo sapiens GN=HSPG2 PE=1 SV=4 - [PGBM_HUMAN]	759.125	45.37	118	118	224	4391	468.532	6.50732
LPS 10_61	Q01469	Fatty acid-binding protein, epidermal OS=Homo sapiens GN=FABP5 PE=1 SV=3 - [FABP5_HUMAN]	11.1914	30.37	3	3	4	135	15.1546	7.00537
LPS 10_61	Q02809	Procollagen-lysine,2-oxoglutarate 5-dioxygenase 1 OS=Homo sapiens GN=PLOD1 PE=1 SV=2 - [PLOD1_HUMAN]	12.6984	9.77	5	5	5	727	83.4974	6.94678
LPS 10_61	Q04695	Keratin, type I cytoskeletal 17 OS=Homo sapiens GN=KRT17 PE=1 SV=2 - [K1C17_HUMAN]	22.4704	12.5	1	6	9	432	48.076	5.021
LPS 10_61	Q06033	Inter-alpha-trypsin inhibitor heavy chain H3 OS=Homo sapiens GN=ITIH3 PE=1 SV=2 - [ITIH3_HUMAN]	6.84507	3.6	3	3	3	890	99.7865	5.74463
LPS 10_61	Q06830	Peroxiredoxin-1 OS=Homo sapiens GN=PRDX1 PE=1 SV=1 - [PRDX1_HUMAN]	12.9662	25.63	3	4	5	199	22.0963	8.1333
LPS 10_61	Q12805	EGF-containing fibulin-like extracellular matrix protein 1 OS=Homo sapiens GN=EFEMP1 PE=1 SV=2 - [FBLN3_HUMAN]	339.37	49.9	19	19	98	493	54.6042	5.07178
LPS 10_61	Q13201	Multimerin-1 OS=Homo sapiens GN=MMRN1 PE=1 SV=3 - [MMRN1_HUMAN]	95.7761	23.62	21	21	32	1228	138.023	7.92822
LPS 10_61	Q14315	Filamin-C OS=Homo sapiens GN=FLNC PE=1 SV=3 - [FLNC_HUMAN]	4.84112	1.06	1	2	2	2725	290.841	5.97314
LPS 10_61	Q14767	Latent-transforming growth factor beta-binding protein 2 OS=Homo sapiens GN=LTBP2 PE=1 SV=3 - [LTBP2_HUMAN]	7.20795	2.42	3	3	3	1821	194.923	5.18604
LPS 10_61	Q15063	Periostin OS=Homo sapiens GN=POSTN PE=1 SV=2 - [POSTN_HUMAN]	229.372	49.28	30	30	69	836	93.2553	7.53271
LPS 10_61	Q15582	Transforming growth factor-beta-induced protein ig-h3 OS=Homo sapiens GN=TGFBI PE=1 SV=1 - [BGH3_HUMAN]	12.4786	9.08	4	4	5	683	74.634	7.7085
LPS 10_61	Q16270	Insulin-like growth factor-binding protein 7 OS=Homo sapiens GN=IGFBP7 PE=1 SV=1 - [IBP7_HUMAN]	153.001	43.26	10	10	42	282	29.1114	7.89893
LPS 10_61	Q16658	Fascin OS=Homo sapiens GN=FSCN1 PE=1 SV=3 - [FSCN1_HUMAN]	5.39396	5.68	2	2	2	493	54.4961	7.23975
LPS 10_61	Q16881	Thioredoxin reductase 1, cytoplasmic OS=Homo sapiens GN=TXNRD1 PE=1 SV=3 - [TRXR1_HUMAN]	5.8612	5.24	2	2	2	649	70.8622	7.38623
LPS 10_61	Q6NXT2	Histone H3.3C OS=Homo sapiens GN=H3F3C PE=1 SV=3 - [H3C_HUMAN]	6.28293	9.63	2	2	3	135	15.2044	11.1069
LPS 10_61	Q71U36	Tubulin alpha-1A chain OS=Homo sapiens GN=TUBA1A PE=1 SV=1 - [TBA1A_HUMAN]	43.4674	32.82	2	10	16	451	50.1036	5.05908
LPS 10_61	Q76M96	Coiled-coil domain-containing protein 80 OS=Homo sapiens GN=CCDC80 PE=1 SV=1 - [CCD80_HUMAN]	9.76019	6.32	4	4	4	950	108.106	9.71533
LPS 10_61	Q7Z794	Keratin, type II cytoskeletal 1b OS=Homo sapiens GN=KRT77 PE=2 SV=3 - [K2C1B_HUMAN]	42.6711	5.71	1	4	15	578	61.8635	5.98584
LPS 10_61	Q7Z7G0	Target of Nesh-SH3 OS=Homo sapiens GN=ABI3BP PE=1 SV=1 - [TARSH_HUMAN]	4.91661	2.6	2	2	2	1075	118.569	9.43701
LPS 10_61	Q8NBS9	Thioredoxin domain-containing protein 5 OS=Homo sapiens GN=TXNDC5 PE=1 SV=2 - [TXND5_HUMAN]	23.3241	20.37	6	6	7	432	47.5987	5.97314
LPS 10_61	Q92626	Peroxidasin homolog OS=Homo sapiens GN=PXDN PE=1 SV=2 - [PXDN_HUMAN]	71.2409	19.27	19	19	23	1479	165.17	7.1665
LPS 10_61	Q96CX2	BTB/POZ domain-containing protein KCTD12 OS=Homo sapiens GN=KCTD12 PE=1 SV=1 - [KCD12_HUMAN]	5.10513	7.69	2	2	2	325	35.6787	5.64307
LPS 10_61	Q96KK5	Histone H2A type 1-H OS=Homo sapiens GN=HIST1H2AH PE=1 SV=3 - [H2A1H_HUMAN]	16.0888	21.88	2	2	5	128	13.8978	10.8872
LPS 10_61	Q96QV1	Hedgehog-interacting protein OS=Homo sapiens GN=HHIP PE=1 SV=3 - [HHIP_HUMAN]	45.7148	21.57	14	14	18	700	78.8002	7.89893
LPS 10_61	Q96S86	Hyaluronan and proteoglycan link protein 3 OS=Homo sapiens GN=HAPLN3 PE=2 SV=1 - [HPLN3_HUMAN]	12.9564	21.94	5	5	5	360	40.8684	6.52197
LPS 10_61	Q99988	Growth/differentiation factor 15 OS=Homo sapiens GN=GDF15 PE=1 SV=3 - [GDF15_HUMAN]	5.44149	9.09	2	2	2	308	34.1188	9.65674
LPS 10_61	Q9NS98	Semaphorin-3G OS=Homo sapiens GN=SEMA3G PE=2 SV=1 - [SEM3G_HUMAN]	8.36638	3.71	2	2	3	782	86.6457	7.78174
LPS 10_61	Q9UBR2	Cathepsin Z OS=Homo sapiens GN=CTSZ PE=1 SV=1 - [CATZ_HUMAN]	6.28428	8.91	2	2	2	303	33.8462	7.10791
LPS 10_61	Q9Y4K0	Lysyl oxidase homolog 2 OS=Homo sapiens GN=LOXL2 PE=1 SV=1 - [LOXL2_HUMAN]	9.06058	6.85	3	3	3	774	86.6683	6.37939
LPS 20_61	O00391	Sulfhydryl oxidase 1 OS=Homo sapiens GN=QSOX1 PE=1 SV=3 - [QSOX1_HUMAN]	55.2964	21.82	13	13	19	747	82.5255	8.92432
LPS 20_61	O14773	Tripeptidyl-peptidase 1 OS=Homo sapiens GN=TPP1 PE=1 SV=2 - [TPP1_HUMAN]	7.65013	10.48	3	3	3	563	61.2096	6.48096
LPS 20_61	O15123	Angiopoietin-2 OS=Homo sapiens GN=ANGPT2 PE=1 SV=1 - [ANGP2_HUMAN]	24.8104	19.56	7	7	9	496	56.8829	5.57959
LPS 20_61	O43707	Alpha-actinin-4 OS=Homo sapiens GN=ACTN4 PE=1 SV=2 - [ACTN4_HUMAN]	17.3378	8.12	1	6	6	911	104.788	5.43994
LPS 20_61	O75083	WD repeat-containing protein 1 OS=Homo sapiens GN=WDR1 PE=1 SV=4 - [WDR1_HUMAN]	7.09571	5.61	3	3	3	606	66.1519	6.65381
LPS 20_61	O75369	Filamin-B OS=Homo sapiens GN=FLNB PE=1 SV=2 - [FLNB_HUMAN]	14.5384	3.04	5	6	6	2602	277.99	5.73193
LPS 20_61	O94985	Calsyntenin-1 OS=Homo sapiens GN=CLSTN1 PE=1 SV=1 - [CSTN1_HUMAN]	30.8245	12.23	9	9	12	981	109.724	4.90674
LPS 20_61	P00352	Retinal dehydrogenase 1 OS=Homo sapiens GN=ALDH1A1 PE=1 SV=2 - [AL1A1_HUMAN]	25.2696	20.76	7	7	9	501	54.827	6.72705
LPS 20_61	P00491	Purine nucleoside phosphorylase OS=Homo sapiens GN=PNP PE=1 SV=2 - [PNPH_HUMAN]	8.96667	15.92	3	3	3	289	32.0972	6.94678
LPS 20_61	P00505	Aspartate aminotransferase, mitochondrial OS=Homo sapiens GN=GOT2 PE=1 SV=3 - [AATM_HUMAN]	7.45435	7.91	3	3	3	430	47.4873	9.01221
LPS 20_61	P00558	Phosphoglycerate kinase 1 OS=Homo sapiens GN=PGK1 PE=1 SV=3 - [PGK1_HUMAN]	17.96	18.23	5	5	6	417	44.5861	8.104
LPS 20_61	P00736	Complement C1r subcomponent OS=Homo sapiens GN=C1R PE=1 SV=2 - [C1R_HUMAN]	19.8232	14.89	7	7	7	705	80.0668	6.21436
LPS 20_61	P00751	Complement factor B OS=Homo sapiens GN=CFB PE=1 SV=2 - [CFAB_HUMAN]	29.3834	19.11	10	10	10	764	85.4785	7.06396
LPS 20_61	P01008	Antithrombin-III OS=Homo sapiens GN=SERPINC1 PE=1 SV=1 - [ANT3_HUMAN]	14.1915	5.82	3	3	6	464	52.5689	6.7124
LPS 20_61	P01023	Alpha-2-macroglobulin OS=Homo sapiens GN=A2M PE=1 SV=3 - [A2MG_HUMAN]	7.01669	1.42	2	2	3	1474	163.188	6.45557
LPS 20_61	P01024	Complement C3 OS=Homo sapiens GN=C3 PE=1 SV=2 - [CO3_HUMAN]	11.5644	4.39	5	5	5	1663	187.03	6.40479
LPS 20_61	P01033	Metalloproteinase inhibitor 1 OS=Homo sapiens GN=TIMP1 PE=1 SV=1 - [TIMP1_HUMAN]	8.36485	22.22	3	3	3	207	23.1555	8.104
LPS 20_61	P01034	Cystatin-C OS=Homo sapiens GN=CST3 PE=1 SV=1 - [CYTC_HUMAN]	14.1315	30.82	4	4	5	146	15.7891	8.74854
LPS 20_61	P02462	Collagen alpha-1(IV) chain OS=Homo sapiens GN=COL4A1 PE=1 SV=3 - [CO4A1_HUMAN]	15.645	3.83	5	5	6	1669	160.514	8.27979
LPS 20_61	P02533	Keratin, type I cytoskeletal 14 OS=Homo sapiens GN=KRT14 PE=1 SV=4 - [K1C14_HUMAN]	97.3479	46.4	7	20	36	472	51.5294	5.16064
LPS 20_61	P02538	Keratin, type II cytoskeletal 6A OS=Homo sapiens GN=KRT6A PE=1 SV=3 - [K2C6A_HUMAN]	120.628	35.46	2	21	44	564	60.0083	8.00146
LPS 20_61	P02751	Fibronectin OS=Homo sapiens GN=FN1 PE=1 SV=4 - [FINC_HUMAN]	1066.12	53.02	83	83	297	2386	262.46	5.70654
LPS 20_61	P02768	Serum albumin OS=Homo sapiens GN=ALB PE=1 SV=2 - [ALBU_HUMAN]	218.468	8.7	2	6	75	609	69.3215	6.27783
LPS 20_61	P02774	Vitamin D-binding protein OS=Homo sapiens GN=GC PE=1 SV=1 - [VTDB_HUMAN]	8.92179	9.92	3	3	3	474	52.929	5.5415
LPS 20_61	P02788	Lactotransferrin OS=Homo sapiens GN=LTF PE=1 SV=6 - [TRFL_HUMAN]	8.00689	2.96	2	2	3	710	78.1319	8.11865
LPS 20_61	P04179	Superoxide dismutase [Mn], mitochondrial OS=Homo sapiens GN=SOD2 PE=1 SV=2 - [SODM_HUMAN]	10.5786	16.67	3	3	4	222	24.7066	8.25049
LPS 20_61	P04259	Keratin, type II cytoskeletal 6B OS=Homo sapiens GN=KRT6B PE=1 SV=5 - [K2C6B_HUMAN]	128.596	33.87	1	20	47	564	60.0303	8.00146
LPS 20_61	P04264	Keratin, type II cytoskeletal 1 OS=Homo sapiens GN=KRT1 PE=1 SV=6 - [K2C1_HUMAN]	601.336	61.49	36	41	185	644	65.999	8.11865
LPS 20_61	P04275	von Willebrand factor OS=Homo sapiens GN=VWF PE=1 SV=4 - [VWF_HUMAN]	138.56	16.78	33	33	45	2813	309.058	5.47803
LPS 20_61	P04406	Glyceraldehyde-3-phosphate dehydrogenase OS=Homo sapiens GN=GAPDH PE=1 SV=3 - [G3P_HUMAN]	19.3854	17.01	4	4	6	335	36.0304	8.45557
LPS 20_61	P05121	Plasminogen activator inhibitor 1 OS=Homo sapiens GN=SERPINE1 PE=1 SV=1 - [PAI1_HUMAN]	479.776	68.66	20	20	144	402	45.031	7.1958
LPS 20_61	P06396	Gelsolin OS=Homo sapiens GN=GSN PE=1 SV=1 - [GELS_HUMAN]	7.38388	6.14	3	3	3	782	85.6442	6.27783
LPS 20_61	P06702	Protein S100-A9 OS=Homo sapiens GN=S100A9 PE=1 SV=1 - [S10A9_HUMAN]	14.5689	24.56	2	2	5	114	13.2335	6.12549
LPS 20_61	P06733	Alpha-enolase OS=Homo sapiens GN=ENO1 PE=1 SV=2 - [ENOA_HUMAN]	106.067	57.14	16	16	31	434	47.1393	7.38623
LPS 20_61	P06865	Beta-hexosaminidase subunit alpha OS=Homo sapiens GN=HEXA PE=1 SV=2 - [HEXA_HUMAN]	4.99915	4.16	2	2	2	529	60.6643	5.16064
LPS 20_61	P07339	Cathepsin D OS=Homo sapiens GN=CTSD PE=1 SV=1 - [CATD_HUMAN]	21.6531	21.12	7	7	8	412	44.5236	6.53662
LPS 20_61	P07355	Annexin A2 OS=Homo sapiens GN=ANXA2 PE=1 SV=2 - [ANXA2_HUMAN]	31.7806	33.04	9	9	11	339	38.5798	7.75244
LPS 20_61	P07602	Proactivator polypeptide OS=Homo sapiens GN=PSAP PE=1 SV=2 - [SAP_HUMAN]	35.6197	14.31	6	6	12	524	58.0739	5.17334
LPS 20_61	P07686	Beta-hexosaminidase subunit beta OS=Homo sapiens GN=HEXB PE=1 SV=3 - [HEXB_HUMAN]	4.81721	4.86	2	2	2	556	63.0712	6.75635
LPS 20_61	P07711	Cathepsin L1 OS=Homo sapiens GN=CTSL1 PE=1 SV=2 - [CATL1_HUMAN]	5.51417	10.51	2	2	2	333	37.5397	5.45264
LPS 20_61	P07737	Profilin-1 OS=Homo sapiens GN=PFN1 PE=1 SV=2 - [PROF1_HUMAN]	11.465	28.57	3	3	4	140	15.0446	8.26514
LPS 20_61	P07858	Cathepsin B OS=Homo sapiens GN=CTSB PE=1 SV=3 - [CATB_HUMAN]	45.0866	31.27	8	8	15	339	37.7968	6.30322
LPS 20_61	P07996	Thrombospondin-1 OS=Homo sapiens GN=THBS1 PE=1 SV=2 - [TSP1_HUMAN]	785.137	48.38	47	47	247	1170	129.3	4.94482
LPS 20_61	P08253	72 kDa type IV collagenase OS=Homo sapiens GN=MMP2 PE=1 SV=2 - [MMP2_HUMAN]	12.1312	10.45	5	5	5	660	73.8347	5.46533
LPS 20_61	P08572	Collagen alpha-2(IV) chain OS=Homo sapiens GN=COL4A2 PE=1 SV=4 - [CO4A2_HUMAN]	27.5824	6.89	9	9	11	1712	167.449	8.66064
LPS 20_61	P08603	Complement factor H OS=Homo sapiens GN=CFH PE=1 SV=4 - [CFAH_HUMAN]	5.00921	1.62	2	2	2	1231	139.005	6.60986
LPS 20_61	P08670	Vimentin OS=Homo sapiens GN=VIM PE=1 SV=4 - [VIME_HUMAN]	14.178	12.23	5	5	6	466	53.6191	5.12256
LPS 20_61	P08779	Keratin, type I cytoskeletal 16 OS=Homo sapiens GN=KRT16 PE=1 SV=4 - [K1C16_HUMAN]	71.7498	44.61	7	19	28	473	51.2362	5.04639
LPS 20_61	P09238	Stromelysin-2 OS=Homo sapiens GN=MMP10 PE=1 SV=1 - [MMP10_HUMAN]	7.00349	6.72	3	3	3	476	54.1168	5.79541
LPS 20_61	P09341	Growth-regulated alpha protein OS=Homo sapiens GN=CXCL1 PE=1 SV=1 - [GROA_HUMAN]	19.9022	45.79	5	5	7	107	11.2942	10.4331
LPS 20_61	P09382	Galectin-1 OS=Homo sapiens GN=LGALS1 PE=1 SV=2 - [LEG1_HUMAN]	8.18303	40	3	3	3	135	14.7062	5.50342
LPS 20_61	P09486	SPARC OS=Homo sapiens GN=SPARC PE=1 SV=1 - [SPRC_HUMAN]	92.8886	27.39	8	8	29	303	34.6097	4.84326
LPS 20_61	P09603	Macrophage colony-stimulating factor 1 OS=Homo sapiens GN=CSF1 PE=1 SV=2 - [CSF1_HUMAN]	8.09069	5.78	2	2	3	554	60.1419	5.2876
LPS 20_61	P09871	Complement C1s subcomponent OS=Homo sapiens GN=C1S PE=1 SV=1 - [C1S_HUMAN]	4.46913	3.92	2	2	2	688	76.6348	4.95752
LPS 20_61	P0CG48	Polyubiquitin-C OS=Homo sapiens GN=UBC PE=1 SV=3 - [UBC_HUMAN]	16.8771	44.67	3	3	6	685	76.9915	7.66455
LPS 20_61	P10646	Tissue factor pathway inhibitor OS=Homo sapiens GN=TFPI PE=1 SV=1 - [TFPI1_HUMAN]	5.95253	9.87	2	2	2	304	34.992	8.25049
LPS 20_61	P10909	Clusterin OS=Homo sapiens GN=CLU PE=1 SV=1 - [CLUS_HUMAN]	54.3829	24.28	12	12	18	449	52.461	6.26514
LPS 20_61	P11021	78 kDa glucose-regulated protein OS=Homo sapiens GN=HSPA5 PE=1 SV=2 - [GRP78_HUMAN]	28.0378	17.28	7	8	9	654	72.2884	5.16064
LPS 20_61	P11142	Heat shock cognate 71 kDa protein OS=Homo sapiens GN=HSPA8 PE=1 SV=1 - [HSP7C_HUMAN]	24.3061	16.25	6	7	9	646	70.8542	5.51611
LPS 20_61	P12814	Alpha-actinin-1 OS=Homo sapiens GN=ACTN1 PE=1 SV=2 - [ACTN1_HUMAN]	18.7456	9.3	2	7	7	892	102.993	5.41455
LPS 20_61	P13598	Intercellular adhesion molecule 2 OS=Homo sapiens GN=ICAM2 PE=1 SV=2 - [ICAM2_HUMAN]	11.0391	11.27	2	2	4	275	30.6346	7.43018
LPS 20_61	P13645	Keratin, type I cytoskeletal 10 OS=Homo sapiens GN=KRT10 PE=1 SV=6 - [K1C10_HUMAN]	536.682	58.56	29	34	160	584	58.7917	5.21143
LPS 20_61	P13646	Keratin, type I cytoskeletal 13 OS=Homo sapiens GN=KRT13 PE=1 SV=4 - [K1C13_HUMAN]	50.1228	12.45	2	7	18	458	49.5574	4.95752
LPS 20_61	P13647	Keratin, type II cytoskeletal 5 OS=Homo sapiens GN=KRT5 PE=1 SV=3 - [K2C5_HUMAN]	116.504	32.88	10	22	44	590	62.34	7.73779
LPS 20_61	P14543	Nidogen-1 OS=Homo sapiens GN=NID1 PE=1 SV=3 - [NID1_HUMAN]	47.7674	15.8	12	12	15	1247	136.291	5.2876
LPS 20_61	P14618	Pyruvate kinase isozymes M1/M2 OS=Homo sapiens GN=PKM PE=1 SV=4 - [KPYM_HUMAN]	10.0442	8.47	3	3	4	531	57.9	7.84033
LPS 20_61	P14923	Junction plakoglobin OS=Homo sapiens GN=JUP PE=1 SV=3 - [PLAK_HUMAN]	6.91332	5.77	3	3	3	745	81.6927	6.13818
LPS 20_61	P15090	Fatty acid-binding protein, adipocyte OS=Homo sapiens GN=FABP4 PE=1 SV=3 - [FABP4_HUMAN]	70.5938	53.79	7	7	20	132	14.7095	7.13721
LPS 20_61	P16035	Metalloproteinase inhibitor 2 OS=Homo sapiens GN=TIMP2 PE=1 SV=2 - [TIMP2_HUMAN]	18.795	37.73	5	5	7	220	24.3831	7.48877
LPS 20_61	P18669	Phosphoglycerate mutase 1 OS=Homo sapiens GN=PGAM1 PE=1 SV=2 - [PGAM1_HUMAN]	11.0343	24.02	4	4	5	254	28.7858	7.18115
LPS 20_61	P19013	Keratin, type II cytoskeletal 4 OS=Homo sapiens GN=KRT4 PE=1 SV=4 - [K2C4_HUMAN]	47.7385	16.1	5	8	19	534	57.2498	6.60986
LPS 20_61	P19320	Vascular cell adhesion protein 1 OS=Homo sapiens GN=VCAM1 PE=1 SV=1 - [VCAM1_HUMAN]	22.1378	10.42	6	6	8	739	81.2243	5.22412
LPS 20_61	P20062	Transcobalamin-2 OS=Homo sapiens GN=TCN2 PE=1 SV=3 - [TCO2_HUMAN]	5.59766	7.03	2	2	2	427	47.5046	7.00537
LPS 20_61	P21333	Filamin-A OS=Homo sapiens GN=FLNA PE=1 SV=4 - [FLNA_HUMAN]	4.4593	1.13	1	2	2	2647	280.564	6.06201
LPS 20_61	P21741	Midkine OS=Homo sapiens GN=MDK PE=1 SV=1 - [MK_HUMAN]	8.25652	21.68	2	2	3	143	15.575	9.78857
LPS 20_61	P21810	Biglycan OS=Homo sapiens GN=BGN PE=1 SV=2 - [PGS1_HUMAN]	102.872	33.15	9	9	29	368	41.6275	7.51807
LPS 20_61	P22692	Insulin-like growth factor-binding protein 4 OS=Homo sapiens GN=IGFBP4 PE=1 SV=2 - [IBP4_HUMAN]	9.58604	17.83	3	3	3	258	27.9155	7.15186
LPS 20_61	P23284	Peptidyl-prolyl cis-trans isomerase B OS=Homo sapiens GN=PPIB PE=1 SV=2 - [PPIB_HUMAN]	13.4912	14.81	2	3	5	216	23.7275	9.40771
LPS 20_61	P23381	Tryptophan--tRNA ligase, cytoplasmic OS=Homo sapiens GN=WARS PE=1 SV=2 - [SYWC_HUMAN]	13.4249	11.25	3	3	4	471	53.1316	6.22705
LPS 20_61	P23528	Cofilin-1 OS=Homo sapiens GN=CFL1 PE=1 SV=3 - [COF1_HUMAN]	13.2211	40.36	4	4	4	166	18.4907	8.08936
LPS 20_61	P25774	Cathepsin S OS=Homo sapiens GN=CTSS PE=1 SV=3 - [CATS_HUMAN]	4.77153	8.16	2	2	2	331	37.4713	8.33838
LPS 20_61	P26022	Pentraxin-related protein PTX3 OS=Homo sapiens GN=PTX3 PE=1 SV=3 - [PTX3_HUMAN]	41.8659	24.15	7	7	14	381	41.9488	5.0083
LPS 20_61	P26038	Moesin OS=Homo sapiens GN=MSN PE=1 SV=3 - [MOES_HUMAN]	21.775	12.65	5	5	8	577	67.7778	6.40479
LPS 20_61	P28799	Granulins OS=Homo sapiens GN=GRN PE=1 SV=2 - [GRN_HUMAN]	17.979	10.46	5	5	7	593	63.4998	6.82959
LPS 20_61	P29279	Connective tissue growth factor OS=Homo sapiens GN=CTGF PE=1 SV=2 - [CTGF_HUMAN]	190.544	51.29	17	17	64	349	38.0649	8.00146
LPS 20_61	P29401	Transketolase OS=Homo sapiens GN=TKT PE=1 SV=3 - [TKT_HUMAN]	15.8628	13.16	6	6	6	623	67.8347	7.66455
LPS 20_61	P30101	Protein disulfide-isomerase A3 OS=Homo sapiens GN=PDIA3 PE=1 SV=4 - [PDIA3_HUMAN]	18.0878	16.04	6	6	7	505	56.7468	6.354
LPS 20_61	P31946	14-3-3 protein beta/alpha OS=Homo sapiens GN=YWHAB PE=1 SV=3 - [1433B_HUMAN]	4.44695	7.72	1	2	2	246	28.0648	4.83057
LPS 20_61	P32119	Peroxiredoxin-2 OS=Homo sapiens GN=PRDX2 PE=1 SV=5 - [PRDX2_HUMAN]	4.82747	14.65	1	2	2	198	21.8782	5.97314
LPS 20_61	P35555	Fibrillin-1 OS=Homo sapiens GN=FBN1 PE=1 SV=3 - [FBN1_HUMAN]	4.58447	0.77	2	2	2	2871	312.022	4.93213
LPS 20_61	P35590	Tyrosine-protein kinase receptor Tie-1 OS=Homo sapiens GN=TIE1 PE=1 SV=1 - [TIE1_HUMAN]	6.50011	3.78	3	3	3	1138	125.01	7.03467
LPS 20_61	P35908	Keratin, type II cytoskeletal 2 epidermal OS=Homo sapiens GN=KRT2 PE=1 SV=2 - [K22E_HUMAN]	278.72	65.88	26	35	90	639	65.3932	8.00146
LPS 20_61	P40926	Malate dehydrogenase, mitochondrial OS=Homo sapiens GN=MDH2 PE=1 SV=3 - [MDHM_HUMAN]	17.0144	27.51	6	6	6	338	35.4807	8.67529
LPS 20_61	P42785	Lysosomal Pro-X carboxypeptidase OS=Homo sapiens GN=PRCP PE=1 SV=1 - [PCP_HUMAN]	32.2787	16.73	5	5	10	496	55.7639	7.21045
LPS 20_61	P45877	Peptidyl-prolyl cis-trans isomerase C OS=Homo sapiens GN=PPIC PE=1 SV=1 - [PPIC_HUMAN]	6.85314	8.96	1	2	3	212	22.7488	8.39697
LPS 20_61	P50453	Serpin B9 OS=Homo sapiens GN=SERPINB9 PE=1 SV=1 - [SPB9_HUMAN]	4.21643	5.32	2	2	2	376	42.3763	5.85889
LPS 20_61	P55072	Transitional endoplasmic reticulum ATPase OS=Homo sapiens GN=VCP PE=1 SV=4 - [TERA_HUMAN]	8.36543	5.83	3	3	3	806	89.2657	5.26221
LPS 20_61	P60174	Triosephosphate isomerase OS=Homo sapiens GN=TPI1 PE=1 SV=3 - [TPIS_HUMAN]	26.6178	41.96	7	7	9	286	30.7717	5.92236
LPS 20_61	P60709	Actin, cytoplasmic 1 OS=Homo sapiens GN=ACTB PE=1 SV=1 - [ACTB_HUMAN]	76.5131	46.67	11	11	25	375	41.7097	5.47803
LPS 20_61	P61769	Beta-2-microglobulin OS=Homo sapiens GN=B2M PE=1 SV=1 - [B2MG_HUMAN]	42.1771	41.18	5	5	11	119	13.7059	6.52197
LPS 20_61	P61916	Epididymal secretory protein E1 OS=Homo sapiens GN=NPC2 PE=1 SV=1 - [NPC2_HUMAN]	4.64592	12.58	2	2	2	151	16.5595	7.6499
LPS 20_61	P61981	14-3-3 protein gamma OS=Homo sapiens GN=YWHAG PE=1 SV=2 - [1433G_HUMAN]	8.90105	16.6	2	3	3	247	28.2849	4.89404
LPS 20_61	P62258	14-3-3 protein epsilon OS=Homo sapiens GN=YWHAE PE=1 SV=1 - [1433E_HUMAN]	12.3883	23.92	4	5	5	255	29.1554	4.7417
LPS 20_61	P63104	14-3-3 protein zeta/delta OS=Homo sapiens GN=YWHAZ PE=1 SV=1 - [1433Z_HUMAN]	17.9143	33.88	5	6	6	245	27.7277	4.79248
LPS 20_61	P68104	Elongation factor 1-alpha 1 OS=Homo sapiens GN=EEF1A1 PE=1 SV=1 - [EF1A1_HUMAN]	10.4551	7.14	3	3	4	462	50.1091	9.01221
LPS 20_61	P68363	Tubulin alpha-1B chain OS=Homo sapiens GN=TUBA1B PE=1 SV=1 - [TBA1B_HUMAN]	13.3402	14.63	4	4	5	451	50.1196	5.05908
LPS 20_61	P78509	Reelin OS=Homo sapiens GN=RELN PE=1 SV=3 - [RELN_HUMAN]	23.4778	3.53	9	9	10	3460	388.137	5.88428
LPS 20_61	P81605	Dermcidin OS=Homo sapiens GN=DCD PE=1 SV=2 - [DCD_HUMAN]	22.8859	35.45	3	3	7	110	11.2768	6.53662
LPS 20_61	P98160	Basement membrane-specific heparan sulfate proteoglycan core protein OS=Homo sapiens GN=HSPG2 PE=1 SV=4 - [PGBM_HUMAN]	690.865	38.06	104	104	205	4391	468.532	6.50732
LPS 20_61	Q01469	Fatty acid-binding protein, epidermal OS=Homo sapiens GN=FABP5 PE=1 SV=3 - [FABP5_HUMAN]	14.9206	37.04	4	4	5	135	15.1546	7.00537
LPS 20_61	Q02413	Desmoglein-1 OS=Homo sapiens GN=DSG1 PE=1 SV=2 - [DSG1_HUMAN]	4.84426	3.15	2	2	2	1049	113.676	5.03369
LPS 20_61	Q02809	Procollagen-lysine,2-oxoglutarate 5-dioxygenase 1 OS=Homo sapiens GN=PLOD1 PE=1 SV=2 - [PLOD1_HUMAN]	22.781	16.92	9	9	9	727	83.4974	6.94678
LPS 20_61	Q04695	Keratin, type I cytoskeletal 17 OS=Homo sapiens GN=KRT17 PE=1 SV=2 - [K1C17_HUMAN]	53.7843	26.16	4	11	20	432	48.076	5.021
LPS 20_61	Q06830	Peroxiredoxin-1 OS=Homo sapiens GN=PRDX1 PE=1 SV=1 - [PRDX1_HUMAN]	9.08198	14.57	2	3	4	199	22.0963	8.1333
LPS 20_61	Q12805	EGF-containing fibulin-like extracellular matrix protein 1 OS=Homo sapiens GN=EFEMP1 PE=1 SV=2 - [FBLN3_HUMAN]	353.498	47.06	18	18	104	493	54.6042	5.07178
LPS 20_61	Q12841	Follistatin-related protein 1 OS=Homo sapiens GN=FSTL1 PE=1 SV=1 - [FSTL1_HUMAN]	12.74	19.16	5	5	5	308	34.9629	5.51611
LPS 20_61	Q13201	Multimerin-1 OS=Homo sapiens GN=MMRN1 PE=1 SV=3 - [MMRN1_HUMAN]	92.0344	22.31	18	18	29	1228	138.023	7.92822
LPS 20_61	Q14315	Filamin-C OS=Homo sapiens GN=FLNC PE=1 SV=3 - [FLNC_HUMAN]	4.11334	1.06	1	2	2	2725	290.841	5.97314
LPS 20_61	Q15063	Periostin OS=Homo sapiens GN=POSTN PE=1 SV=2 - [POSTN_HUMAN]	95.9737	35.65	21	21	31	836	93.2553	7.53271
LPS 20_61	Q15084	Protein disulfide-isomerase A6 OS=Homo sapiens GN=PDIA6 PE=1 SV=1 - [PDIA6_HUMAN]	4.01709	6.59	2	2	2	440	48.0913	5.08447
LPS 20_61	Q15582	Transforming growth factor-beta-induced protein ig-h3 OS=Homo sapiens GN=TGFBI PE=1 SV=1 - [BGH3_HUMAN]	15.4472	7.32	4	4	6	683	74.634	7.7085
LPS 20_61	Q16270	Insulin-like growth factor-binding protein 7 OS=Homo sapiens GN=IGFBP7 PE=1 SV=1 - [IBP7_HUMAN]	137.077	43.26	12	12	39	282	29.1114	7.89893
LPS 20_61	Q16658	Fascin OS=Homo sapiens GN=FSCN1 PE=1 SV=3 - [FSCN1_HUMAN]	7.83405	11.76	3	3	3	493	54.4961	7.23975
LPS 20_61	Q16881	Thioredoxin reductase 1, cytoplasmic OS=Homo sapiens GN=TXNRD1 PE=1 SV=3 - [TRXR1_HUMAN]	7.2058	5.86	2	2	2	649	70.8622	7.38623
LPS 20_61	Q31612	HLA class I histocompatibility antigen, B-73 alpha chain OS=Homo sapiens GN=HLA-B PE=1 SV=1 - [1B73_HUMAN]	7.28362	10.47	2	2	2	363	40.4099	6.23975
LPS 20_61	Q7Z794	Keratin, type II cytoskeletal 1b OS=Homo sapiens GN=KRT77 PE=2 SV=3 - [K2C1B_HUMAN]	52.9606	11.07	4	7	20	578	61.8635	5.98584
LPS 20_61	Q8N1N4	Keratin, type II cytoskeletal 78 OS=Homo sapiens GN=KRT78 PE=2 SV=2 - [K2C78_HUMAN]	4.73771	3.85	1	2	2	520	56.8305	6.02393
LPS 20_61	Q8NBS9	Thioredoxin domain-containing protein 5 OS=Homo sapiens GN=TXNDC5 PE=1 SV=2 - [TXND5_HUMAN]	26.5353	19.68	7	7	9	432	47.5987	5.97314
LPS 20_61	Q92626	Peroxidasin homolog OS=Homo sapiens GN=PXDN PE=1 SV=2 - [PXDN_HUMAN]	15.3313	5.27	5	5	6	1479	165.17	7.1665
LPS 20_61	Q96KK5	Histone H2A type 1-H OS=Homo sapiens GN=HIST1H2AH PE=1 SV=3 - [H2A1H_HUMAN]	8.56521	21.88	2	2	3	128	13.8978	10.8872
LPS 20_61	Q96QV1	Hedgehog-interacting protein OS=Homo sapiens GN=HHIP PE=1 SV=3 - [HHIP_HUMAN]	23.0048	12.86	9	9	9	700	78.8002	7.89893
LPS 20_61	Q96S86	Hyaluronan and proteoglycan link protein 3 OS=Homo sapiens GN=HAPLN3 PE=2 SV=1 - [HPLN3_HUMAN]	7.70644	13.61	3	3	3	360	40.8684	6.52197
LPS 20_61	Q9GZM7	Tubulointerstitial nephritis antigen-like OS=Homo sapiens GN=TINAGL1 PE=1 SV=1 - [TINAL_HUMAN]	4.48369	4.71	2	2	2	467	52.353	6.99072
LPS 20_61	Q9UBP4	Dickkopf-related protein 3 OS=Homo sapiens GN=DKK3 PE=1 SV=2 - [DKK3_HUMAN]	7.57846	9.43	2	2	3	350	38.3651	4.65283
LPS 20_61	Q9Y4K0	Lysyl oxidase homolog 2 OS=Homo sapiens GN=LOXL2 PE=1 SV=1 - [LOXL2_HUMAN]	6.89948	4.65	2	2	2	774	86.6683	6.37939

## Sheet: Combined_OEC_79
Group	Accession	Description	Score	Coverage	# Unique Peptides	# Peptides	# PSMs	# AAs	MW [kDa]	calc. pI
Control_79	O00299	Chloride intracellular channel protein 1 OS=Homo sapiens GN=CLIC1 PE=1 SV=4 - [CLIC1_HUMAN]	8.71937	17.43	3	3	3	241	26.9057	5.17334
Control_79	O00391	Sulfhydryl oxidase 1 OS=Homo sapiens GN=QSOX1 PE=1 SV=3 - [QSOX1_HUMAN]	69.0585	27.44	15	15	21	747	82.5255	8.92432
Control_79	O00468	Agrin OS=Homo sapiens GN=AGRN PE=1 SV=5 - [AGRIN_HUMAN]	28.1472	7.4	11	11	11	2067	217.092	6.39209
Control_79	O00469	Procollagen-lysine,2-oxoglutarate 5-dioxygenase 2 OS=Homo sapiens GN=PLOD2 PE=1 SV=2 - [PLOD2_HUMAN]	12.3836	6.92	4	4	5	737	84.6316	6.7124
Control_79	O00622	Protein CYR61 OS=Homo sapiens GN=CYR61 PE=1 SV=1 - [CYR61_HUMAN]	49.882	48.03	12	12	16	381	41.9983	8.20654
Control_79	O00625	Pirin OS=Homo sapiens GN=PIR PE=1 SV=1 - [PIR_HUMAN]	11.169	12.76	3	3	4	290	32.0933	6.91748
Control_79	O14773	Tripeptidyl-peptidase 1 OS=Homo sapiens GN=TPP1 PE=1 SV=2 - [TPP1_HUMAN]	20.7976	16.16	5	5	6	563	61.2096	6.48096
Control_79	O14818	Proteasome subunit alpha type-7 OS=Homo sapiens GN=PSMA7 PE=1 SV=1 - [PSA7_HUMAN]	7.80859	20.56	3	3	3	248	27.8696	8.45557
Control_79	O43155	Leucine-rich repeat transmembrane protein FLRT2 OS=Homo sapiens GN=FLRT2 PE=1 SV=1 - [FLRT2_HUMAN]	4.53333	3.03	2	2	2	660	74.0018	7.79639
Control_79	O43707	Alpha-actinin-4 OS=Homo sapiens GN=ACTN4 PE=1 SV=2 - [ACTN4_HUMAN]	136.47	45.77	19	30	47	911	104.788	5.43994
Control_79	O60506	Heterogeneous nuclear ribonucleoprotein Q OS=Homo sapiens GN=SYNCRIP PE=1 SV=2 - [HNRPQ_HUMAN]	4.81792	4.82	2	2	2	623	69.5596	8.5874
Control_79	O60687	Sushi repeat-containing protein SRPX2 OS=Homo sapiens GN=SRPX2 PE=1 SV=1 - [SRPX2_HUMAN]	20.0086	16.13	5	5	7	465	52.9377	7.25439
Control_79	O60814	Histone H2B type 1-K OS=Homo sapiens GN=HIST1H2BK PE=1 SV=3 - [H2B1K_HUMAN]	25.5218	35.71	1	4	9	126	13.8816	10.3159
Control_79	O75083	WD repeat-containing protein 1 OS=Homo sapiens GN=WDR1 PE=1 SV=4 - [WDR1_HUMAN]	59.0829	30.36	11	11	16	606	66.1519	6.65381
Control_79	O75367	Core histone macro-H2A.1 OS=Homo sapiens GN=H2AFY PE=1 SV=4 - [H2AY_HUMAN]	5.02304	8.06	2	2	2	372	39.5925	9.78857
Control_79	O75369	Filamin-B OS=Homo sapiens GN=FLNB PE=1 SV=2 - [FLNB_HUMAN]	190.769	27.75	43	47	61	2602	277.99	5.73193
Control_79	O75874	Isocitrate dehydrogenase [NADP] cytoplasmic OS=Homo sapiens GN=IDH1 PE=1 SV=2 - [IDHC_HUMAN]	7.11268	8.94	3	3	3	414	46.6295	7.00537
Control_79	O94985	Calsyntenin-1 OS=Homo sapiens GN=CLSTN1 PE=1 SV=1 - [CSTN1_HUMAN]	43.0317	11.62	9	9	14	981	109.724	4.90674
Control_79	O95865	N(G),N(G)-dimethylarginine dimethylaminohydrolase 2 OS=Homo sapiens GN=DDAH2 PE=1 SV=1 - [DDAH2_HUMAN]	7.97635	16.84	3	3	3	285	29.6255	6.01123
Control_79	P00338	L-lactate dehydrogenase A chain OS=Homo sapiens GN=LDHA PE=1 SV=2 - [LDHA_HUMAN]	24.5797	30.72	6	7	8	332	36.6654	8.26514
Control_79	P00352	Retinal dehydrogenase 1 OS=Homo sapiens GN=ALDH1A1 PE=1 SV=2 - [AL1A1_HUMAN]	21.1803	18.96	7	7	8	501	54.827	6.72705
Control_79	P00491	Purine nucleoside phosphorylase OS=Homo sapiens GN=PNP PE=1 SV=2 - [PNPH_HUMAN]	19.9509	32.53	6	6	7	289	32.0972	6.94678
Control_79	P00505	Aspartate aminotransferase, mitochondrial OS=Homo sapiens GN=GOT2 PE=1 SV=3 - [AATM_HUMAN]	21.3225	15.35	5	5	7	430	47.4873	9.01221
Control_79	P00558	Phosphoglycerate kinase 1 OS=Homo sapiens GN=PGK1 PE=1 SV=3 - [PGK1_HUMAN]	63.2839	38.61	10	10	19	417	44.5861	8.104
Control_79	P00750	Tissue-type plasminogen activator OS=Homo sapiens GN=PLAT PE=1 SV=1 - [TPA_HUMAN]	7.81774	9.79	3	3	3	562	62.8759	7.79639
Control_79	P01008	Antithrombin-III OS=Homo sapiens GN=SERPINC1 PE=1 SV=1 - [ANT3_HUMAN]	13.2742	5.82	3	3	5	464	52.5689	6.7124
Control_79	P01023	Alpha-2-macroglobulin OS=Homo sapiens GN=A2M PE=1 SV=3 - [A2MG_HUMAN]	18.1941	2.92	2	4	7	1474	163.188	6.45557
Control_79	P01024	Complement C3 OS=Homo sapiens GN=C3 PE=1 SV=2 - [CO3_HUMAN]	11.5828	2.1	3	3	5	1663	187.03	6.40479
Control_79	P01033	Metalloproteinase inhibitor 1 OS=Homo sapiens GN=TIMP1 PE=1 SV=1 - [TIMP1_HUMAN]	17.3133	22.71	3	3	6	207	23.1555	8.104
Control_79	P01034	Cystatin-C OS=Homo sapiens GN=CST3 PE=1 SV=1 - [CYTC_HUMAN]	13.8569	41.78	4	4	5	146	15.7891	8.74854
Control_79	P02462	Collagen alpha-1(IV) chain OS=Homo sapiens GN=COL4A1 PE=1 SV=3 - [CO4A1_HUMAN]	53.0976	8.75	9	9	17	1669	160.514	8.27979
Control_79	P02533	Keratin, type I cytoskeletal 14 OS=Homo sapiens GN=KRT14 PE=1 SV=4 - [K1C14_HUMAN]	44.6099	29.24	5	12	16	472	51.5294	5.16064
Control_79	P02545	Prelamin-A/C OS=Homo sapiens GN=LMNA PE=1 SV=1 - [LMNA_HUMAN]	24.9602	14.01	7	7	9	664	74.0947	7.02002
Control_79	P02751	Fibronectin OS=Homo sapiens GN=FN1 PE=1 SV=4 - [FINC_HUMAN]	2114.27	58.01	91	91	552	2386	262.46	5.70654
Control_79	P02765	Alpha-2-HS-glycoprotein OS=Homo sapiens GN=AHSG PE=1 SV=1 - [FETUA_HUMAN]	9.99122	5.18	2	2	4	367	39.2997	5.71924
Control_79	P02768	Serum albumin OS=Homo sapiens GN=ALB PE=1 SV=2 - [ALBU_HUMAN]	194.615	9.2	2	7	67	609	69.3215	6.27783
Control_79	P02771	Alpha-fetoprotein OS=Homo sapiens GN=AFP PE=1 SV=1 - [FETA_HUMAN]	9.95926	5.25	3	3	4	609	68.633	5.68115
Control_79	P02774	Vitamin D-binding protein OS=Homo sapiens GN=GC PE=1 SV=1 - [VTDB_HUMAN]	38.7391	10.34	5	5	10	474	52.929	5.5415
Control_79	P02788	Lactotransferrin OS=Homo sapiens GN=LTF PE=1 SV=6 - [TRFL_HUMAN]	13.3907	2.96	2	2	5	710	78.1319	8.11865
Control_79	P04075	Fructose-bisphosphate aldolase A OS=Homo sapiens GN=ALDOA PE=1 SV=2 - [ALDOA_HUMAN]	75.0826	64.56	13	14	24	364	39.3953	8.08936
Control_79	P04083	Annexin A1 OS=Homo sapiens GN=ANXA1 PE=1 SV=2 - [ANXA1_HUMAN]	51.9326	42.49	12	12	15	346	38.69	7.02002
Control_79	P04259	Keratin, type II cytoskeletal 6B OS=Homo sapiens GN=KRT6B PE=1 SV=5 - [K2C6B_HUMAN]	85.9215	26.42	3	15	31	564	60.0303	8.00146
Control_79	P04264	Keratin, type II cytoskeletal 1 OS=Homo sapiens GN=KRT1 PE=1 SV=6 - [K2C1_HUMAN]	482.257	57.76	29	34	142	644	65.999	8.11865
Control_79	P04275	von Willebrand factor OS=Homo sapiens GN=VWF PE=1 SV=4 - [VWF_HUMAN]	220.261	23.71	48	48	70	2813	309.058	5.47803
Control_79	P04406	Glyceraldehyde-3-phosphate dehydrogenase OS=Homo sapiens GN=GAPDH PE=1 SV=3 - [G3P_HUMAN]	97.2961	50.45	10	10	26	335	36.0304	8.45557
Control_79	P04792	Heat shock protein beta-1 OS=Homo sapiens GN=HSPB1 PE=1 SV=2 - [HSPB1_HUMAN]	17.2683	36.1	4	4	5	205	22.7685	6.40479
Control_79	P04844	Dolichyl-diphosphooligosaccharide--protein glycosyltransferase subunit 2 OS=Homo sapiens GN=RPN2 PE=1 SV=3 - [RPN2_HUMAN]	7.12669	6.81	2	2	2	631	69.241	5.69385
Control_79	P05067	Amyloid beta A4 protein OS=Homo sapiens GN=APP PE=1 SV=3 - [A4_HUMAN]	9.43428	4.94	3	3	3	770	86.8881	4.81787
Control_79	P05121	Plasminogen activator inhibitor 1 OS=Homo sapiens GN=SERPINE1 PE=1 SV=1 - [PAI1_HUMAN]	576.572	70.65	21	21	169	402	45.031	7.1958
Control_79	P05141	ADP/ATP translocase 2 OS=Homo sapiens GN=SLC25A5 PE=1 SV=7 - [ADT2_HUMAN]	11.9107	9.4	3	3	5	298	32.8312	9.68604
Control_79	P05388	60S acidic ribosomal protein P0 OS=Homo sapiens GN=RPLP0 PE=1 SV=1 - [RLA0_HUMAN]	11.1767	20.5	4	4	4	317	34.2518	5.97314
Control_79	P05997	Collagen alpha-2(V) chain OS=Homo sapiens GN=COL5A2 PE=1 SV=3 - [CO5A2_HUMAN]	9.2061	3.4	2	2	3	1499	144.821	6.45557
Control_79	P06396	Gelsolin OS=Homo sapiens GN=GSN PE=1 SV=1 - [GELS_HUMAN]	29.676	14.96	7	7	10	782	85.6442	6.27783
Control_79	P06576	ATP synthase subunit beta, mitochondrial OS=Homo sapiens GN=ATP5B PE=1 SV=3 - [ATPB_HUMAN]	91.3426	40.26	14	14	29	529	56.5246	5.40186
Control_79	P06702	Protein S100-A9 OS=Homo sapiens GN=S100A9 PE=1 SV=1 - [S10A9_HUMAN]	4.47169	24.56	2	2	2	114	13.2335	6.12549
Control_79	P06733	Alpha-enolase OS=Homo sapiens GN=ENO1 PE=1 SV=2 - [ENOA_HUMAN]	204.075	59.22	17	17	54	434	47.1393	7.38623
Control_79	P06744	Glucose-6-phosphate isomerase OS=Homo sapiens GN=GPI PE=1 SV=4 - [G6PI_HUMAN]	17.4755	11.47	4	4	5	558	63.1072	8.32373
Control_79	P06865	Beta-hexosaminidase subunit alpha OS=Homo sapiens GN=HEXA PE=1 SV=2 - [HEXA_HUMAN]	7.99803	7.18	2	3	3	529	60.6643	5.16064
Control_79	P06899	Histone H2B type 1-J OS=Homo sapiens GN=HIST1H2BJ PE=1 SV=3 - [H2B1J_HUMAN]	22.2119	34.92	1	4	8	126	13.8956	10.3159
Control_79	P07195	L-lactate dehydrogenase B chain OS=Homo sapiens GN=LDHB PE=1 SV=2 - [LDHB_HUMAN]	8.66552	10.78	2	3	3	334	36.6151	6.04932
Control_79	P07237	Protein disulfide-isomerase OS=Homo sapiens GN=P4HB PE=1 SV=3 - [PDIA1_HUMAN]	23.7836	19.88	6	6	7	508	57.0807	4.86865
Control_79	P07339	Cathepsin D OS=Homo sapiens GN=CTSD PE=1 SV=1 - [CATD_HUMAN]	14.6172	16.75	5	5	5	412	44.5236	6.53662
Control_79	P07355	Annexin A2 OS=Homo sapiens GN=ANXA2 PE=1 SV=2 - [ANXA2_HUMAN]	149.531	60.47	21	21	46	339	38.5798	7.75244
Control_79	P07437	Tubulin beta chain OS=Homo sapiens GN=TUBB PE=1 SV=2 - [TBB5_HUMAN]	82.3	51.13	4	14	25	444	49.639	4.89404
Control_79	P07602	Proactivator polypeptide OS=Homo sapiens GN=PSAP PE=1 SV=2 - [SAP_HUMAN]	65.9054	28.44	12	12	21	524	58.0739	5.17334
Control_79	P07686	Beta-hexosaminidase subunit beta OS=Homo sapiens GN=HEXB PE=1 SV=3 - [HEXB_HUMAN]	22.79	15.83	6	7	9	556	63.0712	6.75635
Control_79	P07711	Cathepsin L1 OS=Homo sapiens GN=CTSL1 PE=1 SV=2 - [CATL1_HUMAN]	7.2953	10.51	2	2	2	333	37.5397	5.45264
Control_79	P07737	Profilin-1 OS=Homo sapiens GN=PFN1 PE=1 SV=2 - [PROF1_HUMAN]	27.1933	47.14	5	5	9	140	15.0446	8.26514
Control_79	P07858	Cathepsin B OS=Homo sapiens GN=CTSB PE=1 SV=3 - [CATB_HUMAN]	65.0003	40.71	9	9	19	339	37.7968	6.30322
Control_79	P07900	Heat shock protein HSP 90-alpha OS=Homo sapiens GN=HSP90AA1 PE=1 SV=5 - [HS90A_HUMAN]	31.8972	16.8	3	9	11	732	84.6067	5.021
Control_79	P07942	Laminin subunit beta-1 OS=Homo sapiens GN=LAMB1 PE=1 SV=2 - [LAMB1_HUMAN]	19.3313	4.65	5	5	6	1786	197.909	4.94482
Control_79	P07954	Fumarate hydratase, mitochondrial OS=Homo sapiens GN=FH PE=1 SV=3 - [FUMH_HUMAN]	5.47668	6.27	2	2	2	510	54.6022	8.76318
Control_79	P07996	Thrombospondin-1 OS=Homo sapiens GN=THBS1 PE=1 SV=2 - [TSP1_HUMAN]	1578.6	65.9	58	58	459	1170	129.3	4.94482
Control_79	P08107	Heat shock 70 kDa protein 1A/1B OS=Homo sapiens GN=HSPA1A PE=1 SV=5 - [HSP71_HUMAN]	13.7969	8.58	1	3	5	641	70.009	5.65576
Control_79	P08123	Collagen alpha-2(I) chain OS=Homo sapiens GN=COL1A2 PE=1 SV=7 - [CO1A2_HUMAN]	11.2592	5.42	4	4	4	1366	129.235	8.95361
Control_79	P08238	Heat shock protein HSP 90-beta OS=Homo sapiens GN=HSP90AB1 PE=1 SV=4 - [HS90B_HUMAN]	34.9941	18.09	4	10	11	724	83.2121	5.03369
Control_79	P08253	72 kDa type IV collagenase OS=Homo sapiens GN=MMP2 PE=1 SV=2 - [MMP2_HUMAN]	195.873	49.85	22	22	59	660	73.8347	5.46533
Control_79	P08476	Inhibin beta A chain OS=Homo sapiens GN=INHBA PE=1 SV=2 - [INHBA_HUMAN]	14.0819	11.97	4	4	5	426	47.412	8.03076
Control_79	P08493	Matrix Gla protein OS=Homo sapiens GN=MGP PE=1 SV=2 - [MGP_HUMAN]	8.49038	23.3	2	2	3	103	12.3453	9.67139
Control_79	P08572	Collagen alpha-2(IV) chain OS=Homo sapiens GN=COL4A2 PE=1 SV=4 - [CO4A2_HUMAN]	101.338	17.7	18	18	32	1712	167.449	8.66064
Control_79	P08603	Complement factor H OS=Homo sapiens GN=CFH PE=1 SV=4 - [CFAH_HUMAN]	32.8641	13.32	12	12	12	1231	139.005	6.60986
Control_79	P08670	Vimentin OS=Homo sapiens GN=VIM PE=1 SV=4 - [VIME_HUMAN]	101.391	43.99	19	20	34	466	53.6191	5.12256
Control_79	P08729	Keratin, type II cytoskeletal 7 OS=Homo sapiens GN=KRT7 PE=1 SV=5 - [K2C7_HUMAN]	21.0674	8.74	1	5	8	469	51.3543	5.47803
Control_79	P08779	Keratin, type I cytoskeletal 16 OS=Homo sapiens GN=KRT16 PE=1 SV=4 - [K1C16_HUMAN]	24.2644	16.7	2	9	10	473	51.2362	5.04639
Control_79	P08865	40S ribosomal protein SA OS=Homo sapiens GN=RPSA PE=1 SV=4 - [RSSA_HUMAN]	12.2936	19.32	3	3	3	295	32.8334	4.86865
Control_79	P09238	Stromelysin-2 OS=Homo sapiens GN=MMP10 PE=1 SV=1 - [MMP10_HUMAN]	15.5861	12.18	5	5	6	476	54.1168	5.79541
Control_79	P09382	Galectin-1 OS=Homo sapiens GN=LGALS1 PE=1 SV=2 - [LEG1_HUMAN]	18.1191	40	3	3	5	135	14.7062	5.50342
Control_79	P09486	SPARC OS=Homo sapiens GN=SPARC PE=1 SV=1 - [SPRC_HUMAN]	197.825	45.21	13	13	61	303	34.6097	4.84326
Control_79	P09960	Leukotriene A-4 hydrolase OS=Homo sapiens GN=LTA4H PE=1 SV=2 - [LKHA4_HUMAN]	5.16223	5.4	2	2	2	611	69.2412	6.17627
Control_79	P09972	Fructose-bisphosphate aldolase C OS=Homo sapiens GN=ALDOC PE=1 SV=2 - [ALDOC_HUMAN]	16.1184	11.54	1	2	4	364	39.4312	6.87354
Control_79	P0CG48	Polyubiquitin-C OS=Homo sapiens GN=UBC PE=1 SV=3 - [UBC_HUMAN]	17.7221	61.75	4	4	6	685	76.9915	7.66455
Control_79	P10321	HLA class I histocompatibility antigen, Cw-7 alpha chain OS=Homo sapiens GN=HLA-C PE=1 SV=3 - [1C07_HUMAN]	8.28742	15.3	3	3	3	366	40.6229	6.03662
Control_79	P10646	Tissue factor pathway inhibitor OS=Homo sapiens GN=TFPI PE=1 SV=1 - [TFPI1_HUMAN]	20.8661	18.09	4	4	6	304	34.992	8.25049
Control_79	P10809	60 kDa heat shock protein, mitochondrial OS=Homo sapiens GN=HSPD1 PE=1 SV=2 - [CH60_HUMAN]	16.9507	14.49	5	5	5	573	61.0164	5.87158
Control_79	P10909	Clusterin OS=Homo sapiens GN=CLU PE=1 SV=1 - [CLUS_HUMAN]	213.533	34.97	16	16	68	449	52.461	6.26514
Control_79	P11021	78 kDa glucose-regulated protein OS=Homo sapiens GN=HSPA5 PE=1 SV=2 - [GRP78_HUMAN]	64.5168	32.57	13	15	21	654	72.2884	5.16064
Control_79	P11047	Laminin subunit gamma-1 OS=Homo sapiens GN=LAMC1 PE=1 SV=3 - [LAMC1_HUMAN]	22.745	5.72	7	7	8	1609	177.489	5.12256
Control_79	P11142	Heat shock cognate 71 kDa protein OS=Homo sapiens GN=HSPA8 PE=1 SV=1 - [HSP7C_HUMAN]	86.2027	29.41	11	14	26	646	70.8542	5.51611
Control_79	P12109	Collagen alpha-1(VI) chain OS=Homo sapiens GN=COL6A1 PE=1 SV=3 - [CO6A1_HUMAN]	14.843	7.39	5	5	5	1028	108.462	5.42725
Control_79	P12814	Alpha-actinin-1 OS=Homo sapiens GN=ACTN1 PE=1 SV=2 - [ACTN1_HUMAN]	130.137	38	15	26	44	892	102.993	5.41455
Control_79	P12882	Myosin-1 OS=Homo sapiens GN=MYH1 PE=1 SV=3 - [MYH1_HUMAN]	4.84181	1.29	2	2	2	1939	223.006	5.74463
Control_79	P12955	Xaa-Pro dipeptidase OS=Homo sapiens GN=PEPD PE=1 SV=3 - [PEPD_HUMAN]	9.38076	10.95	3	3	3	493	54.5129	5.99854
Control_79	P13473	Lysosome-associated membrane glycoprotein 2 OS=Homo sapiens GN=LAMP2 PE=1 SV=2 - [LAMP2_HUMAN]	7.1511	7.07	3	3	3	410	44.9323	5.63037
Control_79	P13489	Ribonuclease inhibitor OS=Homo sapiens GN=RNH1 PE=1 SV=2 - [RINI_HUMAN]	8.69504	9.54	3	3	3	461	49.9411	4.81787
Control_79	P13598	Intercellular adhesion molecule 2 OS=Homo sapiens GN=ICAM2 PE=1 SV=2 - [ICAM2_HUMAN]	11.8009	11.27	2	2	4	275	30.6346	7.43018
Control_79	P13639	Elongation factor 2 OS=Homo sapiens GN=EEF2 PE=1 SV=4 - [EF2_HUMAN]	91.2613	35.66	20	20	30	858	95.277	6.82959
Control_79	P13645	Keratin, type I cytoskeletal 10 OS=Homo sapiens GN=KRT10 PE=1 SV=6 - [K1C10_HUMAN]	362.769	56.16	29	32	109	584	58.7917	5.21143
Control_79	P13647	Keratin, type II cytoskeletal 5 OS=Homo sapiens GN=KRT5 PE=1 SV=3 - [K2C5_HUMAN]	85.1831	29.32	8	18	31	590	62.34	7.73779
Control_79	P13797	Plastin-3 OS=Homo sapiens GN=PLS3 PE=1 SV=4 - [PLST_HUMAN]	33.4129	16.35	9	9	12	630	70.7662	5.60498
Control_79	P14543	Nidogen-1 OS=Homo sapiens GN=NID1 PE=1 SV=3 - [NID1_HUMAN]	121.517	23.5	21	21	38	1247	136.291	5.2876
Control_79	P14618	Pyruvate kinase isozymes M1/M2 OS=Homo sapiens GN=PKM PE=1 SV=4 - [KPYM_HUMAN]	91.0807	46.33	19	19	28	531	57.9	7.84033
Control_79	P14625	Endoplasmin OS=Homo sapiens GN=HSP90B1 PE=1 SV=1 - [ENPL_HUMAN]	14.9693	9.59	6	6	6	803	92.4113	4.84326
Control_79	P15090	Fatty acid-binding protein, adipocyte OS=Homo sapiens GN=FABP4 PE=1 SV=3 - [FABP4_HUMAN]	38.6922	43.18	6	6	11	132	14.7095	7.13721
Control_79	P15144	Aminopeptidase N OS=Homo sapiens GN=ANPEP PE=1 SV=4 - [AMPN_HUMAN]	20.551	7.14	6	6	7	967	109.471	5.47803
Control_79	P15311	Ezrin OS=Homo sapiens GN=EZR PE=1 SV=4 - [EZRI_HUMAN]	21.5516	10.92	2	6	8	586	69.3697	6.26514
Control_79	P15531	Nucleoside diphosphate kinase A OS=Homo sapiens GN=NME1 PE=1 SV=1 - [NDKA_HUMAN]	14.215	20.39	1	3	5	152	17.1377	6.18896
Control_79	P15586	N-acetylglucosamine-6-sulfatase OS=Homo sapiens GN=GNS PE=1 SV=3 - [GNS_HUMAN]	4.25587	3.8	2	2	2	552	62.042	8.30908
Control_79	P15880	40S ribosomal protein S2 OS=Homo sapiens GN=RPS2 PE=1 SV=2 - [RS2_HUMAN]	17.415	22.53	5	5	6	293	31.3046	10.2427
Control_79	P16035	Metalloproteinase inhibitor 2 OS=Homo sapiens GN=TIMP2 PE=1 SV=2 - [TIMP2_HUMAN]	36.4706	43.18	9	9	12	220	24.3831	7.48877
Control_79	P16284	Platelet endothelial cell adhesion molecule OS=Homo sapiens GN=PECAM1 PE=1 SV=1 - [PECA1_HUMAN]	15.016	13.14	6	6	6	738	82.4838	6.99072
Control_79	P16401	Histone H1.5 OS=Homo sapiens GN=HIST1H1B PE=1 SV=3 - [H15_HUMAN]	10.6601	10.62	3	3	4	226	22.5665	10.9165
Control_79	P16403	Histone H1.2 OS=Homo sapiens GN=HIST1H1C PE=1 SV=2 - [H12_HUMAN]	17.0832	15.49	4	4	6	213	21.3517	10.9312
Control_79	P18065	Insulin-like growth factor-binding protein 2 OS=Homo sapiens GN=IGFBP2 PE=1 SV=2 - [IBP2_HUMAN]	9.85591	13.23	3	3	3	325	34.7912	7.50342
Control_79	P18124	60S ribosomal protein L7 OS=Homo sapiens GN=RPL7 PE=1 SV=1 - [RL7_HUMAN]	4.58384	10.08	2	2	2	248	29.2072	10.6528
Control_79	P18206	Vinculin OS=Homo sapiens GN=VCL PE=1 SV=4 - [VINC_HUMAN]	42.5792	13.84	13	13	16	1134	123.722	5.65576
Control_79	P18669	Phosphoglycerate mutase 1 OS=Homo sapiens GN=PGAM1 PE=1 SV=2 - [PGAM1_HUMAN]	36.5185	54.33	9	9	12	254	28.7858	7.18115
Control_79	P19021	Peptidyl-glycine alpha-amidating monooxygenase OS=Homo sapiens GN=PAM PE=1 SV=2 - [AMD_HUMAN]	11.405	3.39	3	3	4	973	108.263	6.41748
Control_79	P19105	Myosin regulatory light chain 12A OS=Homo sapiens GN=MYL12A PE=1 SV=2 - [ML12A_HUMAN]	5.16765	12.28	2	2	2	171	19.7815	4.80518
Control_79	P19823	Inter-alpha-trypsin inhibitor heavy chain H2 OS=Homo sapiens GN=ITIH2 PE=1 SV=2 - [ITIH2_HUMAN]	16.6647	4.02	3	3	6	946	106.397	6.85889
Control_79	P20742	Pregnancy zone protein OS=Homo sapiens GN=PZP PE=1 SV=4 - [PZP_HUMAN]	14.8873	2.29	1	3	5	1482	163.76	6.37939
Control_79	P20908	Collagen alpha-1(V) chain OS=Homo sapiens GN=COL5A1 PE=1 SV=3 - [CO5A1_HUMAN]	12.7373	3.92	4	4	4	1838	183.447	5.05908
Control_79	P21291	Cysteine and glycine-rich protein 1 OS=Homo sapiens GN=CSRP1 PE=1 SV=3 - [CSRP1_HUMAN]	13.3588	36.79	4	4	4	193	20.5538	8.57275
Control_79	P21333	Filamin-A OS=Homo sapiens GN=FLNA PE=1 SV=4 - [FLNA_HUMAN]	185.169	28.33	43	46	60	2647	280.564	6.06201
Control_79	P21589	5'-nucleotidase OS=Homo sapiens GN=NT5E PE=1 SV=1 - [5NTD_HUMAN]	15.3163	10.63	4	4	5	574	63.3275	7.03467
Control_79	P21796	Voltage-dependent anion-selective channel protein 1 OS=Homo sapiens GN=VDAC1 PE=1 SV=2 - [VDAC1_HUMAN]	4.37035	7.77	2	2	2	283	30.7536	8.54346
Control_79	P21810	Biglycan OS=Homo sapiens GN=BGN PE=1 SV=2 - [PGS1_HUMAN]	358.115	51.09	14	14	99	368	41.6275	7.51807
Control_79	P21980	Protein-glutamine gamma-glutamyltransferase 2 OS=Homo sapiens GN=TGM2 PE=1 SV=2 - [TGM2_HUMAN]	38.7321	21.98	10	10	14	687	77.2797	5.22412
Control_79	P22314	Ubiquitin-like modifier-activating enzyme 1 OS=Homo sapiens GN=UBA1 PE=1 SV=3 - [UBA1_HUMAN]	13.5353	8.03	5	5	5	1058	117.774	5.75732
Control_79	P22392	Nucleoside diphosphate kinase B OS=Homo sapiens GN=NME2 PE=1 SV=1 - [NDKB_HUMAN]	13.6654	20.39	1	3	5	152	17.2869	8.41162
Control_79	P22626	Heterogeneous nuclear ribonucleoproteins A2/B1 OS=Homo sapiens GN=HNRNPA2B1 PE=1 SV=2 - [ROA2_HUMAN]	16.5445	11.9	2	3	5	353	37.4067	8.95361
Control_79	P22692	Insulin-like growth factor-binding protein 4 OS=Homo sapiens GN=IGFBP4 PE=1 SV=2 - [IBP4_HUMAN]	17.9952	22.48	4	4	5	258	27.9155	7.15186
Control_79	P23246	Splicing factor, proline- and glutamine-rich OS=Homo sapiens GN=SFPQ PE=1 SV=2 - [SFPQ_HUMAN]	5.03176	4.53	2	2	2	707	76.1016	9.43701
Control_79	P23284	Peptidyl-prolyl cis-trans isomerase B OS=Homo sapiens GN=PPIB PE=1 SV=2 - [PPIB_HUMAN]	31.8563	38.43	6	7	11	216	23.7275	9.40771
Control_79	P23381	Tryptophan--tRNA ligase, cytoplasmic OS=Homo sapiens GN=WARS PE=1 SV=2 - [SYWC_HUMAN]	18.6495	14.86	5	5	6	471	53.1316	6.22705
Control_79	P23396	40S ribosomal protein S3 OS=Homo sapiens GN=RPS3 PE=1 SV=2 - [RS3_HUMAN]	9.88128	18.11	4	4	4	243	26.6714	9.65674
Control_79	P23526	Adenosylhomocysteinase OS=Homo sapiens GN=AHCY PE=1 SV=4 - [SAHH_HUMAN]	5.18122	5.32	2	2	2	432	47.6852	6.34131
Control_79	P23528	Cofilin-1 OS=Homo sapiens GN=CFL1 PE=1 SV=3 - [COF1_HUMAN]	59.572	57.83	8	8	17	166	18.4907	8.08936
Control_79	P25705	ATP synthase subunit alpha, mitochondrial OS=Homo sapiens GN=ATP5A1 PE=1 SV=1 - [ATPA_HUMAN]	52.1092	22.06	10	10	18	553	59.7136	9.12939
Control_79	P25786	Proteasome subunit alpha type-1 OS=Homo sapiens GN=PSMA1 PE=1 SV=1 - [PSA1_HUMAN]	5.42641	15.21	2	2	2	263	29.5369	6.60986
Control_79	P25787	Proteasome subunit alpha type-2 OS=Homo sapiens GN=PSMA2 PE=1 SV=2 - [PSA2_HUMAN]	7.99424	17.09	2	2	2	234	25.8823	7.43018
Control_79	P25789	Proteasome subunit alpha type-4 OS=Homo sapiens GN=PSMA4 PE=1 SV=1 - [PSA4_HUMAN]	5.28672	11.49	2	2	2	261	29.4652	7.72314
Control_79	P26022	Pentraxin-related protein PTX3 OS=Homo sapiens GN=PTX3 PE=1 SV=3 - [PTX3_HUMAN]	95.4426	36.75	10	10	30	381	41.9488	5.0083
Control_79	P26038	Moesin OS=Homo sapiens GN=MSN PE=1 SV=3 - [MOES_HUMAN]	68.6428	39.69	14	18	24	577	67.7778	6.40479
Control_79	P26599	Polypyrimidine tract-binding protein 1 OS=Homo sapiens GN=PTBP1 PE=1 SV=1 - [PTBP1_HUMAN]	8.54266	10.55	3	3	3	531	57.1856	9.17334
Control_79	P26641	Elongation factor 1-gamma OS=Homo sapiens GN=EEF1G PE=1 SV=3 - [EF1G_HUMAN]	5.54584	5.72	2	2	2	437	50.0871	6.66846
Control_79	P27348	14-3-3 protein theta OS=Homo sapiens GN=YWHAQ PE=1 SV=1 - [1433T_HUMAN]	20.7584	21.22	2	5	8	245	27.7468	4.77979
Control_79	P27695	DNA-(apurinic or apyrimidinic site) lyase OS=Homo sapiens GN=APEX1 PE=1 SV=2 - [APEX1_HUMAN]	7.79827	11.32	2	2	3	318	35.5322	8.11865
Control_79	P27797	Calreticulin OS=Homo sapiens GN=CALR PE=1 SV=1 - [CALR_HUMAN]	18.5727	21.34	5	5	6	417	48.1118	4.43701
Control_79	P28072	Proteasome subunit beta type-6 OS=Homo sapiens GN=PSMB6 PE=1 SV=4 - [PSB6_HUMAN]	9.06812	25.1	3	3	3	239	25.3414	4.91943
Control_79	P28074	Proteasome subunit beta type-5 OS=Homo sapiens GN=PSMB5 PE=1 SV=3 - [PSB5_HUMAN]	6.8292	8.75	2	2	2	263	28.4622	6.91748
Control_79	P28799	Granulins OS=Homo sapiens GN=GRN PE=1 SV=2 - [GRN_HUMAN]	21.8579	14.84	8	8	8	593	63.4998	6.82959
Control_79	P28838	Cytosol aminopeptidase OS=Homo sapiens GN=LAP3 PE=1 SV=3 - [AMPL_HUMAN]	7.74421	7.71	3	3	3	519	56.1308	7.92822
Control_79	P29279	Connective tissue growth factor OS=Homo sapiens GN=CTGF PE=1 SV=2 - [CTGF_HUMAN]	320.279	57.31	18	18	97	349	38.0649	8.00146
Control_79	P29401	Transketolase OS=Homo sapiens GN=TKT PE=1 SV=3 - [TKT_HUMAN]	75.0692	34.19	13	13	21	623	67.8347	7.66455
Control_79	P29966	Myristoylated alanine-rich C-kinase substrate OS=Homo sapiens GN=MARCKS PE=1 SV=4 - [MARCS_HUMAN]	9.79865	19.58	3	3	3	332	31.5359	4.44971
Control_79	P30040	Endoplasmic reticulum resident protein 29 OS=Homo sapiens GN=ERP29 PE=1 SV=4 - [ERP29_HUMAN]	4.25335	8.43	2	2	2	261	28.9752	7.31299
Control_79	P30041	Peroxiredoxin-6 OS=Homo sapiens GN=PRDX6 PE=1 SV=3 - [PRDX6_HUMAN]	17.5099	29.91	6	6	7	224	25.0192	6.37939
Control_79	P30050	60S ribosomal protein L12 OS=Homo sapiens GN=RPL12 PE=1 SV=1 - [RL12_HUMAN]	15.5265	43.03	5	5	6	165	17.8075	9.42236
Control_79	P30086	Phosphatidylethanolamine-binding protein 1 OS=Homo sapiens GN=PEBP1 PE=1 SV=3 - [PEBP1_HUMAN]	8.85865	28.34	3	3	3	187	21.0437	7.53271
Control_79	P30101	Protein disulfide-isomerase A3 OS=Homo sapiens GN=PDIA3 PE=1 SV=4 - [PDIA3_HUMAN]	72.5445	39.6	16	16	24	505	56.7468	6.354
Control_79	P31946	14-3-3 protein beta/alpha OS=Homo sapiens GN=YWHAB PE=1 SV=3 - [1433B_HUMAN]	27.1344	34.96	4	7	10	246	28.0648	4.83057
Control_79	P31948	Stress-induced-phosphoprotein 1 OS=Homo sapiens GN=STIP1 PE=1 SV=1 - [STIP1_HUMAN]	4.47696	4.05	2	2	2	543	62.5994	6.80029
Control_79	P32119	Peroxiredoxin-2 OS=Homo sapiens GN=PRDX2 PE=1 SV=5 - [PRDX2_HUMAN]	15.8767	18.69	2	3	5	198	21.8782	5.97314
Control_79	P33151	Cadherin-5 OS=Homo sapiens GN=CDH5 PE=1 SV=5 - [CADH5_HUMAN]	35.8852	11.99	8	8	11	784	87.474	5.42725
Control_79	P35527	Keratin, type I cytoskeletal 9 OS=Homo sapiens GN=KRT9 PE=1 SV=3 - [K1C9_HUMAN]	345.178	64.69	24	25	82	623	62.0268	5.23682
Control_79	P35555	Fibrillin-1 OS=Homo sapiens GN=FBN1 PE=1 SV=3 - [FBN1_HUMAN]	25.0926	3.97	8	8	9	2871	312.022	4.93213
Control_79	P35579	Myosin-9 OS=Homo sapiens GN=MYH9 PE=1 SV=4 - [MYH9_HUMAN]	94.085	17.65	25	25	32	1960	226.392	5.60498
Control_79	P35590	Tyrosine-protein kinase receptor Tie-1 OS=Homo sapiens GN=TIE1 PE=1 SV=1 - [TIE1_HUMAN]	23.2545	9.58	7	7	8	1138	125.01	7.03467
Control_79	P35908	Keratin, type II cytoskeletal 2 epidermal OS=Homo sapiens GN=KRT2 PE=1 SV=2 - [K22E_HUMAN]	199.207	56.18	22	31	66	639	65.3932	8.00146
Control_79	P36955	Pigment epithelium-derived factor OS=Homo sapiens GN=SERPINF1 PE=1 SV=4 - [PEDF_HUMAN]	11.7662	9.33	3	3	4	418	46.2833	6.37939
Control_79	P37802	Transgelin-2 OS=Homo sapiens GN=TAGLN2 PE=1 SV=3 - [TAGL2_HUMAN]	23.8907	36.68	6	6	7	199	22.3772	8.25049
Control_79	P37837	Transaldolase OS=Homo sapiens GN=TALDO1 PE=1 SV=2 - [TALDO_HUMAN]	10.276	9.5	3	3	4	337	37.5165	6.81494
Control_79	P38646	Stress-70 protein, mitochondrial OS=Homo sapiens GN=HSPA9 PE=1 SV=2 - [GRP75_HUMAN]	4.89734	4.12	2	2	2	679	73.6348	6.16357
Control_79	P38919	Eukaryotic initiation factor 4A-III OS=Homo sapiens GN=EIF4A3 PE=1 SV=4 - [IF4A3_HUMAN]	6.01176	6.57	1	2	2	411	46.8412	6.72705
Control_79	P39060	Collagen alpha-1(XVIII) chain OS=Homo sapiens GN=COL18A1 PE=1 SV=5 - [COIA1_HUMAN]	30.5342	8.15	9	9	10	1754	178.077	6.01123
Control_79	P40227	T-complex protein 1 subunit zeta OS=Homo sapiens GN=CCT6A PE=1 SV=3 - [TCPZ_HUMAN]	15.9665	11.68	5	5	5	531	57.9876	6.68311
Control_79	P40261	Nicotinamide N-methyltransferase OS=Homo sapiens GN=NNMT PE=1 SV=1 - [NNMT_HUMAN]	5.02638	9.85	2	2	2	264	29.5551	5.74463
Control_79	P40925	Malate dehydrogenase, cytoplasmic OS=Homo sapiens GN=MDH1 PE=1 SV=4 - [MDHC_HUMAN]	8.37105	13.17	3	3	3	334	36.403	7.35693
Control_79	P40926	Malate dehydrogenase, mitochondrial OS=Homo sapiens GN=MDH2 PE=1 SV=3 - [MDHM_HUMAN]	41.848	46.15	11	11	13	338	35.4807	8.67529
Control_79	P41250	Glycine--tRNA ligase OS=Homo sapiens GN=GARS PE=1 SV=3 - [SYG_HUMAN]	7.39982	5.01	3	3	3	739	83.1126	7.03467
Control_79	P42224	Signal transducer and activator of transcription 1-alpha/beta OS=Homo sapiens GN=STAT1 PE=1 SV=2 - [STAT1_HUMAN]	4.39383	3.2	2	2	2	750	87.2795	6.04932
Control_79	P42330	Aldo-keto reductase family 1 member C3 OS=Homo sapiens GN=AKR1C3 PE=1 SV=4 - [AK1C3_HUMAN]	4.67459	4.95	2	2	2	323	36.8298	7.94287
Control_79	P42785	Lysosomal Pro-X carboxypeptidase OS=Homo sapiens GN=PRCP PE=1 SV=1 - [PCP_HUMAN]	24.4119	14.52	5	5	6	496	55.7639	7.21045
Control_79	P43121	Cell surface glycoprotein MUC18 OS=Homo sapiens GN=MCAM PE=1 SV=2 - [MUC18_HUMAN]	20.7377	14.09	7	7	7	646	71.5626	5.75732
Control_79	P43490	Nicotinamide phosphoribosyltransferase OS=Homo sapiens GN=NAMPT PE=1 SV=1 - [NAMPT_HUMAN]	8.64887	10.79	3	3	3	491	55.4866	7.15186
Control_79	P45877	Peptidyl-prolyl cis-trans isomerase C OS=Homo sapiens GN=PPIC PE=1 SV=1 - [PPIC_HUMAN]	7.2219	8.96	1	2	3	212	22.7488	8.39697
Control_79	P46782	40S ribosomal protein S5 OS=Homo sapiens GN=RPS5 PE=1 SV=4 - [RS5_HUMAN]	10.3758	18.14	3	3	4	204	22.8621	9.71533
Control_79	P46783	40S ribosomal protein S10 OS=Homo sapiens GN=RPS10 PE=1 SV=1 - [RS10_HUMAN]	7.89643	18.18	2	2	3	165	18.8859	10.1548
Control_79	P46940	Ras GTPase-activating-like protein IQGAP1 OS=Homo sapiens GN=IQGAP1 PE=1 SV=1 - [IQGA1_HUMAN]	16.7302	5.49	6	6	6	1657	189.134	6.48096
Control_79	P47755	F-actin-capping protein subunit alpha-2 OS=Homo sapiens GN=CAPZA2 PE=1 SV=3 - [CAZA2_HUMAN]	17.7431	24.48	4	5	7	286	32.9286	5.84619
Control_79	P47756	F-actin-capping protein subunit beta OS=Homo sapiens GN=CAPZB PE=1 SV=4 - [CAPZB_HUMAN]	7.7031	13.36	3	3	3	277	31.3308	5.59229
Control_79	P48643	T-complex protein 1 subunit epsilon OS=Homo sapiens GN=CCT5 PE=1 SV=1 - [TCPE_HUMAN]	7.31342	6.65	2	2	3	541	59.6328	5.65576
Control_79	P49411	Elongation factor Tu, mitochondrial OS=Homo sapiens GN=TUFM PE=1 SV=2 - [EFTU_HUMAN]	11.2095	9.96	3	3	4	452	49.5102	7.60596
Control_79	P49721	Proteasome subunit beta type-2 OS=Homo sapiens GN=PSMB2 PE=1 SV=1 - [PSB2_HUMAN]	7.04145	12.94	2	2	3	201	22.8217	7.02002
Control_79	P50395	Rab GDP dissociation inhibitor beta OS=Homo sapiens GN=GDI2 PE=1 SV=2 - [GDIB_HUMAN]	54.2214	36.4	12	12	17	445	50.6309	6.46826
Control_79	P50453	Serpin B9 OS=Homo sapiens GN=SERPINB9 PE=1 SV=1 - [SPB9_HUMAN]	5.02955	6.65	2	2	2	376	42.3763	5.85889
Control_79	P50454	Serpin H1 OS=Homo sapiens GN=SERPINH1 PE=1 SV=2 - [SERPH_HUMAN]	29.9707	20.57	6	6	9	418	46.4112	8.68994
Control_79	P50914	60S ribosomal protein L14 OS=Homo sapiens GN=RPL14 PE=1 SV=4 - [RL14_HUMAN]	5.12184	10.7	2	2	2	215	23.417	10.9312
Control_79	P50990	T-complex protein 1 subunit theta OS=Homo sapiens GN=CCT8 PE=1 SV=4 - [TCPQ_HUMAN]	4.30053	3.65	2	2	2	548	59.5825	5.60498
Control_79	P50991	T-complex protein 1 subunit delta OS=Homo sapiens GN=CCT4 PE=1 SV=4 - [TCPD_HUMAN]	9.46385	7.79	3	3	4	539	57.8878	7.82568
Control_79	P52209	6-phosphogluconate dehydrogenase, decarboxylating OS=Homo sapiens GN=PGD PE=1 SV=3 - [6PGD_HUMAN]	19.3912	14.7	6	6	7	483	53.106	7.2251
Control_79	P52565	Rho GDP-dissociation inhibitor 1 OS=Homo sapiens GN=ARHGDIA PE=1 SV=3 - [GDIR1_HUMAN]	13.3218	15.2	2	2	4	204	23.1927	5.10986
Control_79	P52566	Rho GDP-dissociation inhibitor 2 OS=Homo sapiens GN=ARHGDIB PE=1 SV=3 - [GDIR2_HUMAN]	5.69453	16.92	2	2	2	201	22.9736	5.21143
Control_79	P52907	F-actin-capping protein subunit alpha-1 OS=Homo sapiens GN=CAPZA1 PE=1 SV=3 - [CAZA1_HUMAN]	13.5029	21.33	3	4	5	286	32.9023	5.69385
Control_79	P52943	Cysteine-rich protein 2 OS=Homo sapiens GN=CRIP2 PE=1 SV=1 - [CRIP2_HUMAN]	6.9281	16.83	2	2	2	208	22.478	8.71924
Control_79	P55072	Transitional endoplasmic reticulum ATPase OS=Homo sapiens GN=VCP PE=1 SV=4 - [TERA_HUMAN]	47.9821	24.19	13	13	16	806	89.2657	5.26221
Control_79	P55786	Puromycin-sensitive aminopeptidase OS=Homo sapiens GN=NPEPPS PE=1 SV=2 - [PSA_HUMAN]	8.82743	5.77	3	3	3	919	103.211	5.71924
Control_79	P59998	Actin-related protein 2/3 complex subunit 4 OS=Homo sapiens GN=ARPC4 PE=1 SV=3 - [ARPC4_HUMAN]	6.76986	11.31	2	2	3	168	19.6543	8.42627
Control_79	P60174	Triosephosphate isomerase OS=Homo sapiens GN=TPI1 PE=1 SV=3 - [TPIS_HUMAN]	63.0743	52.8	10	10	19	286	30.7717	5.92236
Control_79	P60660	Myosin light polypeptide 6 OS=Homo sapiens GN=MYL6 PE=1 SV=2 - [MYL6_HUMAN]	16.4218	35.1	4	4	6	151	16.9191	4.65283
Control_79	P60709	Actin, cytoplasmic 1 OS=Homo sapiens GN=ACTB PE=1 SV=1 - [ACTB_HUMAN]	294.083	51.47	7	14	82	375	41.7097	5.47803
Control_79	P60842	Eukaryotic initiation factor 4A-I OS=Homo sapiens GN=EIF4A1 PE=1 SV=1 - [IF4A1_HUMAN]	10.9635	14.53	3	4	4	406	46.1246	5.47803
Control_79	P60900	Proteasome subunit alpha type-6 OS=Homo sapiens GN=PSMA6 PE=1 SV=1 - [PSA6_HUMAN]	12.234	15.85	3	3	4	246	27.3818	6.75635
Control_79	P61158	Actin-related protein 3 OS=Homo sapiens GN=ACTR3 PE=1 SV=3 - [ARP3_HUMAN]	22.9927	17.46	5	5	7	418	47.341	5.88428
Control_79	P61163	Alpha-centractin OS=Homo sapiens GN=ACTR1A PE=1 SV=1 - [ACTZ_HUMAN]	4.33035	6.12	1	2	2	376	42.5869	6.63916
Control_79	P61204	ADP-ribosylation factor 3 OS=Homo sapiens GN=ARF3 PE=1 SV=2 - [ARF3_HUMAN]	5.55689	19.34	2	2	2	181	20.5877	7.43018
Control_79	P61769	Beta-2-microglobulin OS=Homo sapiens GN=B2M PE=1 SV=1 - [B2MG_HUMAN]	49.2021	41.18	5	5	14	119	13.7059	6.52197
Control_79	P61916	Epididymal secretory protein E1 OS=Homo sapiens GN=NPC2 PE=1 SV=1 - [NPC2_HUMAN]	10.0732	27.81	3	3	4	151	16.5595	7.6499
Control_79	P61978	Heterogeneous nuclear ribonucleoprotein K OS=Homo sapiens GN=HNRNPK PE=1 SV=1 - [HNRPK_HUMAN]	14.1602	12.96	5	5	6	463	50.9444	5.5415
Control_79	P61981	14-3-3 protein gamma OS=Homo sapiens GN=YWHAG PE=1 SV=2 - [1433G_HUMAN]	34.5272	35.63	4	7	12	247	28.2849	4.89404
Control_79	P62081	40S ribosomal protein S7 OS=Homo sapiens GN=RPS7 PE=1 SV=1 - [RS7_HUMAN]	10.0714	21.13	3	3	4	194	22.1133	10.0962
Control_79	P62241	40S ribosomal protein S8 OS=Homo sapiens GN=RPS8 PE=1 SV=2 - [RS8_HUMAN]	9.85872	19.23	3	3	3	208	24.1902	10.3159
Control_79	P62249	40S ribosomal protein S16 OS=Homo sapiens GN=RPS16 PE=1 SV=2 - [RS16_HUMAN]	7.63117	14.38	2	2	3	146	16.435	10.2134
Control_79	P62258	14-3-3 protein epsilon OS=Homo sapiens GN=YWHAE PE=1 SV=1 - [1433E_HUMAN]	58.5925	34.9	7	9	19	255	29.1554	4.7417
Control_79	P62266	40S ribosomal protein S23 OS=Homo sapiens GN=RPS23 PE=1 SV=3 - [RS23_HUMAN]	9.7166	21.68	4	4	4	143	15.7977	10.4917
Control_79	P62269	40S ribosomal protein S18 OS=Homo sapiens GN=RPS18 PE=1 SV=3 - [RS18_HUMAN]	7.07358	19.08	3	3	3	152	17.7079	10.9897
Control_79	P62491	Ras-related protein Rab-11A OS=Homo sapiens GN=RAB11A PE=1 SV=3 - [RB11A_HUMAN]	7.69046	16.2	3	3	3	216	24.3784	6.56592
Control_79	P62805	Histone H4 OS=Homo sapiens GN=HIST1H4A PE=1 SV=2 - [H4_HUMAN]	24.6512	38.83	4	4	9	103	11.3604	11.356
Control_79	P62826	GTP-binding nuclear protein Ran OS=Homo sapiens GN=RAN PE=1 SV=3 - [RAN_HUMAN]	5.00904	9.72	2	2	2	216	24.4076	7.48877
Control_79	P62888	60S ribosomal protein L30 OS=Homo sapiens GN=RPL30 PE=1 SV=2 - [RL30_HUMAN]	8.80528	40.87	3	3	3	115	12.7757	9.62744
Control_79	P63104	14-3-3 protein zeta/delta OS=Homo sapiens GN=YWHAZ PE=1 SV=1 - [1433Z_HUMAN]	66.6581	42.86	7	9	21	245	27.7277	4.79248
Control_79	P63241	Eukaryotic translation initiation factor 5A-1 OS=Homo sapiens GN=EIF5A PE=1 SV=2 - [IF5A1_HUMAN]	13.871	42.86	4	4	5	154	16.8214	5.23682
Control_79	P63244	Guanine nucleotide-binding protein subunit beta-2-like 1 OS=Homo sapiens GN=GNB2L1 PE=1 SV=3 - [GBLP_HUMAN]	5.53148	8.2	2	2	2	317	35.0546	7.69385
Control_79	P68032	Actin, alpha cardiac muscle 1 OS=Homo sapiens GN=ACTC1 PE=1 SV=1 - [ACTC_HUMAN]	99.4	24.67	1	8	36	377	41.9919	5.38916
Control_79	P68036	Ubiquitin-conjugating enzyme E2 L3 OS=Homo sapiens GN=UBE2L3 PE=1 SV=1 - [UB2L3_HUMAN]	5.35462	24.03	2	2	2	154	17.8502	8.51416
Control_79	P68104	Elongation factor 1-alpha 1 OS=Homo sapiens GN=EEF1A1 PE=1 SV=1 - [EF1A1_HUMAN]	77.5845	40.26	11	11	22	462	50.1091	9.01221
Control_79	P68363	Tubulin alpha-1B chain OS=Homo sapiens GN=TUBA1B PE=1 SV=1 - [TBA1B_HUMAN]	83.0628	49.22	2	14	26	451	50.1196	5.05908
Control_79	P68371	Tubulin beta-4B chain OS=Homo sapiens GN=TUBB4B PE=1 SV=1 - [TBB4B_HUMAN]	60.7195	42.02	2	12	19	445	49.799	4.89404
Control_79	P68431	Histone H3.1 OS=Homo sapiens GN=HIST1H3A PE=1 SV=2 - [H31_HUMAN]	16.0209	39.71	1	4	6	136	15.3945	11.1216
Control_79	P78371	T-complex protein 1 subunit beta OS=Homo sapiens GN=CCT2 PE=1 SV=4 - [TCPB_HUMAN]	7.74389	9.53	3	3	3	535	57.4521	6.45557
Control_79	P78417	Glutathione S-transferase omega-1 OS=Homo sapiens GN=GSTO1 PE=1 SV=2 - [GSTO1_HUMAN]	14.1454	12.03	3	3	5	241	27.548	6.59521
Control_79	P78509	Reelin OS=Homo sapiens GN=RELN PE=1 SV=3 - [RELN_HUMAN]	41.816	4.28	12	12	16	3460	388.137	5.88428
Control_79	P78539	Sushi repeat-containing protein SRPX OS=Homo sapiens GN=SRPX PE=2 SV=1 - [SRPX_HUMAN]	9.30732	7.33	3	3	3	464	51.5381	8.66064
Control_79	P81605	Dermcidin OS=Homo sapiens GN=DCD PE=1 SV=2 - [DCD_HUMAN]	7.88858	22.73	2	2	3	110	11.2768	6.53662
Control_79	P98160	Basement membrane-specific heparan sulfate proteoglycan core protein OS=Homo sapiens GN=HSPG2 PE=1 SV=4 - [PGBM_HUMAN]	1554.8	53.79	139	139	406	4391	468.532	6.50732
Control_79	Q00839	Heterogeneous nuclear ribonucleoprotein U OS=Homo sapiens GN=HNRNPU PE=1 SV=6 - [HNRPU_HUMAN]	5.51099	4.48	2	2	2	825	90.528	5.99854
Control_79	Q01469	Fatty acid-binding protein, epidermal OS=Homo sapiens GN=FABP5 PE=1 SV=3 - [FABP5_HUMAN]	33.226	54.07	7	7	10	135	15.1546	7.00537
Control_79	Q01518	Adenylyl cyclase-associated protein 1 OS=Homo sapiens GN=CAP1 PE=1 SV=5 - [CAP1_HUMAN]	14.4539	14.53	5	5	5	475	51.8687	8.06006
Control_79	Q01813	6-phosphofructokinase type C OS=Homo sapiens GN=PFKP PE=1 SV=2 - [K6PP_HUMAN]	10.4543	4.85	3	3	4	784	85.5415	7.54736
Control_79	Q02809	Procollagen-lysine,2-oxoglutarate 5-dioxygenase 1 OS=Homo sapiens GN=PLOD1 PE=1 SV=2 - [PLOD1_HUMAN]	59.335	28.2	15	15	21	727	83.4974	6.94678
Control_79	Q02818	Nucleobindin-1 OS=Homo sapiens GN=NUCB1 PE=1 SV=4 - [NUCB1_HUMAN]	5.66265	5.86	2	2	2	461	53.8463	5.24951
Control_79	Q03135	Caveolin-1 OS=Homo sapiens GN=CAV1 PE=1 SV=4 - [CAV1_HUMAN]	5.41544	12.36	2	2	2	178	20.4585	6.02393
Control_79	Q04917	14-3-3 protein eta OS=Homo sapiens GN=YWHAH PE=1 SV=4 - [1433F_HUMAN]	20.8785	22.36	2	5	8	246	28.201	4.84326
Control_79	Q06033	Inter-alpha-trypsin inhibitor heavy chain H3 OS=Homo sapiens GN=ITIH3 PE=1 SV=2 - [ITIH3_HUMAN]	9.94419	4.94	4	4	4	890	99.7865	5.74463
Control_79	Q06830	Peroxiredoxin-1 OS=Homo sapiens GN=PRDX1 PE=1 SV=1 - [PRDX1_HUMAN]	35.8132	50.75	7	8	12	199	22.0963	8.1333
Control_79	Q07020	60S ribosomal protein L18 OS=Homo sapiens GN=RPL18 PE=1 SV=2 - [RL18_HUMAN]	4.94685	12.77	2	2	2	188	21.6211	11.7222
Control_79	Q07065	Cytoskeleton-associated protein 4 OS=Homo sapiens GN=CKAP4 PE=1 SV=2 - [CKAP4_HUMAN]	5.06944	4.98	2	2	2	602	65.9827	5.92236
Control_79	Q08174	Protocadherin-1 OS=Homo sapiens GN=PCDH1 PE=1 SV=2 - [PCDH1_HUMAN]	5.33669	4.43	2	2	2	1060	114.673	5.03369
Control_79	Q08629	Testican-1 OS=Homo sapiens GN=SPOCK1 PE=1 SV=1 - [TICN1_HUMAN]	26.7362	17.77	6	6	9	439	49.0925	6.1001
Control_79	Q12805	EGF-containing fibulin-like extracellular matrix protein 1 OS=Homo sapiens GN=EFEMP1 PE=1 SV=2 - [FBLN3_HUMAN]	500.733	48.28	17	17	133	493	54.6042	5.07178
Control_79	Q12841	Follistatin-related protein 1 OS=Homo sapiens GN=FSTL1 PE=1 SV=1 - [FSTL1_HUMAN]	41.5222	39.29	10	10	14	308	34.9629	5.51611
Control_79	Q12905	Interleukin enhancer-binding factor 2 OS=Homo sapiens GN=ILF2 PE=1 SV=2 - [ILF2_HUMAN]	8.32755	10.51	3	3	3	390	43.0352	5.26221
Control_79	Q13201	Multimerin-1 OS=Homo sapiens GN=MMRN1 PE=1 SV=3 - [MMRN1_HUMAN]	307.35	36.89	31	31	90	1228	138.023	7.92822
Control_79	Q13813	Spectrin alpha chain, non-erythrocytic 1 OS=Homo sapiens GN=SPTAN1 PE=1 SV=3 - [SPTN1_HUMAN]	7.50486	1.46	3	3	3	2472	284.364	5.35107
Control_79	Q14019	Coactosin-like protein OS=Homo sapiens GN=COTL1 PE=1 SV=3 - [COTL1_HUMAN]	8.6828	33.1	3	3	3	142	15.935	5.66846
Control_79	Q14315	Filamin-C OS=Homo sapiens GN=FLNC PE=1 SV=3 - [FLNC_HUMAN]	57.7847	8.11	9	14	20	2725	290.841	5.97314
Control_79	Q14697	Neutral alpha-glucosidase AB OS=Homo sapiens GN=GANAB PE=1 SV=3 - [GANAB_HUMAN]	16.0854	9.22	5	5	5	944	106.807	6.13818
Control_79	Q14767	Latent-transforming growth factor beta-binding protein 2 OS=Homo sapiens GN=LTBP2 PE=1 SV=3 - [LTBP2_HUMAN]	45.321	9.72	14	14	16	1821	194.923	5.18604
Control_79	Q15063	Periostin OS=Homo sapiens GN=POSTN PE=1 SV=2 - [POSTN_HUMAN]	519.463	56.1	38	38	146	836	93.2553	7.53271
Control_79	Q15084	Protein disulfide-isomerase A6 OS=Homo sapiens GN=PDIA6 PE=1 SV=1 - [PDIA6_HUMAN]	16.7851	15.23	4	4	5	440	48.0913	5.08447
Control_79	Q15149	Plectin OS=Homo sapiens GN=PLEC PE=1 SV=3 - [PLEC_HUMAN]	5.08563	0.58	2	2	2	4684	531.466	5.96045
Control_79	Q15257	Serine/threonine-protein phosphatase 2A activator OS=Homo sapiens GN=PPP2R4 PE=1 SV=3 - [PTPA_HUMAN]	5.64488	10.89	2	2	2	358	40.6414	5.93506
Control_79	Q15582	Transforming growth factor-beta-induced protein ig-h3 OS=Homo sapiens GN=TGFBI PE=1 SV=1 - [BGH3_HUMAN]	11.5983	9.81	4	4	4	683	74.634	7.7085
Control_79	Q16270	Insulin-like growth factor-binding protein 7 OS=Homo sapiens GN=IGFBP7 PE=1 SV=1 - [IBP7_HUMAN]	218.698	43.26	12	12	55	282	29.1114	7.89893
Control_79	Q16363	Laminin subunit alpha-4 OS=Homo sapiens GN=LAMA4 PE=1 SV=4 - [LAMA4_HUMAN]	51.7546	11.85	14	14	17	1823	202.397	6.27783
Control_79	Q16555	Dihydropyrimidinase-related protein 2 OS=Homo sapiens GN=DPYSL2 PE=1 SV=1 - [DPYL2_HUMAN]	25.3749	16.61	6	6	7	572	62.2546	6.37939
Control_79	Q16658	Fascin OS=Homo sapiens GN=FSCN1 PE=1 SV=3 - [FSCN1_HUMAN]	46.3339	34.48	12	12	14	493	54.4961	7.23975
Control_79	Q16881	Thioredoxin reductase 1, cytoplasmic OS=Homo sapiens GN=TXNRD1 PE=1 SV=3 - [TRXR1_HUMAN]	25.2233	18.49	5	5	6	649	70.8622	7.38623
Control_79	Q32P51	Heterogeneous nuclear ribonucleoprotein A1-like 2 OS=Homo sapiens GN=HNRNPA1L2 PE=2 SV=2 - [RA1L2_HUMAN]	5.87569	9.69	1	2	2	320	34.2043	8.99756
Control_79	Q562R1	Beta-actin-like protein 2 OS=Homo sapiens GN=ACTBL2 PE=1 SV=2 - [ACTBL_HUMAN]	69.8052	11.7	2	4	23	376	41.976	5.59229
Control_79	Q6YHK3	CD109 antigen OS=Homo sapiens GN=CD109 PE=1 SV=2 - [CD109_HUMAN]	4.92613	2.01	2	2	2	1445	161.587	5.84619
Control_79	Q71DI3	Histone H3.2 OS=Homo sapiens GN=HIST2H3A PE=1 SV=3 - [H32_HUMAN]	23.3718	39.71	1	4	7	136	15.3785	11.2681
Control_79	Q71U36	Tubulin alpha-1A chain OS=Homo sapiens GN=TUBA1A PE=1 SV=1 - [TBA1A_HUMAN]	78.5412	49.22	2	14	25	451	50.1036	5.05908
Control_79	Q76M96	Coiled-coil domain-containing protein 80 OS=Homo sapiens GN=CCDC80 PE=1 SV=1 - [CCD80_HUMAN]	11.2885	6.11	4	4	4	950	108.106	9.71533
Control_79	Q7KZF4	Staphylococcal nuclease domain-containing protein 1 OS=Homo sapiens GN=SND1 PE=1 SV=1 - [SND1_HUMAN]	9.30208	5.6	4	4	4	910	101.934	7.1665
Control_79	Q7Z794	Keratin, type II cytoskeletal 1b OS=Homo sapiens GN=KRT77 PE=2 SV=3 - [K2C1B_HUMAN]	45.087	5.19	1	4	15	578	61.8635	5.98584
Control_79	Q7Z7G0	Target of Nesh-SH3 OS=Homo sapiens GN=ABI3BP PE=1 SV=1 - [TARSH_HUMAN]	78.2279	21.02	17	17	26	1075	118.569	9.43701
Control_79	Q86YZ3	Hornerin OS=Homo sapiens GN=HRNR PE=1 SV=2 - [HORN_HUMAN]	9.14965	3.37	2	2	3	2850	282.228	10.0376
Control_79	Q8NBS9	Thioredoxin domain-containing protein 5 OS=Homo sapiens GN=TXNDC5 PE=1 SV=2 - [TXND5_HUMAN]	53.7747	27.55	10	10	15	432	47.5987	5.97314
Control_79	Q92626	Peroxidasin homolog OS=Homo sapiens GN=PXDN PE=1 SV=2 - [PXDN_HUMAN]	104.576	25.49	25	25	32	1479	165.17	7.1665
Control_79	Q92743	Serine protease HTRA1 OS=Homo sapiens GN=HTRA1 PE=1 SV=1 - [HTRA1_HUMAN]	36.6369	34.38	10	10	12	480	51.2546	7.82568
Control_79	Q96CX2	BTB/POZ domain-containing protein KCTD12 OS=Homo sapiens GN=KCTD12 PE=1 SV=1 - [KCD12_HUMAN]	31.4929	29.85	8	8	11	325	35.6787	5.64307
Control_79	Q96KP4	Cytosolic non-specific dipeptidase OS=Homo sapiens GN=CNDP2 PE=1 SV=2 - [CNDP2_HUMAN]	7.75882	9.47	3	3	3	475	52.8449	5.97314
Control_79	Q96QV1	Hedgehog-interacting protein OS=Homo sapiens GN=HHIP PE=1 SV=3 - [HHIP_HUMAN]	115.284	42.29	24	24	36	700	78.8002	7.89893
Control_79	Q96S86	Hyaluronan and proteoglycan link protein 3 OS=Homo sapiens GN=HAPLN3 PE=2 SV=1 - [HPLN3_HUMAN]	29.9722	31.11	8	8	10	360	40.8684	6.52197
Control_79	Q99497	Protein DJ-1 OS=Homo sapiens GN=PARK7 PE=1 SV=2 - [PARK7_HUMAN]	14.4597	30.16	4	4	4	189	19.8785	6.78564
Control_79	Q99536	Synaptic vesicle membrane protein VAT-1 homolog OS=Homo sapiens GN=VAT1 PE=1 SV=2 - [VAT1_HUMAN]	8.69583	10.43	2	2	3	393	41.8934	6.29053
Control_79	Q99798	Aconitate hydratase, mitochondrial OS=Homo sapiens GN=ACO2 PE=1 SV=2 - [ACON_HUMAN]	9.10945	3.33	2	2	3	780	85.3719	7.60596
Control_79	Q99873	Protein arginine N-methyltransferase 1 OS=Homo sapiens GN=PRMT1 PE=1 SV=2 - [ANM1_HUMAN]	7.32542	6.37	2	2	3	361	41.4885	5.42725
Control_79	Q99988	Growth/differentiation factor 15 OS=Homo sapiens GN=GDF15 PE=1 SV=3 - [GDF15_HUMAN]	16.5807	20.78	5	5	5	308	34.1188	9.65674
Control_79	Q9BXJ0	Complement C1q tumor necrosis factor-related protein 5 OS=Homo sapiens GN=C1QTNF5 PE=1 SV=1 - [C1QT5_HUMAN]	4.58438	9.88	2	2	2	243	25.2826	6.53662
Control_79	Q9GZM7	Tubulointerstitial nephritis antigen-like OS=Homo sapiens GN=TINAGL1 PE=1 SV=1 - [TINAL_HUMAN]	11.0112	12.63	4	4	4	467	52.353	6.99072
Control_79	Q9HB63	Netrin-4 OS=Homo sapiens GN=NTN4 PE=2 SV=2 - [NET4_HUMAN]	11.7885	10.03	4	4	4	628	70.0244	8.04541
Control_79	Q9NPY3	Complement component C1q receptor OS=Homo sapiens GN=CD93 PE=1 SV=3 - [C1QR1_HUMAN]	15.1563	10.74	4	4	5	652	68.5154	5.43994
Control_79	Q9NQ30	Endothelial cell-specific molecule 1 OS=Homo sapiens GN=ESM1 PE=1 SV=2 - [ESM1_HUMAN]	4.48869	15.22	2	2	2	184	20.0812	7.34229
Control_79	Q9NQ79	Cartilage acidic protein 1 OS=Homo sapiens GN=CRTAC1 PE=1 SV=2 - [CRAC1_HUMAN]	10.8727	9.23	4	4	4	661	71.3758	5.12256
Control_79	Q9NY15	Stabilin-1 OS=Homo sapiens GN=STAB1 PE=1 SV=3 - [STAB1_HUMAN]	4.43444	0.82	2	2	2	2570	275.3	6.49365
Control_79	Q9NY33	Dipeptidyl peptidase 3 OS=Homo sapiens GN=DPP3 PE=1 SV=2 - [DPP3_HUMAN]	5.44071	3.8	2	2	2	737	82.5378	5.09717
Control_79	Q9UBP4	Dickkopf-related protein 3 OS=Homo sapiens GN=DKK3 PE=1 SV=2 - [DKK3_HUMAN]	13.1184	14.29	3	3	4	350	38.3651	4.65283
Control_79	Q9UBR2	Cathepsin Z OS=Homo sapiens GN=CTSZ PE=1 SV=1 - [CATZ_HUMAN]	9.92799	11.88	3	3	4	303	33.8462	7.10791
Control_79	Q9UBX5	Fibulin-5 OS=Homo sapiens GN=FBLN5 PE=1 SV=1 - [FBLN5_HUMAN]	9.5027	7.14	3	3	4	448	50.1467	4.729
Control_79	Q9ULV4	Coronin-1C OS=Homo sapiens GN=CORO1C PE=1 SV=1 - [COR1C_HUMAN]	9.49837	12.66	3	3	3	474	53.2151	7.07861
Control_79	Q9UNW1	Multiple inositol polyphosphate phosphatase 1 OS=Homo sapiens GN=MINPP1 PE=1 SV=1 - [MINP1_HUMAN]	4.91655	4.93	2	2	2	487	55.0161	7.81104
Control_79	Q9UQ80	Proliferation-associated protein 2G4 OS=Homo sapiens GN=PA2G4 PE=1 SV=3 - [PA2G4_HUMAN]	4.77363	5.08	2	2	2	394	43.7592	6.55127
Control_79	Q9Y490	Talin-1 OS=Homo sapiens GN=TLN1 PE=1 SV=3 - [TLN1_HUMAN]	13.8565	2.79	5	5	5	2541	269.599	6.07471
Control_79	Q9Y4K0	Lysyl oxidase homolog 2 OS=Homo sapiens GN=LOXL2 PE=1 SV=1 - [LOXL2_HUMAN]	55.9333	24.68	11	11	17	774	86.6683	6.37939
Control_79	Q9Y678	Coatomer subunit gamma-1 OS=Homo sapiens GN=COPG1 PE=1 SV=1 - [COPG1_HUMAN]	4.39449	3.09	2	2	2	874	97.6555	5.46533
Control_79	Q9Y696	Chloride intracellular channel protein 4 OS=Homo sapiens GN=CLIC4 PE=1 SV=4 - [CLIC4_HUMAN]	5.35127	13.44	2	2	2	253	28.7537	5.59229
LPS 10_79	O00231	26S proteasome non-ATPase regulatory subunit 11 OS=Homo sapiens GN=PSMD11 PE=1 SV=3 - [PSD11_HUMAN]	6.33054	8.77	3	3	3	422	47.434	6.48096
LPS 10_79	O00299	Chloride intracellular channel protein 1 OS=Homo sapiens GN=CLIC1 PE=1 SV=4 - [CLIC1_HUMAN]	21.4873	41.08	7	7	8	241	26.9057	5.17334
LPS 10_79	O00391	Sulfhydryl oxidase 1 OS=Homo sapiens GN=QSOX1 PE=1 SV=3 - [QSOX1_HUMAN]	92.2386	33.47	19	19	27	747	82.5255	8.92432
LPS 10_79	O00468	Agrin OS=Homo sapiens GN=AGRN PE=1 SV=5 - [AGRIN_HUMAN]	52.5724	11.66	18	18	20	2067	217.092	6.39209
LPS 10_79	O00469	Procollagen-lysine,2-oxoglutarate 5-dioxygenase 2 OS=Homo sapiens GN=PLOD2 PE=1 SV=2 - [PLOD2_HUMAN]	24.9782	13.43	8	8	10	737	84.6316	6.7124
LPS 10_79	O00622	Protein CYR61 OS=Homo sapiens GN=CYR61 PE=1 SV=1 - [CYR61_HUMAN]	54.2517	46.98	13	13	19	381	41.9983	8.20654
LPS 10_79	O00625	Pirin OS=Homo sapiens GN=PIR PE=1 SV=1 - [PIR_HUMAN]	10.9491	12.76	3	3	4	290	32.0933	6.91748
LPS 10_79	O00629	Importin subunit alpha-4 OS=Homo sapiens GN=KPNA4 PE=1 SV=1 - [IMA4_HUMAN]	5.10587	5.95	2	2	2	521	57.8506	4.95752
LPS 10_79	O14773	Tripeptidyl-peptidase 1 OS=Homo sapiens GN=TPP1 PE=1 SV=2 - [TPP1_HUMAN]	30.4339	19.54	6	6	9	563	61.2096	6.48096
LPS 10_79	O14818	Proteasome subunit alpha type-7 OS=Homo sapiens GN=PSMA7 PE=1 SV=1 - [PSA7_HUMAN]	14.9909	25.4	5	5	6	248	27.8696	8.45557
LPS 10_79	O15123	Angiopoietin-2 OS=Homo sapiens GN=ANGPT2 PE=1 SV=1 - [ANGP2_HUMAN]	17.1818	14.72	5	5	6	496	56.8829	5.57959
LPS 10_79	O15143	Actin-related protein 2/3 complex subunit 1B OS=Homo sapiens GN=ARPC1B PE=1 SV=3 - [ARC1B_HUMAN]	11.351	16.94	4	4	4	372	40.9234	8.35303
LPS 10_79	O15144	Actin-related protein 2/3 complex subunit 2 OS=Homo sapiens GN=ARPC2 PE=1 SV=1 - [ARPC2_HUMAN]	20.9419	34.33	6	6	7	300	34.3115	7.35693
LPS 10_79	O15145	Actin-related protein 2/3 complex subunit 3 OS=Homo sapiens GN=ARPC3 PE=1 SV=3 - [ARPC3_HUMAN]	5.03733	13.48	2	2	2	178	20.5334	8.5874
LPS 10_79	O43155	Leucine-rich repeat transmembrane protein FLRT2 OS=Homo sapiens GN=FLRT2 PE=1 SV=1 - [FLRT2_HUMAN]	8.0079	4.55	2	2	3	660	74.0018	7.79639
LPS 10_79	O43242	26S proteasome non-ATPase regulatory subunit 3 OS=Homo sapiens GN=PSMD3 PE=1 SV=2 - [PSMD3_HUMAN]	4.59598	3.93	2	2	2	534	60.9395	8.44092
LPS 10_79	O43707	Alpha-actinin-4 OS=Homo sapiens GN=ACTN4 PE=1 SV=2 - [ACTN4_HUMAN]	190.715	57.41	25	41	64	911	104.788	5.43994
LPS 10_79	O60462	Neuropilin-2 OS=Homo sapiens GN=NRP2 PE=1 SV=2 - [NRP2_HUMAN]	4.77149	2.15	2	2	2	931	104.792	5.17334
LPS 10_79	O60506	Heterogeneous nuclear ribonucleoprotein Q OS=Homo sapiens GN=SYNCRIP PE=1 SV=2 - [HNRPQ_HUMAN]	9.99232	6.1	3	3	4	623	69.5596	8.5874
LPS 10_79	O60568	Procollagen-lysine,2-oxoglutarate 5-dioxygenase 3 OS=Homo sapiens GN=PLOD3 PE=1 SV=1 - [PLOD3_HUMAN]	8.75355	6.1	3	3	3	738	84.7315	6.04932
LPS 10_79	O60687	Sushi repeat-containing protein SRPX2 OS=Homo sapiens GN=SRPX2 PE=1 SV=1 - [SRPX2_HUMAN]	38.7955	25.16	9	9	12	465	52.9377	7.25439
LPS 10_79	O60814	Histone H2B type 1-K OS=Homo sapiens GN=HIST1H2BK PE=1 SV=3 - [H2B1K_HUMAN]	31.1485	35.71	2	5	11	126	13.8816	10.3159
LPS 10_79	O75083	WD repeat-containing protein 1 OS=Homo sapiens GN=WDR1 PE=1 SV=4 - [WDR1_HUMAN]	94.6883	39.93	14	14	26	606	66.1519	6.65381
LPS 10_79	O75367	Core histone macro-H2A.1 OS=Homo sapiens GN=H2AFY PE=1 SV=4 - [H2AY_HUMAN]	6.07433	8.06	2	2	2	372	39.5925	9.78857
LPS 10_79	O75369	Filamin-B OS=Homo sapiens GN=FLNB PE=1 SV=2 - [FLNB_HUMAN]	303.173	40.93	64	69	96	2602	277.99	5.73193
LPS 10_79	O75390	Citrate synthase, mitochondrial OS=Homo sapiens GN=CS PE=1 SV=2 - [CISY_HUMAN]	12.8691	9.23	4	4	5	466	51.6795	8.32373
LPS 10_79	O75874	Isocitrate dehydrogenase [NADP] cytoplasmic OS=Homo sapiens GN=IDH1 PE=1 SV=2 - [IDHC_HUMAN]	9.064	10.63	3	3	3	414	46.6295	7.00537
LPS 10_79	O94985	Calsyntenin-1 OS=Homo sapiens GN=CLSTN1 PE=1 SV=1 - [CSTN1_HUMAN]	38.2049	11.62	9	9	13	981	109.724	4.90674
LPS 10_79	O95084	Serine protease 23 OS=Homo sapiens GN=PRSS23 PE=1 SV=1 - [PRS23_HUMAN]	6.2443	6.79	2	2	2	383	42.9738	9.42236
LPS 10_79	O95336	6-phosphogluconolactonase OS=Homo sapiens GN=PGLS PE=1 SV=2 - [6PGL_HUMAN]	6.9307	18.99	3	3	3	258	27.5296	6.04932
LPS 10_79	O95394	Phosphoacetylglucosamine mutase OS=Homo sapiens GN=PGM3 PE=1 SV=1 - [AGM1_HUMAN]	5.24039	5.17	2	2	2	542	59.8143	6.25244
LPS 10_79	O95782	AP-2 complex subunit alpha-1 OS=Homo sapiens GN=AP2A1 PE=1 SV=3 - [AP2A1_HUMAN]	4.46735	2.15	2	2	2	977	107.478	7.03467
LPS 10_79	P00338	L-lactate dehydrogenase A chain OS=Homo sapiens GN=LDHA PE=1 SV=2 - [LDHA_HUMAN]	34.111	35.84	7	8	10	332	36.6654	8.26514
LPS 10_79	P00352	Retinal dehydrogenase 1 OS=Homo sapiens GN=ALDH1A1 PE=1 SV=2 - [AL1A1_HUMAN]	15.9984	16.37	4	5	6	501	54.827	6.72705
LPS 10_79	P00387	NADH-cytochrome b5 reductase 3 OS=Homo sapiens GN=CYB5R3 PE=1 SV=3 - [NB5R3_HUMAN]	5.3053	5.65	2	2	2	301	34.2127	7.59131
LPS 10_79	P00491	Purine nucleoside phosphorylase OS=Homo sapiens GN=PNP PE=1 SV=2 - [PNPH_HUMAN]	47.0379	52.6	11	11	17	289	32.0972	6.94678
LPS 10_79	P00505	Aspartate aminotransferase, mitochondrial OS=Homo sapiens GN=GOT2 PE=1 SV=3 - [AATM_HUMAN]	35.9168	26.28	8	8	12	430	47.4873	9.01221
LPS 10_79	P00558	Phosphoglycerate kinase 1 OS=Homo sapiens GN=PGK1 PE=1 SV=3 - [PGK1_HUMAN]	90.0965	42.69	11	11	26	417	44.5861	8.104
LPS 10_79	P00568	Adenylate kinase isoenzyme 1 OS=Homo sapiens GN=AK1 PE=1 SV=3 - [KAD1_HUMAN]	6.88615	11.86	2	2	3	194	21.6213	8.63135
LPS 10_79	P01008	Antithrombin-III OS=Homo sapiens GN=SERPINC1 PE=1 SV=1 - [ANT3_HUMAN]	15.7962	5.82	3	3	6	464	52.5689	6.7124
LPS 10_79	P01023	Alpha-2-macroglobulin OS=Homo sapiens GN=A2M PE=1 SV=3 - [A2MG_HUMAN]	15.5285	2.92	2	4	6	1474	163.188	6.45557
LPS 10_79	P01024	Complement C3 OS=Homo sapiens GN=C3 PE=1 SV=2 - [CO3_HUMAN]	7.49334	1.38	2	2	3	1663	187.03	6.40479
LPS 10_79	P01033	Metalloproteinase inhibitor 1 OS=Homo sapiens GN=TIMP1 PE=1 SV=1 - [TIMP1_HUMAN]	18.1497	22.71	3	3	6	207	23.1555	8.104
LPS 10_79	P01034	Cystatin-C OS=Homo sapiens GN=CST3 PE=1 SV=1 - [CYTC_HUMAN]	16.1807	41.78	4	4	6	146	15.7891	8.74854
LPS 10_79	P02462	Collagen alpha-1(IV) chain OS=Homo sapiens GN=COL4A1 PE=1 SV=3 - [CO4A1_HUMAN]	72.2443	8.27	10	10	24	1669	160.514	8.27979
LPS 10_79	P02533	Keratin, type I cytoskeletal 14 OS=Homo sapiens GN=KRT14 PE=1 SV=4 - [K1C14_HUMAN]	59.0418	34.11	11	15	22	472	51.5294	5.16064
LPS 10_79	P02538	Keratin, type II cytoskeletal 6A OS=Homo sapiens GN=KRT6A PE=1 SV=3 - [K2C6A_HUMAN]	49.8841	23.76	3	12	19	564	60.0083	8.00146
LPS 10_79	P02545	Prelamin-A/C OS=Homo sapiens GN=LMNA PE=1 SV=1 - [LMNA_HUMAN]	30.7019	19.88	11	11	11	664	74.0947	7.02002
LPS 10_79	P02751	Fibronectin OS=Homo sapiens GN=FN1 PE=1 SV=4 - [FINC_HUMAN]	2097.03	60.1	95	95	550	2386	262.46	5.70654
LPS 10_79	P02765	Alpha-2-HS-glycoprotein OS=Homo sapiens GN=AHSG PE=1 SV=1 - [FETUA_HUMAN]	16.0629	5.18	2	2	7	367	39.2997	5.71924
LPS 10_79	P02768	Serum albumin OS=Homo sapiens GN=ALB PE=1 SV=2 - [ALBU_HUMAN]	158.634	7.06	1	5	54	609	69.3215	6.27783
LPS 10_79	P02771	Alpha-fetoprotein OS=Homo sapiens GN=AFP PE=1 SV=1 - [FETA_HUMAN]	6.46208	2.63	2	2	3	609	68.633	5.68115
LPS 10_79	P02774	Vitamin D-binding protein OS=Homo sapiens GN=GC PE=1 SV=1 - [VTDB_HUMAN]	17.3104	9.92	3	3	4	474	52.929	5.5415
LPS 10_79	P02788	Lactotransferrin OS=Homo sapiens GN=LTF PE=1 SV=6 - [TRFL_HUMAN]	8.0305	2.96	2	2	3	710	78.1319	8.11865
LPS 10_79	P04075	Fructose-bisphosphate aldolase A OS=Homo sapiens GN=ALDOA PE=1 SV=2 - [ALDOA_HUMAN]	118.176	66.21	15	17	36	364	39.3953	8.08936
LPS 10_79	P04080	Cystatin-B OS=Homo sapiens GN=CSTB PE=1 SV=2 - [CYTB_HUMAN]	4.93403	33.67	2	2	2	98	11.1326	7.56201
LPS 10_79	P04083	Annexin A1 OS=Homo sapiens GN=ANXA1 PE=1 SV=2 - [ANXA1_HUMAN]	71.1886	52.31	13	13	20	346	38.69	7.02002
LPS 10_79	P04179	Superoxide dismutase [Mn], mitochondrial OS=Homo sapiens GN=SOD2 PE=1 SV=2 - [SODM_HUMAN]	24.6259	32.43	5	5	8	222	24.7066	8.25049
LPS 10_79	P04264	Keratin, type II cytoskeletal 1 OS=Homo sapiens GN=KRT1 PE=1 SV=6 - [K2C1_HUMAN]	429.751	58.85	33	37	128	644	65.999	8.11865
LPS 10_79	P04275	von Willebrand factor OS=Homo sapiens GN=VWF PE=1 SV=4 - [VWF_HUMAN]	170.929	18.41	37	37	55	2813	309.058	5.47803
LPS 10_79	P04406	Glyceraldehyde-3-phosphate dehydrogenase OS=Homo sapiens GN=GAPDH PE=1 SV=3 - [G3P_HUMAN]	186.495	60.3	14	14	51	335	36.0304	8.45557
LPS 10_79	P04792	Heat shock protein beta-1 OS=Homo sapiens GN=HSPB1 PE=1 SV=2 - [HSPB1_HUMAN]	42.4728	52.68	7	7	12	205	22.7685	6.40479
LPS 10_79	P04843	Dolichyl-diphosphooligosaccharide--protein glycosyltransferase subunit 1 OS=Homo sapiens GN=RPN1 PE=1 SV=1 - [RPN1_HUMAN]	12.59	9.23	4	4	4	607	68.5268	6.37939
LPS 10_79	P04844	Dolichyl-diphosphooligosaccharide--protein glycosyltransferase subunit 2 OS=Homo sapiens GN=RPN2 PE=1 SV=3 - [RPN2_HUMAN]	10.1925	9.03	3	3	3	631	69.241	5.69385
LPS 10_79	P05067	Amyloid beta A4 protein OS=Homo sapiens GN=APP PE=1 SV=3 - [A4_HUMAN]	7.46002	4.55	3	3	3	770	86.8881	4.81787
LPS 10_79	P05091	Aldehyde dehydrogenase, mitochondrial OS=Homo sapiens GN=ALDH2 PE=1 SV=2 - [ALDH2_HUMAN]	4.46913	4.84	1	2	2	517	56.3456	7.04932
LPS 10_79	P05121	Plasminogen activator inhibitor 1 OS=Homo sapiens GN=SERPINE1 PE=1 SV=1 - [PAI1_HUMAN]	1036.67	70.65	22	22	295	402	45.031	7.1958
LPS 10_79	P05362	Intercellular adhesion molecule 1 OS=Homo sapiens GN=ICAM1 PE=1 SV=2 - [ICAM1_HUMAN]	29.048	18.61	7	7	11	532	57.789	7.98682
LPS 10_79	P05388	60S acidic ribosomal protein P0 OS=Homo sapiens GN=RPLP0 PE=1 SV=1 - [RLA0_HUMAN]	24.8392	19.24	5	5	9	317	34.2518	5.97314
LPS 10_79	P05556	Integrin beta-1 OS=Homo sapiens GN=ITGB1 PE=1 SV=2 - [ITB1_HUMAN]	8.33596	3.51	2	2	3	798	88.357	5.38916
LPS 10_79	P05783	Keratin, type I cytoskeletal 18 OS=Homo sapiens GN=KRT18 PE=1 SV=2 - [K1C18_HUMAN]	6.37097	3.72	1	2	3	430	48.0285	5.45264
LPS 10_79	P05997	Collagen alpha-2(V) chain OS=Homo sapiens GN=COL5A2 PE=1 SV=3 - [CO5A2_HUMAN]	5.25347	2.54	2	2	2	1499	144.821	6.45557
LPS 10_79	P06132	Uroporphyrinogen decarboxylase OS=Homo sapiens GN=UROD PE=1 SV=2 - [DCUP_HUMAN]	6.46745	9.81	2	2	2	367	40.7608	6.13818
LPS 10_79	P06396	Gelsolin OS=Homo sapiens GN=GSN PE=1 SV=1 - [GELS_HUMAN]	24.3545	12.02	6	6	8	782	85.6442	6.27783
LPS 10_79	P06576	ATP synthase subunit beta, mitochondrial OS=Homo sapiens GN=ATP5B PE=1 SV=3 - [ATPB_HUMAN]	59.3801	28.73	10	10	19	529	56.5246	5.40186
LPS 10_79	P06733	Alpha-enolase OS=Homo sapiens GN=ENO1 PE=1 SV=2 - [ENOA_HUMAN]	319.101	69.82	26	26	87	434	47.1393	7.38623
LPS 10_79	P06744	Glucose-6-phosphate isomerase OS=Homo sapiens GN=GPI PE=1 SV=4 - [G6PI_HUMAN]	44.8878	19.35	7	7	14	558	63.1072	8.32373
LPS 10_79	P06865	Beta-hexosaminidase subunit alpha OS=Homo sapiens GN=HEXA PE=1 SV=2 - [HEXA_HUMAN]	14.4083	10.02	4	4	5	529	60.6643	5.16064
LPS 10_79	P06899	Histone H2B type 1-J OS=Homo sapiens GN=HIST1H2BJ PE=1 SV=3 - [H2B1J_HUMAN]	28.1278	34.92	1	4	10	126	13.8956	10.3159
LPS 10_79	P07195	L-lactate dehydrogenase B chain OS=Homo sapiens GN=LDHB PE=1 SV=2 - [LDHB_HUMAN]	23.7074	27.84	7	8	9	334	36.6151	6.04932
LPS 10_79	P07237	Protein disulfide-isomerase OS=Homo sapiens GN=P4HB PE=1 SV=3 - [PDIA1_HUMAN]	28.6469	21.06	8	8	9	508	57.0807	4.86865
LPS 10_79	P07339	Cathepsin D OS=Homo sapiens GN=CTSD PE=1 SV=1 - [CATD_HUMAN]	31.018	33.01	9	9	11	412	44.5236	6.53662
LPS 10_79	P07355	Annexin A2 OS=Homo sapiens GN=ANXA2 PE=1 SV=2 - [ANXA2_HUMAN]	179.439	62.24	20	20	53	339	38.5798	7.75244
LPS 10_79	P07437	Tubulin beta chain OS=Homo sapiens GN=TUBB PE=1 SV=2 - [TBB5_HUMAN]	125.052	59.23	3	18	38	444	49.639	4.89404
LPS 10_79	P07602	Proactivator polypeptide OS=Homo sapiens GN=PSAP PE=1 SV=2 - [SAP_HUMAN]	99.1204	35.88	16	16	31	524	58.0739	5.17334
LPS 10_79	P07686	Beta-hexosaminidase subunit beta OS=Homo sapiens GN=HEXB PE=1 SV=3 - [HEXB_HUMAN]	18.8903	14.39	6	6	7	556	63.0712	6.75635
LPS 10_79	P07711	Cathepsin L1 OS=Homo sapiens GN=CTSL1 PE=1 SV=2 - [CATL1_HUMAN]	7.7307	10.51	2	2	2	333	37.5397	5.45264
LPS 10_79	P07737	Profilin-1 OS=Homo sapiens GN=PFN1 PE=1 SV=2 - [PROF1_HUMAN]	42.4889	59.29	7	7	14	140	15.0446	8.26514
LPS 10_79	P07858	Cathepsin B OS=Homo sapiens GN=CTSB PE=1 SV=3 - [CATB_HUMAN]	91.9952	48.67	14	14	28	339	37.7968	6.30322
LPS 10_79	P07900	Heat shock protein HSP 90-alpha OS=Homo sapiens GN=HSP90AA1 PE=1 SV=5 - [HS90A_HUMAN]	33.6609	16.67	3	9	12	732	84.6067	5.021
LPS 10_79	P07942	Laminin subunit beta-1 OS=Homo sapiens GN=LAMB1 PE=1 SV=2 - [LAMB1_HUMAN]	53.1265	10.64	11	11	16	1786	197.909	4.94482
LPS 10_79	P07954	Fumarate hydratase, mitochondrial OS=Homo sapiens GN=FH PE=1 SV=3 - [FUMH_HUMAN]	10.17	10.59	4	4	4	510	54.6022	8.76318
LPS 10_79	P07996	Thrombospondin-1 OS=Homo sapiens GN=THBS1 PE=1 SV=2 - [TSP1_HUMAN]	1576.69	60.85	56	56	466	1170	129.3	4.94482
LPS 10_79	P08107	Heat shock 70 kDa protein 1A/1B OS=Homo sapiens GN=HSPA1A PE=1 SV=5 - [HSP71_HUMAN]	26.7812	15.13	4	7	10	641	70.009	5.65576
LPS 10_79	P08238	Heat shock protein HSP 90-beta OS=Homo sapiens GN=HSP90AB1 PE=1 SV=4 - [HS90B_HUMAN]	36.531	15.33	1	8	12	724	83.2121	5.03369
LPS 10_79	P08253	72 kDa type IV collagenase OS=Homo sapiens GN=MMP2 PE=1 SV=2 - [MMP2_HUMAN]	224.766	53.94	25	25	70	660	73.8347	5.46533
LPS 10_79	P08572	Collagen alpha-2(IV) chain OS=Homo sapiens GN=COL4A2 PE=1 SV=4 - [CO4A2_HUMAN]	128.259	23.19	22	22	40	1712	167.449	8.66064
LPS 10_79	P08603	Complement factor H OS=Homo sapiens GN=CFH PE=1 SV=4 - [CFAH_HUMAN]	8.5705	3.41	3	3	3	1231	139.005	6.60986
LPS 10_79	P08670	Vimentin OS=Homo sapiens GN=VIM PE=1 SV=4 - [VIME_HUMAN]	130.106	50	21	22	43	466	53.6191	5.12256
LPS 10_79	P08729	Keratin, type II cytoskeletal 7 OS=Homo sapiens GN=KRT7 PE=1 SV=5 - [K2C7_HUMAN]	18.4845	8.32	1	4	7	469	51.3543	5.47803
LPS 10_79	P08865	40S ribosomal protein SA OS=Homo sapiens GN=RPSA PE=1 SV=4 - [RSSA_HUMAN]	22.727	22.37	4	4	6	295	32.8334	4.86865
LPS 10_79	P09238	Stromelysin-2 OS=Homo sapiens GN=MMP10 PE=1 SV=1 - [MMP10_HUMAN]	73.979	32.77	15	15	28	476	54.1168	5.79541
LPS 10_79	P09341	Growth-regulated alpha protein OS=Homo sapiens GN=CXCL1 PE=1 SV=1 - [GROA_HUMAN]	11.8405	30.84	4	4	5	107	11.2942	10.4331
LPS 10_79	P09382	Galectin-1 OS=Homo sapiens GN=LGALS1 PE=1 SV=2 - [LEG1_HUMAN]	46.3759	57.04	5	5	15	135	14.7062	5.50342
LPS 10_79	P09486	SPARC OS=Homo sapiens GN=SPARC PE=1 SV=1 - [SPRC_HUMAN]	209.185	45.21	10	10	65	303	34.6097	4.84326
LPS 10_79	P09603	Macrophage colony-stimulating factor 1 OS=Homo sapiens GN=CSF1 PE=1 SV=2 - [CSF1_HUMAN]	6.65604	5.78	2	2	2	554	60.1419	5.2876
LPS 10_79	P09622	Dihydrolipoyl dehydrogenase, mitochondrial OS=Homo sapiens GN=DLD PE=1 SV=2 - [DLDH_HUMAN]	5.59349	4.91	2	2	2	509	54.143	7.85498
LPS 10_79	P09651	Heterogeneous nuclear ribonucleoprotein A1 OS=Homo sapiens GN=HNRNPA1 PE=1 SV=5 - [ROA1_HUMAN]	18.0831	13.17	5	5	7	372	38.7231	9.12939
LPS 10_79	P09936	Ubiquitin carboxyl-terminal hydrolase isozyme L1 OS=Homo sapiens GN=UCHL1 PE=1 SV=2 - [UCHL1_HUMAN]	10.4499	29.15	4	4	4	223	24.8085	5.47803
LPS 10_79	P09960	Leukotriene A-4 hydrolase OS=Homo sapiens GN=LTA4H PE=1 SV=2 - [LKHA4_HUMAN]	4.8294	5.24	2	2	2	611	69.2412	6.17627
LPS 10_79	P09972	Fructose-bisphosphate aldolase C OS=Homo sapiens GN=ALDOC PE=1 SV=2 - [ALDOC_HUMAN]	23.9067	14.01	1	3	6	364	39.4312	6.87354
LPS 10_79	P0C0S5	Histone H2A.Z OS=Homo sapiens GN=H2AFZ PE=1 SV=2 - [H2AZ_HUMAN]	7.70025	29.69	1	2	3	128	13.5446	10.5796
LPS 10_79	P0CG48	Polyubiquitin-C OS=Homo sapiens GN=UBC PE=1 SV=3 - [UBC_HUMAN]	23.3726	44.67	3	3	8	685	76.9915	7.66455
LPS 10_79	P10124	Serglycin OS=Homo sapiens GN=SRGN PE=1 SV=3 - [SRGN_HUMAN]	4.12199	12.66	2	2	2	158	17.6406	4.95752
LPS 10_79	P10321	HLA class I histocompatibility antigen, Cw-7 alpha chain OS=Homo sapiens GN=HLA-C PE=1 SV=3 - [1C07_HUMAN]	18.9631	25.68	1	6	6	366	40.6229	6.03662
LPS 10_79	P10619	Lysosomal protective protein OS=Homo sapiens GN=CTSA PE=1 SV=2 - [PPGB_HUMAN]	10.5898	7.71	3	3	4	480	54.4311	6.60986
LPS 10_79	P10646	Tissue factor pathway inhibitor OS=Homo sapiens GN=TFPI PE=1 SV=1 - [TFPI1_HUMAN]	7.36599	9.87	2	2	2	304	34.992	8.25049
LPS 10_79	P10809	60 kDa heat shock protein, mitochondrial OS=Homo sapiens GN=HSPD1 PE=1 SV=2 - [CH60_HUMAN]	43.1718	25.65	10	10	14	573	61.0164	5.87158
LPS 10_79	P10909	Clusterin OS=Homo sapiens GN=CLU PE=1 SV=1 - [CLUS_HUMAN]	167.592	33.18	17	17	55	449	52.461	6.26514
LPS 10_79	P11021	78 kDa glucose-regulated protein OS=Homo sapiens GN=HSPA5 PE=1 SV=2 - [GRP78_HUMAN]	72.6275	28.59	13	15	24	654	72.2884	5.16064
LPS 10_79	P11047	Laminin subunit gamma-1 OS=Homo sapiens GN=LAMC1 PE=1 SV=3 - [LAMC1_HUMAN]	59.0799	11.93	13	13	20	1609	177.489	5.12256
LPS 10_79	P11142	Heat shock cognate 71 kDa protein OS=Homo sapiens GN=HSPA8 PE=1 SV=1 - [HSP7C_HUMAN]	162.094	46.28	21	25	52	646	70.8542	5.51611
LPS 10_79	P11233	Ras-related protein Ral-A OS=Homo sapiens GN=RALA PE=1 SV=1 - [RALA_HUMAN]	7.95717	24.76	3	3	3	206	23.552	7.10791
LPS 10_79	P11279	Lysosome-associated membrane glycoprotein 1 OS=Homo sapiens GN=LAMP1 PE=1 SV=3 - [LAMP1_HUMAN]	5.08095	4.8	2	2	2	417	44.8538	8.74854
LPS 10_79	P11413	Glucose-6-phosphate 1-dehydrogenase OS=Homo sapiens GN=G6PD PE=1 SV=4 - [G6PD_HUMAN]	4.42919	3.3	2	2	2	515	59.219	6.84424
LPS 10_79	P12081	Histidine--tRNA ligase, cytoplasmic OS=Homo sapiens GN=HARS PE=1 SV=2 - [SYHC_HUMAN]	5.19316	4.72	2	2	2	509	57.3742	5.88428
LPS 10_79	P12109	Collagen alpha-1(VI) chain OS=Homo sapiens GN=COL6A1 PE=1 SV=3 - [CO6A1_HUMAN]	16.3976	8.37	6	6	6	1028	108.462	5.42725
LPS 10_79	P12814	Alpha-actinin-1 OS=Homo sapiens GN=ACTN1 PE=1 SV=2 - [ACTN1_HUMAN]	192.587	48.77	18	36	62	892	102.993	5.41455
LPS 10_79	P12955	Xaa-Pro dipeptidase OS=Homo sapiens GN=PEPD PE=1 SV=3 - [PEPD_HUMAN]	13.1661	10.95	3	3	4	493	54.5129	5.99854
LPS 10_79	P12956	X-ray repair cross-complementing protein 6 OS=Homo sapiens GN=XRCC6 PE=1 SV=2 - [XRCC6_HUMAN]	5.22894	3.78	2	2	2	609	69.7991	6.63916
LPS 10_79	P13489	Ribonuclease inhibitor OS=Homo sapiens GN=RNH1 PE=1 SV=2 - [RINI_HUMAN]	20.6436	29.5	7	7	7	461	49.9411	4.81787
LPS 10_79	P13497	Bone morphogenetic protein 1 OS=Homo sapiens GN=BMP1 PE=1 SV=2 - [BMP1_HUMAN]	8.58197	2.94	3	3	4	986	111.178	6.90283
LPS 10_79	P13598	Intercellular adhesion molecule 2 OS=Homo sapiens GN=ICAM2 PE=1 SV=2 - [ICAM2_HUMAN]	14.2496	13.82	3	3	5	275	30.6346	7.43018
LPS 10_79	P13639	Elongation factor 2 OS=Homo sapiens GN=EEF2 PE=1 SV=4 - [EF2_HUMAN]	136.201	45.57	27	27	43	858	95.277	6.82959
LPS 10_79	P13645	Keratin, type I cytoskeletal 10 OS=Homo sapiens GN=KRT10 PE=1 SV=6 - [K1C10_HUMAN]	393.628	59.25	31	35	116	584	58.7917	5.21143
LPS 10_79	P13647	Keratin, type II cytoskeletal 5 OS=Homo sapiens GN=KRT5 PE=1 SV=3 - [K2C5_HUMAN]	55.4878	25.08	6	14	21	590	62.34	7.73779
LPS 10_79	P13797	Plastin-3 OS=Homo sapiens GN=PLS3 PE=1 SV=4 - [PLST_HUMAN]	60.4693	28.73	14	14	20	630	70.7662	5.60498
LPS 10_79	P13987	CD59 glycoprotein OS=Homo sapiens GN=CD59 PE=1 SV=1 - [CD59_HUMAN]	4.79864	15.63	2	2	2	128	14.1678	6.48096
LPS 10_79	P14543	Nidogen-1 OS=Homo sapiens GN=NID1 PE=1 SV=3 - [NID1_HUMAN]	26.1611	7.22	6	6	8	1247	136.291	5.2876
LPS 10_79	P14550	Alcohol dehydrogenase [NADP(+)] OS=Homo sapiens GN=AKR1A1 PE=1 SV=3 - [AK1A1_HUMAN]	4.63705	5.54	1	2	2	325	36.5499	6.78564
LPS 10_79	P14618	Pyruvate kinase isozymes M1/M2 OS=Homo sapiens GN=PKM PE=1 SV=4 - [KPYM_HUMAN]	154.65	55.18	23	23	48	531	57.9	7.84033
LPS 10_79	P14625	Endoplasmin OS=Homo sapiens GN=HSP90B1 PE=1 SV=1 - [ENPL_HUMAN]	14.0553	7.97	4	5	5	803	92.4113	4.84326
LPS 10_79	P14866	Heterogeneous nuclear ribonucleoprotein L OS=Homo sapiens GN=HNRNPL PE=1 SV=2 - [HNRPL_HUMAN]	4.63359	4.07	2	2	2	589	64.0924	8.22119
LPS 10_79	P15090	Fatty acid-binding protein, adipocyte OS=Homo sapiens GN=FABP4 PE=1 SV=3 - [FABP4_HUMAN]	44.3428	69.7	8	8	13	132	14.7095	7.13721
LPS 10_79	P15121	Aldose reductase OS=Homo sapiens GN=AKR1B1 PE=1 SV=3 - [ALDR_HUMAN]	6.82522	8.23	2	3	3	316	35.8305	6.97607
LPS 10_79	P15144	Aminopeptidase N OS=Homo sapiens GN=ANPEP PE=1 SV=4 - [AMPN_HUMAN]	55.5961	17.17	14	14	19	967	109.471	5.47803
LPS 10_79	P15311	Ezrin OS=Homo sapiens GN=EZR PE=1 SV=4 - [EZRI_HUMAN]	31.7931	15.87	2	8	12	586	69.3697	6.26514
LPS 10_79	P15531	Nucleoside diphosphate kinase A OS=Homo sapiens GN=NME1 PE=1 SV=1 - [NDKA_HUMAN]	10.58	20.39	1	3	4	152	17.1377	6.18896
LPS 10_79	P15586	N-acetylglucosamine-6-sulfatase OS=Homo sapiens GN=GNS PE=1 SV=3 - [GNS_HUMAN]	7.23964	5.98	3	3	3	552	62.042	8.30908
LPS 10_79	P15880	40S ribosomal protein S2 OS=Homo sapiens GN=RPS2 PE=1 SV=2 - [RS2_HUMAN]	26.1099	31.74	7	7	9	293	31.3046	10.2427
LPS 10_79	P16035	Metalloproteinase inhibitor 2 OS=Homo sapiens GN=TIMP2 PE=1 SV=2 - [TIMP2_HUMAN]	24.2241	40	7	7	8	220	24.3831	7.48877
LPS 10_79	P16284	Platelet endothelial cell adhesion molecule OS=Homo sapiens GN=PECAM1 PE=1 SV=1 - [PECA1_HUMAN]	19.7184	11.52	6	6	7	738	82.4838	6.99072
LPS 10_79	P16401	Histone H1.5 OS=Homo sapiens GN=HIST1H1B PE=1 SV=3 - [H15_HUMAN]	14.0677	10.62	3	3	5	226	22.5665	10.9165
LPS 10_79	P16403	Histone H1.2 OS=Homo sapiens GN=HIST1H1C PE=1 SV=2 - [H12_HUMAN]	16.7905	15.49	4	4	6	213	21.3517	10.9312
LPS 10_79	P17813	Endoglin OS=Homo sapiens GN=ENG PE=1 SV=2 - [EGLN_HUMAN]	5.35531	4.71	2	2	2	658	70.5331	6.60986
LPS 10_79	P17987	T-complex protein 1 subunit alpha OS=Homo sapiens GN=TCP1 PE=1 SV=1 - [TCPA_HUMAN]	4.32956	3.96	2	2	2	556	60.3056	6.11279
LPS 10_79	P18065	Insulin-like growth factor-binding protein 2 OS=Homo sapiens GN=IGFBP2 PE=1 SV=2 - [IBP2_HUMAN]	4.22197	5.85	2	2	2	325	34.7912	7.50342
LPS 10_79	P18085	ADP-ribosylation factor 4 OS=Homo sapiens GN=ARF4 PE=1 SV=3 - [ARF4_HUMAN]	8.29041	23.33	1	3	3	180	20.4977	7.13721
LPS 10_79	P18124	60S ribosomal protein L7 OS=Homo sapiens GN=RPL7 PE=1 SV=1 - [RL7_HUMAN]	12.7706	17.34	4	4	5	248	29.2072	10.6528
LPS 10_79	P18206	Vinculin OS=Homo sapiens GN=VCL PE=1 SV=4 - [VINC_HUMAN]	69.6724	24.25	19	19	24	1134	123.722	5.65576
LPS 10_79	P18621	60S ribosomal protein L17 OS=Homo sapiens GN=RPL17 PE=1 SV=3 - [RL17_HUMAN]	5.20682	13.04	2	2	2	184	21.3833	10.1694
LPS 10_79	P18669	Phosphoglycerate mutase 1 OS=Homo sapiens GN=PGAM1 PE=1 SV=2 - [PGAM1_HUMAN]	56.0558	58.27	10	10	18	254	28.7858	7.18115
LPS 10_79	P19021	Peptidyl-glycine alpha-amidating monooxygenase OS=Homo sapiens GN=PAM PE=1 SV=2 - [AMD_HUMAN]	8.42958	4.32	3	3	3	973	108.263	6.41748
LPS 10_79	P19105	Myosin regulatory light chain 12A OS=Homo sapiens GN=MYL12A PE=1 SV=2 - [ML12A_HUMAN]	10.36	12.28	2	2	4	171	19.7815	4.80518
LPS 10_79	P19320	Vascular cell adhesion protein 1 OS=Homo sapiens GN=VCAM1 PE=1 SV=1 - [VCAM1_HUMAN]	50.4594	23.82	13	13	17	739	81.2243	5.22412
LPS 10_79	P19823	Inter-alpha-trypsin inhibitor heavy chain H2 OS=Homo sapiens GN=ITIH2 PE=1 SV=2 - [ITIH2_HUMAN]	13.5337	3.91	3	3	5	946	106.397	6.85889
LPS 10_79	P20618	Proteasome subunit beta type-1 OS=Homo sapiens GN=PSMB1 PE=1 SV=2 - [PSB1_HUMAN]	8.11178	15.35	3	3	3	241	26.4724	8.1333
LPS 10_79	P20742	Pregnancy zone protein OS=Homo sapiens GN=PZP PE=1 SV=4 - [PZP_HUMAN]	14.8149	2.29	1	3	5	1482	163.76	6.37939
LPS 10_79	P20908	Collagen alpha-1(V) chain OS=Homo sapiens GN=COL5A1 PE=1 SV=3 - [CO5A1_HUMAN]	5.4028	1.74	2	2	2	1838	183.447	5.05908
LPS 10_79	P21291	Cysteine and glycine-rich protein 1 OS=Homo sapiens GN=CSRP1 PE=1 SV=3 - [CSRP1_HUMAN]	18.5237	45.6	5	5	6	193	20.5538	8.57275
LPS 10_79	P21333	Filamin-A OS=Homo sapiens GN=FLNA PE=1 SV=4 - [FLNA_HUMAN]	276.63	38.69	58	63	88	2647	280.564	6.06201
LPS 10_79	P21399	Cytoplasmic aconitate hydratase OS=Homo sapiens GN=ACO1 PE=1 SV=3 - [ACOC_HUMAN]	4.94286	3.26	2	2	2	889	98.3366	6.68311
LPS 10_79	P21589	5'-nucleotidase OS=Homo sapiens GN=NT5E PE=1 SV=1 - [5NTD_HUMAN]	13.0798	13.07	4	4	4	574	63.3275	7.03467
LPS 10_79	P21796	Voltage-dependent anion-selective channel protein 1 OS=Homo sapiens GN=VDAC1 PE=1 SV=2 - [VDAC1_HUMAN]	7.50385	14.84	2	3	3	283	30.7536	8.54346
LPS 10_79	P21810	Biglycan OS=Homo sapiens GN=BGN PE=1 SV=2 - [PGS1_HUMAN]	342.183	44.29	14	14	95	368	41.6275	7.51807
LPS 10_79	P21980	Protein-glutamine gamma-glutamyltransferase 2 OS=Homo sapiens GN=TGM2 PE=1 SV=2 - [TGM2_HUMAN]	45.4606	23.44	12	12	16	687	77.2797	5.22412
LPS 10_79	P22102	Trifunctional purine biosynthetic protein adenosine-3 OS=Homo sapiens GN=GART PE=1 SV=1 - [PUR2_HUMAN]	4.99326	3.07	2	2	2	1010	107.699	6.69775
LPS 10_79	P22314	Ubiquitin-like modifier-activating enzyme 1 OS=Homo sapiens GN=UBA1 PE=1 SV=3 - [UBA1_HUMAN]	36.2634	12.57	8	8	12	1058	117.774	5.75732
LPS 10_79	P22392	Nucleoside diphosphate kinase B OS=Homo sapiens GN=NME2 PE=1 SV=1 - [NDKB_HUMAN]	10.5894	20.39	1	3	4	152	17.2869	8.41162
LPS 10_79	P22626	Heterogeneous nuclear ribonucleoproteins A2/B1 OS=Homo sapiens GN=HNRNPA2B1 PE=1 SV=2 - [ROA2_HUMAN]	18.4558	16.15	5	5	6	353	37.4067	8.95361
LPS 10_79	P22692	Insulin-like growth factor-binding protein 4 OS=Homo sapiens GN=IGFBP4 PE=1 SV=2 - [IBP4_HUMAN]	12.4234	17.83	3	3	4	258	27.9155	7.15186
LPS 10_79	P23284	Peptidyl-prolyl cis-trans isomerase B OS=Homo sapiens GN=PPIB PE=1 SV=2 - [PPIB_HUMAN]	45.1873	45.37	9	10	16	216	23.7275	9.40771
LPS 10_79	P23381	Tryptophan--tRNA ligase, cytoplasmic OS=Homo sapiens GN=WARS PE=1 SV=2 - [SYWC_HUMAN]	44.3013	33.55	11	11	15	471	53.1316	6.22705
LPS 10_79	P23396	40S ribosomal protein S3 OS=Homo sapiens GN=RPS3 PE=1 SV=2 - [RS3_HUMAN]	37.4575	49.79	9	9	13	243	26.6714	9.65674
LPS 10_79	P23526	Adenosylhomocysteinase OS=Homo sapiens GN=AHCY PE=1 SV=4 - [SAHH_HUMAN]	4.90619	5.32	2	2	2	432	47.6852	6.34131
LPS 10_79	P23528	Cofilin-1 OS=Homo sapiens GN=CFL1 PE=1 SV=3 - [COF1_HUMAN]	81.4451	59.64	10	10	25	166	18.4907	8.08936
LPS 10_79	P25705	ATP synthase subunit alpha, mitochondrial OS=Homo sapiens GN=ATP5A1 PE=1 SV=1 - [ATPA_HUMAN]	39.1091	30.02	12	12	14	553	59.7136	9.12939
LPS 10_79	P25787	Proteasome subunit alpha type-2 OS=Homo sapiens GN=PSMA2 PE=1 SV=2 - [PSA2_HUMAN]	10.5271	21.37	3	3	3	234	25.8823	7.43018
LPS 10_79	P25789	Proteasome subunit alpha type-4 OS=Homo sapiens GN=PSMA4 PE=1 SV=1 - [PSA4_HUMAN]	7.52132	15.33	3	3	3	261	29.4652	7.72314
LPS 10_79	P26022	Pentraxin-related protein PTX3 OS=Homo sapiens GN=PTX3 PE=1 SV=3 - [PTX3_HUMAN]	147.825	49.61	14	14	47	381	41.9488	5.0083
LPS 10_79	P26038	Moesin OS=Homo sapiens GN=MSN PE=1 SV=3 - [MOES_HUMAN]	110.307	49.74	18	23	38	577	67.7778	6.40479
LPS 10_79	P26373	60S ribosomal protein L13 OS=Homo sapiens GN=RPL13 PE=1 SV=4 - [RL13_HUMAN]	5.19818	9.95	2	2	2	211	24.2465	11.6489
LPS 10_79	P26599	Polypyrimidine tract-binding protein 1 OS=Homo sapiens GN=PTBP1 PE=1 SV=1 - [PTBP1_HUMAN]	10.2884	11.86	3	3	3	531	57.1856	9.17334
LPS 10_79	P26639	Threonine--tRNA ligase, cytoplasmic OS=Homo sapiens GN=TARS PE=1 SV=3 - [SYTC_HUMAN]	6.60832	5.39	3	3	3	723	83.3819	6.66846
LPS 10_79	P26641	Elongation factor 1-gamma OS=Homo sapiens GN=EEF1G PE=1 SV=3 - [EF1G_HUMAN]	15.3578	8.47	4	4	5	437	50.0871	6.66846
LPS 10_79	P27105	Erythrocyte band 7 integral membrane protein OS=Homo sapiens GN=STOM PE=1 SV=3 - [STOM_HUMAN]	4.76454	9.38	2	2	2	288	31.7107	7.88428
LPS 10_79	P27348	14-3-3 protein theta OS=Homo sapiens GN=YWHAQ PE=1 SV=1 - [1433T_HUMAN]	24.3785	25.31	3	5	9	245	27.7468	4.77979
LPS 10_79	P27695	DNA-(apurinic or apyrimidinic site) lyase OS=Homo sapiens GN=APEX1 PE=1 SV=2 - [APEX1_HUMAN]	4.84319	10.69	2	2	2	318	35.5322	8.11865
LPS 10_79	P27797	Calreticulin OS=Homo sapiens GN=CALR PE=1 SV=1 - [CALR_HUMAN]	11.2884	11.75	3	3	4	417	48.1118	4.43701
LPS 10_79	P27824	Calnexin OS=Homo sapiens GN=CANX PE=1 SV=2 - [CALX_HUMAN]	5.69242	5.24	2	2	2	592	67.5259	4.60205
LPS 10_79	P28066	Proteasome subunit alpha type-5 OS=Homo sapiens GN=PSMA5 PE=1 SV=3 - [PSA5_HUMAN]	9.92333	18.26	3	3	4	241	26.3942	4.79248
LPS 10_79	P28072	Proteasome subunit beta type-6 OS=Homo sapiens GN=PSMB6 PE=1 SV=4 - [PSB6_HUMAN]	8.52859	12.97	3	3	4	239	25.3414	4.91943
LPS 10_79	P28074	Proteasome subunit beta type-5 OS=Homo sapiens GN=PSMB5 PE=1 SV=3 - [PSB5_HUMAN]	5.72795	8.75	2	2	2	263	28.4622	6.91748
LPS 10_79	P28799	Granulins OS=Homo sapiens GN=GRN PE=1 SV=2 - [GRN_HUMAN]	36.792	14.67	8	8	11	593	63.4998	6.82959
LPS 10_79	P28838	Cytosol aminopeptidase OS=Homo sapiens GN=LAP3 PE=1 SV=3 - [AMPL_HUMAN]	23.3366	16.76	7	7	9	519	56.1308	7.92822
LPS 10_79	P29279	Connective tissue growth factor OS=Homo sapiens GN=CTGF PE=1 SV=2 - [CTGF_HUMAN]	340.081	51.29	17	17	104	349	38.0649	8.00146
LPS 10_79	P29401	Transketolase OS=Homo sapiens GN=TKT PE=1 SV=3 - [TKT_HUMAN]	148.327	55.06	24	24	45	623	67.8347	7.66455
LPS 10_79	P29966	Myristoylated alanine-rich C-kinase substrate OS=Homo sapiens GN=MARCKS PE=1 SV=4 - [MARCS_HUMAN]	18.0102	31.33	5	5	6	332	31.5359	4.44971
LPS 10_79	P30041	Peroxiredoxin-6 OS=Homo sapiens GN=PRDX6 PE=1 SV=3 - [PRDX6_HUMAN]	12.6845	26.34	5	5	5	224	25.0192	6.37939
LPS 10_79	P30044	Peroxiredoxin-5, mitochondrial OS=Homo sapiens GN=PRDX5 PE=1 SV=4 - [PRDX5_HUMAN]	10.2977	25.7	4	4	4	214	22.0725	8.70459
LPS 10_79	P30048	Thioredoxin-dependent peroxide reductase, mitochondrial OS=Homo sapiens GN=PRDX3 PE=1 SV=3 - [PRDX3_HUMAN]	5.04201	8.59	2	2	2	256	27.6752	7.78174
LPS 10_79	P30050	60S ribosomal protein L12 OS=Homo sapiens GN=RPL12 PE=1 SV=1 - [RL12_HUMAN]	21.884	45.45	5	5	8	165	17.8075	9.42236
LPS 10_79	P30084	Enoyl-CoA hydratase, mitochondrial OS=Homo sapiens GN=ECHS1 PE=1 SV=4 - [ECHM_HUMAN]	5.39194	13.1	2	2	2	290	31.3671	8.07471
LPS 10_79	P30086	Phosphatidylethanolamine-binding protein 1 OS=Homo sapiens GN=PEBP1 PE=1 SV=3 - [PEBP1_HUMAN]	4.61859	20.32	2	2	2	187	21.0437	7.53271
LPS 10_79	P30101	Protein disulfide-isomerase A3 OS=Homo sapiens GN=PDIA3 PE=1 SV=4 - [PDIA3_HUMAN]	149.991	50.1	23	23	46	505	56.7468	6.354
LPS 10_79	P30153	Serine/threonine-protein phosphatase 2A 65 kDa regulatory subunit A alpha isoform OS=Homo sapiens GN=PPP2R1A PE=1 SV=4 - [2AAA_HUMAN]	11.6989	11.38	4	4	4	589	65.2669	5.10986
LPS 10_79	P30508	HLA class I histocompatibility antigen, Cw-12 alpha chain OS=Homo sapiens GN=HLA-C PE=2 SV=2 - [1C12_HUMAN]	21.9109	29.51	2	7	7	366	40.8601	6.30322
LPS 10_79	P31150	Rab GDP dissociation inhibitor alpha OS=Homo sapiens GN=GDI1 PE=1 SV=2 - [GDIA_HUMAN]	29.5837	16.78	2	6	8	447	50.5501	5.13525
LPS 10_79	P31943	Heterogeneous nuclear ribonucleoprotein H OS=Homo sapiens GN=HNRNPH1 PE=1 SV=4 - [HNRH1_HUMAN]	8.10609	6.01	2	2	3	449	49.1984	6.30322
LPS 10_79	P31946	14-3-3 protein beta/alpha OS=Homo sapiens GN=YWHAB PE=1 SV=3 - [1433B_HUMAN]	48.2758	54.07	7	10	16	246	28.0648	4.83057
LPS 10_79	P31948	Stress-induced-phosphoprotein 1 OS=Homo sapiens GN=STIP1 PE=1 SV=1 - [STIP1_HUMAN]	11.8934	9.39	4	4	5	543	62.5994	6.80029
LPS 10_79	P32119	Peroxiredoxin-2 OS=Homo sapiens GN=PRDX2 PE=1 SV=5 - [PRDX2_HUMAN]	27.2193	27.78	4	5	10	198	21.8782	5.97314
LPS 10_79	P32969	60S ribosomal protein L9 OS=Homo sapiens GN=RPL9 PE=1 SV=1 - [RL9_HUMAN]	9.07751	22.4	3	3	4	192	21.8498	9.94971
LPS 10_79	P33151	Cadherin-5 OS=Homo sapiens GN=CDH5 PE=1 SV=5 - [CADH5_HUMAN]	49.5006	13.9	9	9	16	784	87.474	5.42725
LPS 10_79	P34932	Heat shock 70 kDa protein 4 OS=Homo sapiens GN=HSPA4 PE=1 SV=4 - [HSP74_HUMAN]	8.14046	5	3	3	3	840	94.2712	5.18604
LPS 10_79	P35232	Prohibitin OS=Homo sapiens GN=PHB PE=1 SV=1 - [PHB_HUMAN]	5.44957	11.03	2	2	2	272	29.7859	5.75732
LPS 10_79	P35237	Serpin B6 OS=Homo sapiens GN=SERPINB6 PE=1 SV=3 - [SPB6_HUMAN]	4.874	7.98	2	2	2	376	42.5941	5.2749
LPS 10_79	P35241	Radixin OS=Homo sapiens GN=RDX PE=1 SV=1 - [RADI_HUMAN]	28.688	15.95	1	7	11	583	68.5214	6.3667
LPS 10_79	P35555	Fibrillin-1 OS=Homo sapiens GN=FBN1 PE=1 SV=3 - [FBN1_HUMAN]	43.5527	5.96	13	13	16	2871	312.022	4.93213
LPS 10_79	P35579	Myosin-9 OS=Homo sapiens GN=MYH9 PE=1 SV=4 - [MYH9_HUMAN]	129.52	20.41	29	29	42	1960	226.392	5.60498
LPS 10_79	P35590	Tyrosine-protein kinase receptor Tie-1 OS=Homo sapiens GN=TIE1 PE=1 SV=1 - [TIE1_HUMAN]	10.9383	3.95	3	3	4	1138	125.01	7.03467
LPS 10_79	P35609	Alpha-actinin-2 OS=Homo sapiens GN=ACTN2 PE=1 SV=1 - [ACTN2_HUMAN]	57.4024	16.22	1	13	20	894	103.788	5.45264
LPS 10_79	P35908	Keratin, type II cytoskeletal 2 epidermal OS=Homo sapiens GN=KRT2 PE=1 SV=2 - [K22E_HUMAN]	187.776	58.53	22	29	61	639	65.3932	8.00146
LPS 10_79	P36578	60S ribosomal protein L4 OS=Homo sapiens GN=RPL4 PE=1 SV=5 - [RL4_HUMAN]	22.4168	19.44	5	5	6	427	47.6674	11.063
LPS 10_79	P37802	Transgelin-2 OS=Homo sapiens GN=TAGLN2 PE=1 SV=3 - [TAGL2_HUMAN]	37.0511	61.81	10	10	12	199	22.3772	8.25049
LPS 10_79	P37837	Transaldolase OS=Homo sapiens GN=TALDO1 PE=1 SV=2 - [TALDO_HUMAN]	19.9433	15.43	5	5	7	337	37.5165	6.81494
LPS 10_79	P38646	Stress-70 protein, mitochondrial OS=Homo sapiens GN=HSPA9 PE=1 SV=2 - [GRP75_HUMAN]	16.1557	12.37	6	6	6	679	73.6348	6.16357
LPS 10_79	P38919	Eukaryotic initiation factor 4A-III OS=Homo sapiens GN=EIF4A3 PE=1 SV=4 - [IF4A3_HUMAN]	11.6143	8.52	1	3	4	411	46.8412	6.72705
LPS 10_79	P39019	40S ribosomal protein S19 OS=Homo sapiens GN=RPS19 PE=1 SV=2 - [RS19_HUMAN]	7.10465	13.1	2	2	3	145	16.0505	10.3159
LPS 10_79	P39023	60S ribosomal protein L3 OS=Homo sapiens GN=RPL3 PE=1 SV=2 - [RL3_HUMAN]	19.857	21.84	6	6	8	403	46.0798	10.1841
LPS 10_79	P39060	Collagen alpha-1(XVIII) chain OS=Homo sapiens GN=COL18A1 PE=1 SV=5 - [COIA1_HUMAN]	54.2136	12.6	13	13	15	1754	178.077	6.01123
LPS 10_79	P39656	Dolichyl-diphosphooligosaccharide--protein glycosyltransferase 48 kDa subunit OS=Homo sapiens GN=DDOST PE=1 SV=4 - [OST48_HUMAN]	10.4459	7.24	3	3	4	456	50.769	6.55127
LPS 10_79	P40227	T-complex protein 1 subunit zeta OS=Homo sapiens GN=CCT6A PE=1 SV=3 - [TCPZ_HUMAN]	24.878	20.34	7	7	8	531	57.9876	6.68311
LPS 10_79	P40261	Nicotinamide N-methyltransferase OS=Homo sapiens GN=NNMT PE=1 SV=1 - [NNMT_HUMAN]	9.63531	18.56	3	3	3	264	29.5551	5.74463
LPS 10_79	P40925	Malate dehydrogenase, cytoplasmic OS=Homo sapiens GN=MDH1 PE=1 SV=4 - [MDHC_HUMAN]	15.4359	19.46	5	5	6	334	36.403	7.35693
LPS 10_79	P40926	Malate dehydrogenase, mitochondrial OS=Homo sapiens GN=MDH2 PE=1 SV=3 - [MDHM_HUMAN]	55.0368	46.75	11	11	18	338	35.4807	8.67529
LPS 10_79	P40939	Trifunctional enzyme subunit alpha, mitochondrial OS=Homo sapiens GN=HADHA PE=1 SV=2 - [ECHA_HUMAN]	5.40132	5.11	2	2	2	763	82.9469	9.0415
LPS 10_79	P41250	Glycine--tRNA ligase OS=Homo sapiens GN=GARS PE=1 SV=3 - [SYG_HUMAN]	7.87407	5.01	3	3	3	739	83.1126	7.03467
LPS 10_79	P42330	Aldo-keto reductase family 1 member C3 OS=Homo sapiens GN=AKR1C3 PE=1 SV=4 - [AK1C3_HUMAN]	8.67544	10.53	4	4	4	323	36.8298	7.94287
LPS 10_79	P42785	Lysosomal Pro-X carboxypeptidase OS=Homo sapiens GN=PRCP PE=1 SV=1 - [PCP_HUMAN]	87.8327	29.23	10	10	25	496	55.7639	7.21045
LPS 10_79	P43034	Platelet-activating factor acetylhydrolase IB subunit alpha OS=Homo sapiens GN=PAFAH1B1 PE=1 SV=2 - [LIS1_HUMAN]	8.12793	10.49	3	3	3	410	46.6082	7.37158
LPS 10_79	P43121	Cell surface glycoprotein MUC18 OS=Homo sapiens GN=MCAM PE=1 SV=2 - [MUC18_HUMAN]	35.3198	26.63	12	12	12	646	71.5626	5.75732
LPS 10_79	P43490	Nicotinamide phosphoribosyltransferase OS=Homo sapiens GN=NAMPT PE=1 SV=1 - [NAMPT_HUMAN]	30.2035	21.79	6	6	9	491	55.4866	7.15186
LPS 10_79	P45877	Peptidyl-prolyl cis-trans isomerase C OS=Homo sapiens GN=PPIC PE=1 SV=1 - [PPIC_HUMAN]	6.67097	8.96	1	2	3	212	22.7488	8.39697
LPS 10_79	P45880	Voltage-dependent anion-selective channel protein 2 OS=Homo sapiens GN=VDAC2 PE=1 SV=2 - [VDAC2_HUMAN]	10.41	18.71	3	3	3	294	31.5465	7.56201
LPS 10_79	P46777	60S ribosomal protein L5 OS=Homo sapiens GN=RPL5 PE=1 SV=3 - [RL5_HUMAN]	25.0089	20.54	6	6	9	297	34.3407	9.71533
LPS 10_79	P46782	40S ribosomal protein S5 OS=Homo sapiens GN=RPS5 PE=1 SV=4 - [RS5_HUMAN]	11.4355	13.73	2	2	4	204	22.8621	9.71533
LPS 10_79	P46940	Ras GTPase-activating-like protein IQGAP1 OS=Homo sapiens GN=IQGAP1 PE=1 SV=1 - [IQGA1_HUMAN]	32.1358	8.57	8	8	10	1657	189.134	6.48096
LPS 10_79	P47755	F-actin-capping protein subunit alpha-2 OS=Homo sapiens GN=CAPZA2 PE=1 SV=3 - [CAZA2_HUMAN]	21.2449	27.27	4	5	7	286	32.9286	5.84619
LPS 10_79	P47756	F-actin-capping protein subunit beta OS=Homo sapiens GN=CAPZB PE=1 SV=4 - [CAPZB_HUMAN]	13.041	24.19	5	5	5	277	31.3308	5.59229
LPS 10_79	P48637	Glutathione synthetase OS=Homo sapiens GN=GSS PE=1 SV=1 - [GSHB_HUMAN]	7.44118	6.33	3	3	3	474	52.3523	5.92236
LPS 10_79	P48643	T-complex protein 1 subunit epsilon OS=Homo sapiens GN=CCT5 PE=1 SV=1 - [TCPE_HUMAN]	19.7177	21.63	7	7	7	541	59.6328	5.65576
LPS 10_79	P48735	Isocitrate dehydrogenase [NADP], mitochondrial OS=Homo sapiens GN=IDH2 PE=1 SV=2 - [IDHP_HUMAN]	5.0537	6.42	2	2	2	452	50.8769	8.68994
LPS 10_79	P49411	Elongation factor Tu, mitochondrial OS=Homo sapiens GN=TUFM PE=1 SV=2 - [EFTU_HUMAN]	12.8683	9.96	3	3	4	452	49.5102	7.60596
LPS 10_79	P49593	Protein phosphatase 1F OS=Homo sapiens GN=PPM1F PE=1 SV=3 - [PPM1F_HUMAN]	5.15464	5.73	2	2	2	454	49.8001	5.09717
LPS 10_79	P49720	Proteasome subunit beta type-3 OS=Homo sapiens GN=PSMB3 PE=1 SV=2 - [PSB3_HUMAN]	7.70313	15.61	2	2	3	205	22.9335	6.55127
LPS 10_79	P49721	Proteasome subunit beta type-2 OS=Homo sapiens GN=PSMB2 PE=1 SV=1 - [PSB2_HUMAN]	7.01955	13.93	2	2	3	201	22.8217	7.02002
LPS 10_79	P50395	Rab GDP dissociation inhibitor beta OS=Homo sapiens GN=GDI2 PE=1 SV=2 - [GDIB_HUMAN]	67.2976	37.75	9	13	20	445	50.6309	6.46826
LPS 10_79	P50453	Serpin B9 OS=Homo sapiens GN=SERPINB9 PE=1 SV=1 - [SPB9_HUMAN]	15.7758	23.14	6	6	6	376	42.3763	5.85889
LPS 10_79	P50454	Serpin H1 OS=Homo sapiens GN=SERPINH1 PE=1 SV=2 - [SERPH_HUMAN]	56.422	36.6	12	12	18	418	46.4112	8.68994
LPS 10_79	P50914	60S ribosomal protein L14 OS=Homo sapiens GN=RPL14 PE=1 SV=4 - [RL14_HUMAN]	11.2752	16.28	3	3	4	215	23.417	10.9312
LPS 10_79	P50990	T-complex protein 1 subunit theta OS=Homo sapiens GN=CCT8 PE=1 SV=4 - [TCPQ_HUMAN]	11.3925	8.39	4	4	4	548	59.5825	5.60498
LPS 10_79	P50991	T-complex protein 1 subunit delta OS=Homo sapiens GN=CCT4 PE=1 SV=4 - [TCPD_HUMAN]	15.0035	12.24	5	5	6	539	57.8878	7.82568
LPS 10_79	P51148	Ras-related protein Rab-5C OS=Homo sapiens GN=RAB5C PE=1 SV=2 - [RAB5C_HUMAN]	7.18388	15.74	3	3	3	216	23.4678	8.41162
LPS 10_79	P51688	N-sulphoglucosamine sulphohydrolase OS=Homo sapiens GN=SGSH PE=1 SV=1 - [SPHM_HUMAN]	9.55019	10.56	3	3	3	502	56.6595	6.94678
LPS 10_79	P52209	6-phosphogluconate dehydrogenase, decarboxylating OS=Homo sapiens GN=PGD PE=1 SV=3 - [6PGD_HUMAN]	34.7065	26.5	10	10	12	483	53.106	7.2251
LPS 10_79	P52565	Rho GDP-dissociation inhibitor 1 OS=Homo sapiens GN=ARHGDIA PE=1 SV=3 - [GDIR1_HUMAN]	17.0329	15.2	2	2	5	204	23.1927	5.10986
LPS 10_79	P52566	Rho GDP-dissociation inhibitor 2 OS=Homo sapiens GN=ARHGDIB PE=1 SV=3 - [GDIR2_HUMAN]	16.3281	35.82	4	4	6	201	22.9736	5.21143
LPS 10_79	P52907	F-actin-capping protein subunit alpha-1 OS=Homo sapiens GN=CAPZA1 PE=1 SV=3 - [CAZA1_HUMAN]	24.3256	27.62	4	5	8	286	32.9023	5.69385
LPS 10_79	P52943	Cysteine-rich protein 2 OS=Homo sapiens GN=CRIP2 PE=1 SV=1 - [CRIP2_HUMAN]	5.74731	16.83	2	2	2	208	22.478	8.71924
LPS 10_79	P53396	ATP-citrate synthase OS=Homo sapiens GN=ACLY PE=1 SV=3 - [ACLY_HUMAN]	11.5223	5	4	4	4	1101	120.762	7.32764
LPS 10_79	P53634	Dipeptidyl peptidase 1 OS=Homo sapiens GN=CTSC PE=1 SV=2 - [CATC_HUMAN]	7.09166	7.13	3	3	3	463	51.8203	6.99072
LPS 10_79	P54136	Arginine--tRNA ligase, cytoplasmic OS=Homo sapiens GN=RARS PE=1 SV=2 - [SYRC_HUMAN]	5.57409	3.48	2	2	2	660	75.3309	6.68311
LPS 10_79	P54578	Ubiquitin carboxyl-terminal hydrolase 14 OS=Homo sapiens GN=USP14 PE=1 SV=3 - [UBP14_HUMAN]	4.80446	5.87	2	2	2	494	56.033	5.30029
LPS 10_79	P54760	Ephrin type-B receptor 4 OS=Homo sapiens GN=EPHB4 PE=1 SV=2 - [EPHB4_HUMAN]	6.62287	4.36	2	2	2	987	108.201	6.90283
LPS 10_79	P54819	Adenylate kinase 2, mitochondrial OS=Homo sapiens GN=AK2 PE=1 SV=2 - [KAD2_HUMAN]	6.09675	15.06	2	2	2	239	26.4608	7.81104
LPS 10_79	P55058	Phospholipid transfer protein OS=Homo sapiens GN=PLTP PE=1 SV=1 - [PLTP_HUMAN]	14.0585	9.53	3	3	5	493	54.7045	7.00537
LPS 10_79	P55072	Transitional endoplasmic reticulum ATPase OS=Homo sapiens GN=VCP PE=1 SV=4 - [TERA_HUMAN]	55.1487	23.82	13	13	18	806	89.2657	5.26221
LPS 10_79	P55084	Trifunctional enzyme subunit beta, mitochondrial OS=Homo sapiens GN=HADHB PE=1 SV=3 - [ECHB_HUMAN]	4.92409	3.8	2	2	2	474	51.2615	9.40771
LPS 10_79	P55786	Puromycin-sensitive aminopeptidase OS=Homo sapiens GN=NPEPPS PE=1 SV=2 - [PSA_HUMAN]	13.561	6.86	4	4	5	919	103.211	5.71924
LPS 10_79	P59998	Actin-related protein 2/3 complex subunit 4 OS=Homo sapiens GN=ARPC4 PE=1 SV=3 - [ARPC4_HUMAN]	8.34196	16.07	2	2	3	168	19.6543	8.42627
LPS 10_79	P60174	Triosephosphate isomerase OS=Homo sapiens GN=TPI1 PE=1 SV=3 - [TPIS_HUMAN]	85.0843	59.79	12	12	25	286	30.7717	5.92236
LPS 10_79	P60660	Myosin light polypeptide 6 OS=Homo sapiens GN=MYL6 PE=1 SV=2 - [MYL6_HUMAN]	15.2503	29.8	4	4	6	151	16.9191	4.65283
LPS 10_79	P60709	Actin, cytoplasmic 1 OS=Homo sapiens GN=ACTB PE=1 SV=1 - [ACTB_HUMAN]	456.363	74.93	10	19	128	375	41.7097	5.47803
LPS 10_79	P60842	Eukaryotic initiation factor 4A-I OS=Homo sapiens GN=EIF4A1 PE=1 SV=1 - [IF4A1_HUMAN]	35.582	35.71	4	10	12	406	46.1246	5.47803
LPS 10_79	P60866	40S ribosomal protein S20 OS=Homo sapiens GN=RPS20 PE=1 SV=1 - [RS20_HUMAN]	11.5922	19.33	2	2	4	119	13.3643	9.93506
LPS 10_79	P60900	Proteasome subunit alpha type-6 OS=Homo sapiens GN=PSMA6 PE=1 SV=1 - [PSA6_HUMAN]	19.3531	24.39	5	5	6	246	27.3818	6.75635
LPS 10_79	P60953	Cell division control protein 42 homolog OS=Homo sapiens GN=CDC42 PE=1 SV=2 - [CDC42_HUMAN]	8.36401	15.71	2	2	3	191	21.245	6.55127
LPS 10_79	P61019	Ras-related protein Rab-2A OS=Homo sapiens GN=RAB2A PE=1 SV=1 - [RAB2A_HUMAN]	7.22825	19.81	3	3	3	212	23.5308	6.53662
LPS 10_79	P61158	Actin-related protein 3 OS=Homo sapiens GN=ACTR3 PE=1 SV=3 - [ARP3_HUMAN]	31.7842	27.51	7	7	10	418	47.341	5.88428
LPS 10_79	P61160	Actin-related protein 2 OS=Homo sapiens GN=ACTR2 PE=1 SV=1 - [ARP2_HUMAN]	7.35392	11.17	3	3	3	394	44.7322	6.7417
LPS 10_79	P61204	ADP-ribosylation factor 3 OS=Homo sapiens GN=ARF3 PE=1 SV=2 - [ARF3_HUMAN]	14.26	30.94	2	4	5	181	20.5877	7.43018
LPS 10_79	P61247	40S ribosomal protein S3a OS=Homo sapiens GN=RPS3A PE=1 SV=2 - [RS3A_HUMAN]	8.64658	11.74	2	2	3	264	29.9257	9.72998
LPS 10_79	P61313	60S ribosomal protein L15 OS=Homo sapiens GN=RPL15 PE=1 SV=2 - [RL15_HUMAN]	5.6486	12.25	2	2	2	204	24.1311	11.6196
LPS 10_79	P61604	10 kDa heat shock protein, mitochondrial OS=Homo sapiens GN=HSPE1 PE=1 SV=2 - [CH10_HUMAN]	5.56638	25.49	2	2	2	102	10.9249	8.92432
LPS 10_79	P61769	Beta-2-microglobulin OS=Homo sapiens GN=B2M PE=1 SV=1 - [B2MG_HUMAN]	57.2031	41.18	5	5	17	119	13.7059	6.52197
LPS 10_79	P61916	Epididymal secretory protein E1 OS=Homo sapiens GN=NPC2 PE=1 SV=1 - [NPC2_HUMAN]	17.2876	33.77	4	4	6	151	16.5595	7.6499
LPS 10_79	P61978	Heterogeneous nuclear ribonucleoprotein K OS=Homo sapiens GN=HNRNPK PE=1 SV=1 - [HNRPK_HUMAN]	18.3258	14.25	5	5	7	463	50.9444	5.5415
LPS 10_79	P61981	14-3-3 protein gamma OS=Homo sapiens GN=YWHAG PE=1 SV=2 - [1433G_HUMAN]	38.0052	44.13	6	8	13	247	28.2849	4.89404
LPS 10_79	P62081	40S ribosomal protein S7 OS=Homo sapiens GN=RPS7 PE=1 SV=1 - [RS7_HUMAN]	17.7396	27.32	4	4	6	194	22.1133	10.0962
LPS 10_79	P62140	Serine/threonine-protein phosphatase PP1-beta catalytic subunit OS=Homo sapiens GN=PPP1CB PE=1 SV=3 - [PP1B_HUMAN]	5.41743	6.73	2	2	2	327	37.1626	6.18896
LPS 10_79	P62241	40S ribosomal protein S8 OS=Homo sapiens GN=RPS8 PE=1 SV=2 - [RS8_HUMAN]	24.063	39.42	7	7	8	208	24.1902	10.3159
LPS 10_79	P62244	40S ribosomal protein S15a OS=Homo sapiens GN=RPS15A PE=1 SV=2 - [RS15A_HUMAN]	6.97861	26.15	2	2	2	130	14.83	10.1255
LPS 10_79	P62249	40S ribosomal protein S16 OS=Homo sapiens GN=RPS16 PE=1 SV=2 - [RS16_HUMAN]	13.9354	28.08	4	4	5	146	16.435	10.2134
LPS 10_79	P62258	14-3-3 protein epsilon OS=Homo sapiens GN=YWHAE PE=1 SV=1 - [1433E_HUMAN]	91.7701	47.84	11	13	30	255	29.1554	4.7417
LPS 10_79	P62263	40S ribosomal protein S14 OS=Homo sapiens GN=RPS14 PE=1 SV=3 - [RS14_HUMAN]	5.7981	15.89	2	2	2	151	16.2625	10.0522
LPS 10_79	P62266	40S ribosomal protein S23 OS=Homo sapiens GN=RPS23 PE=1 SV=3 - [RS23_HUMAN]	13.2307	23.78	4	4	5	143	15.7977	10.4917
LPS 10_79	P62269	40S ribosomal protein S18 OS=Homo sapiens GN=RPS18 PE=1 SV=3 - [RS18_HUMAN]	7.56719	19.74	3	3	3	152	17.7079	10.9897
LPS 10_79	P62424	60S ribosomal protein L7a OS=Homo sapiens GN=RPL7A PE=1 SV=2 - [RL7A_HUMAN]	20.2009	26.32	5	5	7	266	29.977	10.6089
LPS 10_79	P62491	Ras-related protein Rab-11A OS=Homo sapiens GN=RAB11A PE=1 SV=3 - [RB11A_HUMAN]	9.53376	11.11	2	2	3	216	24.3784	6.56592
LPS 10_79	P62701	40S ribosomal protein S4, X isoform OS=Homo sapiens GN=RPS4X PE=1 SV=2 - [RS4X_HUMAN]	6.38522	10.27	3	3	3	263	29.5791	10.1548
LPS 10_79	P62750	60S ribosomal protein L23a OS=Homo sapiens GN=RPL23A PE=1 SV=1 - [RL23A_HUMAN]	10.4346	25	3	3	4	156	17.6841	10.4478
LPS 10_79	P62753	40S ribosomal protein S6 OS=Homo sapiens GN=RPS6 PE=1 SV=1 - [RS6_HUMAN]	8.15676	17.67	3	3	3	249	28.663	10.8433
LPS 10_79	P62805	Histone H4 OS=Homo sapiens GN=HIST1H4A PE=1 SV=2 - [H4_HUMAN]	32.8339	50.49	5	5	12	103	11.3604	11.356
LPS 10_79	P62820	Ras-related protein Rab-1A OS=Homo sapiens GN=RAB1A PE=1 SV=3 - [RAB1A_HUMAN]	7.29534	15.12	3	3	3	205	22.6634	6.21436
LPS 10_79	P62826	GTP-binding nuclear protein Ran OS=Homo sapiens GN=RAN PE=1 SV=3 - [RAN_HUMAN]	13.3832	21.3	4	4	5	216	24.4076	7.48877
LPS 10_79	P62829	60S ribosomal protein L23 OS=Homo sapiens GN=RPL23 PE=1 SV=1 - [RL23_HUMAN]	4.56811	25	2	2	2	140	14.8561	10.5063
LPS 10_79	P62873	Guanine nucleotide-binding protein G(I)/G(S)/G(T) subunit beta-1 OS=Homo sapiens GN=GNB1 PE=1 SV=3 - [GBB1_HUMAN]	4.18624	6.76	2	2	2	340	37.353	5.99854
LPS 10_79	P62888	60S ribosomal protein L30 OS=Homo sapiens GN=RPL30 PE=1 SV=2 - [RL30_HUMAN]	9.43822	24.35	2	2	3	115	12.7757	9.62744
LPS 10_79	P62913	60S ribosomal protein L11 OS=Homo sapiens GN=RPL11 PE=1 SV=2 - [RL11_HUMAN]	5.24386	12.36	2	2	2	178	20.2396	9.59814
LPS 10_79	P62917	60S ribosomal protein L8 OS=Homo sapiens GN=RPL8 PE=1 SV=2 - [RL8_HUMAN]	7.8599	10.51	2	2	3	257	28.0073	11.0337
LPS 10_79	P63104	14-3-3 protein zeta/delta OS=Homo sapiens GN=YWHAZ PE=1 SV=1 - [1433Z_HUMAN]	102.067	54.69	10	13	32	245	27.7277	4.79248
LPS 10_79	P63241	Eukaryotic translation initiation factor 5A-1 OS=Homo sapiens GN=EIF5A PE=1 SV=2 - [IF5A1_HUMAN]	37.7976	54.55	7	7	11	154	16.8214	5.23682
LPS 10_79	P63244	Guanine nucleotide-binding protein subunit beta-2-like 1 OS=Homo sapiens GN=GNB2L1 PE=1 SV=3 - [GBLP_HUMAN]	21.0365	23.97	5	5	7	317	35.0546	7.69385
LPS 10_79	P68032	Actin, alpha cardiac muscle 1 OS=Homo sapiens GN=ACTC1 PE=1 SV=1 - [ACTC_HUMAN]	177.245	32.36	1	10	63	377	41.9919	5.38916
LPS 10_79	P68036	Ubiquitin-conjugating enzyme E2 L3 OS=Homo sapiens GN=UBE2L3 PE=1 SV=1 - [UB2L3_HUMAN]	6.01766	25.97	2	2	2	154	17.8502	8.51416
LPS 10_79	P68104	Elongation factor 1-alpha 1 OS=Homo sapiens GN=EEF1A1 PE=1 SV=1 - [EF1A1_HUMAN]	146.424	41.99	13	13	38	462	50.1091	9.01221
LPS 10_79	P68363	Tubulin alpha-1B chain OS=Homo sapiens GN=TUBA1B PE=1 SV=1 - [TBA1B_HUMAN]	122.799	52.99	2	16	39	451	50.1196	5.05908
LPS 10_79	P68371	Tubulin beta-4B chain OS=Homo sapiens GN=TUBB4B PE=1 SV=1 - [TBB4B_HUMAN]	100.211	53.03	2	17	32	445	49.799	4.89404
LPS 10_79	P68431	Histone H3.1 OS=Homo sapiens GN=HIST1H3A PE=1 SV=2 - [H31_HUMAN]	25.7126	40.44	1	4	8	136	15.3945	11.1216
LPS 10_79	P78371	T-complex protein 1 subunit beta OS=Homo sapiens GN=CCT2 PE=1 SV=4 - [TCPB_HUMAN]	20.639	19.81	6	6	7	535	57.4521	6.45557
LPS 10_79	P78417	Glutathione S-transferase omega-1 OS=Homo sapiens GN=GSTO1 PE=1 SV=2 - [GSTO1_HUMAN]	18.7849	19.5	5	5	7	241	27.548	6.59521
LPS 10_79	P78509	Reelin OS=Homo sapiens GN=RELN PE=1 SV=3 - [RELN_HUMAN]	74.1555	8.47	21	21	27	3460	388.137	5.88428
LPS 10_79	P78539	Sushi repeat-containing protein SRPX OS=Homo sapiens GN=SRPX PE=2 SV=1 - [SRPX_HUMAN]	8.01949	10.78	3	3	3	464	51.5381	8.66064
LPS 10_79	P81605	Dermcidin OS=Homo sapiens GN=DCD PE=1 SV=2 - [DCD_HUMAN]	4.6664	22.73	2	2	2	110	11.2768	6.53662
LPS 10_79	P83731	60S ribosomal protein L24 OS=Homo sapiens GN=RPL24 PE=1 SV=1 - [RL24_HUMAN]	4.90776	14.01	2	2	2	157	17.7679	11.2534
LPS 10_79	P84243	Histone H3.3 OS=Homo sapiens GN=H3F3A PE=1 SV=2 - [H33_HUMAN]	24.6891	40.44	1	4	7	136	15.3185	11.2681
LPS 10_79	P98160	Basement membrane-specific heparan sulfate proteoglycan core protein OS=Homo sapiens GN=HSPG2 PE=1 SV=4 - [PGBM_HUMAN]	1729.94	54.32	139	139	452	4391	468.532	6.50732
LPS 10_79	Q01469	Fatty acid-binding protein, epidermal OS=Homo sapiens GN=FABP5 PE=1 SV=3 - [FABP5_HUMAN]	45.7605	53.33	7	7	13	135	15.1546	7.00537
LPS 10_79	Q01518	Adenylyl cyclase-associated protein 1 OS=Homo sapiens GN=CAP1 PE=1 SV=5 - [CAP1_HUMAN]	22.4247	19.37	7	7	8	475	51.8687	8.06006
LPS 10_79	Q01638	Interleukin-1 receptor-like 1 OS=Homo sapiens GN=IL1RL1 PE=1 SV=4 - [ILRL1_HUMAN]	20.3807	12.59	5	5	6	556	63.3173	8.35303
LPS 10_79	Q01813	6-phosphofructokinase type C OS=Homo sapiens GN=PFKP PE=1 SV=2 - [K6PP_HUMAN]	12.4782	5.48	4	4	5	784	85.5415	7.54736
LPS 10_79	Q02543	60S ribosomal protein L18a OS=Homo sapiens GN=RPL18A PE=1 SV=2 - [RL18A_HUMAN]	8.40396	15.34	2	2	3	176	20.7489	10.7114
LPS 10_79	Q02809	Procollagen-lysine,2-oxoglutarate 5-dioxygenase 1 OS=Homo sapiens GN=PLOD1 PE=1 SV=2 - [PLOD1_HUMAN]	56.2833	29.16	16	16	21	727	83.4974	6.94678
LPS 10_79	Q02878	60S ribosomal protein L6 OS=Homo sapiens GN=RPL6 PE=1 SV=3 - [RL6_HUMAN]	33.2924	37.5	10	10	12	288	32.7076	10.5796
LPS 10_79	Q03135	Caveolin-1 OS=Homo sapiens GN=CAV1 PE=1 SV=4 - [CAV1_HUMAN]	4.894	10.67	2	2	2	178	20.4585	6.02393
LPS 10_79	Q04917	14-3-3 protein eta OS=Homo sapiens GN=YWHAH PE=1 SV=4 - [1433F_HUMAN]	21.3269	19.11	2	4	8	246	28.201	4.84326
LPS 10_79	Q06033	Inter-alpha-trypsin inhibitor heavy chain H3 OS=Homo sapiens GN=ITIH3 PE=1 SV=2 - [ITIH3_HUMAN]	9.059	3.6	3	3	4	890	99.7865	5.74463
LPS 10_79	Q06830	Peroxiredoxin-1 OS=Homo sapiens GN=PRDX1 PE=1 SV=1 - [PRDX1_HUMAN]	43.5018	43.72	6	7	13	199	22.0963	8.1333
LPS 10_79	Q07020	60S ribosomal protein L18 OS=Homo sapiens GN=RPL18 PE=1 SV=2 - [RL18_HUMAN]	17.5272	30.85	5	5	6	188	21.6211	11.7222
LPS 10_79	Q07065	Cytoskeleton-associated protein 4 OS=Homo sapiens GN=CKAP4 PE=1 SV=2 - [CKAP4_HUMAN]	7.86118	7.48	3	3	3	602	65.9827	5.92236
LPS 10_79	Q08629	Testican-1 OS=Homo sapiens GN=SPOCK1 PE=1 SV=1 - [TICN1_HUMAN]	34.6362	24.6	8	8	13	439	49.0925	6.1001
LPS 10_79	Q10471	Polypeptide N-acetylgalactosaminyltransferase 2 OS=Homo sapiens GN=GALNT2 PE=1 SV=1 - [GALT2_HUMAN]	5.35135	4.9	2	2	2	571	64.6915	8.35303
LPS 10_79	Q12805	EGF-containing fibulin-like extracellular matrix protein 1 OS=Homo sapiens GN=EFEMP1 PE=1 SV=2 - [FBLN3_HUMAN]	492.505	50.71	19	19	136	493	54.6042	5.07178
LPS 10_79	Q12841	Follistatin-related protein 1 OS=Homo sapiens GN=FSTL1 PE=1 SV=1 - [FSTL1_HUMAN]	45.8363	40.91	10	10	16	308	34.9629	5.51611
LPS 10_79	Q12905	Interleukin enhancer-binding factor 2 OS=Homo sapiens GN=ILF2 PE=1 SV=2 - [ILF2_HUMAN]	22.3104	19.23	5	5	7	390	43.0352	5.26221
LPS 10_79	Q13162	Peroxiredoxin-4 OS=Homo sapiens GN=PRDX4 PE=1 SV=1 - [PRDX4_HUMAN]	5.2833	12.92	2	2	2	271	30.5208	6.29053
LPS 10_79	Q13201	Multimerin-1 OS=Homo sapiens GN=MMRN1 PE=1 SV=3 - [MMRN1_HUMAN]	254.364	38.76	37	37	80	1228	138.023	7.92822
LPS 10_79	Q13509	Tubulin beta-3 chain OS=Homo sapiens GN=TUBB3 PE=1 SV=2 - [TBB3_HUMAN]	56.2237	32.67	1	11	19	450	50.4003	4.93213
LPS 10_79	Q13740	CD166 antigen OS=Homo sapiens GN=ALCAM PE=1 SV=2 - [CD166_HUMAN]	15.5281	13.21	5	5	6	583	65.0611	6.25244
LPS 10_79	Q13867	Bleomycin hydrolase OS=Homo sapiens GN=BLMH PE=1 SV=1 - [BLMH_HUMAN]	4.21388	5.27	2	2	2	455	52.528	6.26514
LPS 10_79	Q14019	Coactosin-like protein OS=Homo sapiens GN=COTL1 PE=1 SV=3 - [COTL1_HUMAN]	17.6334	50	5	5	6	142	15.935	5.66846
LPS 10_79	Q14103	Heterogeneous nuclear ribonucleoprotein D0 OS=Homo sapiens GN=HNRNPD PE=1 SV=1 - [HNRPD_HUMAN]	12.4262	13.24	4	4	5	355	38.4103	7.81104
LPS 10_79	Q14108	Lysosome membrane protein 2 OS=Homo sapiens GN=SCARB2 PE=1 SV=2 - [SCRB2_HUMAN]	7.13152	6.69	3	3	3	478	54.2555	5.13525
LPS 10_79	Q14240	Eukaryotic initiation factor 4A-II OS=Homo sapiens GN=EIF4A2 PE=1 SV=2 - [IF4A2_HUMAN]	27.4725	25.8	1	7	9	407	46.3728	5.47803
LPS 10_79	Q14315	Filamin-C OS=Homo sapiens GN=FLNC PE=1 SV=3 - [FLNC_HUMAN]	107.97	14.42	19	26	37	2725	290.841	5.97314
LPS 10_79	Q14697	Neutral alpha-glucosidase AB OS=Homo sapiens GN=GANAB PE=1 SV=3 - [GANAB_HUMAN]	34.1896	15.25	9	9	10	944	106.807	6.13818
LPS 10_79	Q14767	Latent-transforming growth factor beta-binding protein 2 OS=Homo sapiens GN=LTBP2 PE=1 SV=3 - [LTBP2_HUMAN]	49.1548	9.83	15	15	18	1821	194.923	5.18604
LPS 10_79	Q14914	Prostaglandin reductase 1 OS=Homo sapiens GN=PTGR1 PE=1 SV=2 - [PTGR1_HUMAN]	11.0284	8.81	2	2	4	329	35.8467	8.29443
LPS 10_79	Q15063	Periostin OS=Homo sapiens GN=POSTN PE=1 SV=2 - [POSTN_HUMAN]	490.363	57.42	41	41	136	836	93.2553	7.53271
LPS 10_79	Q15084	Protein disulfide-isomerase A6 OS=Homo sapiens GN=PDIA6 PE=1 SV=1 - [PDIA6_HUMAN]	11.4203	12.95	4	4	4	440	48.0913	5.08447
LPS 10_79	Q15149	Plectin OS=Homo sapiens GN=PLEC PE=1 SV=3 - [PLEC_HUMAN]	18.73	1.94	6	6	7	4684	531.466	5.96045
LPS 10_79	Q15257	Serine/threonine-protein phosphatase 2A activator OS=Homo sapiens GN=PPP2R4 PE=1 SV=3 - [PTPA_HUMAN]	4.58506	8.94	2	2	2	358	40.6414	5.93506
LPS 10_79	Q15365	Poly(rC)-binding protein 1 OS=Homo sapiens GN=PCBP1 PE=1 SV=2 - [PCBP1_HUMAN]	5.02026	6.74	2	2	2	356	37.4739	7.09326
LPS 10_79	Q15436	Protein transport protein Sec23A OS=Homo sapiens GN=SEC23A PE=1 SV=2 - [SC23A_HUMAN]	9.44289	5.88	3	3	3	765	86.1053	7.07861
LPS 10_79	Q15582	Transforming growth factor-beta-induced protein ig-h3 OS=Homo sapiens GN=TGFBI PE=1 SV=1 - [BGH3_HUMAN]	53.1975	29.58	13	13	18	683	74.634	7.7085
LPS 10_79	Q15717	ELAV-like protein 1 OS=Homo sapiens GN=ELAVL1 PE=1 SV=2 - [ELAV1_HUMAN]	4.39355	6.13	2	2	2	326	36.0692	9.17334
LPS 10_79	Q16270	Insulin-like growth factor-binding protein 7 OS=Homo sapiens GN=IGFBP7 PE=1 SV=1 - [IBP7_HUMAN]	205.444	47.16	12	12	54	282	29.1114	7.89893
LPS 10_79	Q16363	Laminin subunit alpha-4 OS=Homo sapiens GN=LAMA4 PE=1 SV=4 - [LAMA4_HUMAN]	106.782	23.7	28	28	34	1823	202.397	6.27783
LPS 10_79	Q16555	Dihydropyrimidinase-related protein 2 OS=Homo sapiens GN=DPYSL2 PE=1 SV=1 - [DPYL2_HUMAN]	54.2457	32.69	13	13	17	572	62.2546	6.37939
LPS 10_79	Q16658	Fascin OS=Homo sapiens GN=FSCN1 PE=1 SV=3 - [FSCN1_HUMAN]	60.3139	39.35	13	13	18	493	54.4961	7.23975
LPS 10_79	Q16777	Histone H2A type 2-C OS=Homo sapiens GN=HIST2H2AC PE=1 SV=4 - [H2A2C_HUMAN]	31.4615	52.71	3	4	9	129	13.9798	10.9019
LPS 10_79	Q16881	Thioredoxin reductase 1, cytoplasmic OS=Homo sapiens GN=TXNRD1 PE=1 SV=3 - [TRXR1_HUMAN]	49.7481	27.89	11	11	14	649	70.8622	7.38623
LPS 10_79	Q6P587	Acylpyruvase FAHD1, mitochondrial OS=Homo sapiens GN=FAHD1 PE=1 SV=2 - [FAHD1_HUMAN]	5.61098	13.39	2	2	2	224	24.8267	7.38623
LPS 10_79	Q6YHK3	CD109 antigen OS=Homo sapiens GN=CD109 PE=1 SV=2 - [CD109_HUMAN]	9.546	3.74	3	3	3	1445	161.587	5.84619
LPS 10_79	Q71DI3	Histone H3.2 OS=Homo sapiens GN=HIST2H3A PE=1 SV=3 - [H32_HUMAN]	16.8601	40.44	1	4	6	136	15.3785	11.2681
LPS 10_79	Q71U36	Tubulin alpha-1A chain OS=Homo sapiens GN=TUBA1A PE=1 SV=1 - [TBA1A_HUMAN]	115.071	52.99	2	16	36	451	50.1036	5.05908
LPS 10_79	Q76M96	Coiled-coil domain-containing protein 80 OS=Homo sapiens GN=CCDC80 PE=1 SV=1 - [CCD80_HUMAN]	14.6262	6.32	4	4	6	950	108.106	9.71533
LPS 10_79	Q7KZF4	Staphylococcal nuclease domain-containing protein 1 OS=Homo sapiens GN=SND1 PE=1 SV=1 - [SND1_HUMAN]	10.1797	6.48	4	4	4	910	101.934	7.1665
LPS 10_79	Q7Z304	MAM domain-containing protein 2 OS=Homo sapiens GN=MAMDC2 PE=2 SV=3 - [MAMC2_HUMAN]	5.34383	3.94	2	2	2	686	77.5058	5.16064
LPS 10_79	Q7Z7G0	Target of Nesh-SH3 OS=Homo sapiens GN=ABI3BP PE=1 SV=1 - [TARSH_HUMAN]	99.47	21.77	18	18	32	1075	118.569	9.43701
LPS 10_79	Q8IUX7	Adipocyte enhancer-binding protein 1 OS=Homo sapiens GN=AEBP1 PE=1 SV=1 - [AEBP1_HUMAN]	8.58221	4.06	3	3	3	1158	130.847	5.10986
LPS 10_79	Q8NBS9	Thioredoxin domain-containing protein 5 OS=Homo sapiens GN=TXNDC5 PE=1 SV=2 - [TXND5_HUMAN]	98.5226	40.05	14	14	29	432	47.5987	5.97314
LPS 10_79	Q8WUM4	Programmed cell death 6-interacting protein OS=Homo sapiens GN=PDCD6IP PE=1 SV=1 - [PDC6I_HUMAN]	5.70722	3.34	2	2	2	868	95.9631	6.52197
LPS 10_79	Q92499	ATP-dependent RNA helicase DDX1 OS=Homo sapiens GN=DDX1 PE=1 SV=2 - [DDX1_HUMAN]	6.67725	4.73	3	3	3	740	82.3798	7.2251
LPS 10_79	Q92626	Peroxidasin homolog OS=Homo sapiens GN=PXDN PE=1 SV=2 - [PXDN_HUMAN]	175.37	35.84	36	36	52	1479	165.17	7.1665
LPS 10_79	Q92743	Serine protease HTRA1 OS=Homo sapiens GN=HTRA1 PE=1 SV=1 - [HTRA1_HUMAN]	27.6059	21.88	6	6	9	480	51.2546	7.82568
LPS 10_79	Q92820	Gamma-glutamyl hydrolase OS=Homo sapiens GN=GGH PE=1 SV=2 - [GGH_HUMAN]	18.7675	20.13	4	4	5	318	35.9412	7.10791
LPS 10_79	Q92823	Neuronal cell adhesion molecule OS=Homo sapiens GN=NRCAM PE=1 SV=3 - [NRCAM_HUMAN]	8.19436	2.91	3	3	3	1304	143.8	5.65576
LPS 10_79	Q92896	Golgi apparatus protein 1 OS=Homo sapiens GN=GLG1 PE=1 SV=2 - [GSLG1_HUMAN]	4.44096	1.7	2	2	2	1179	134.464	6.90283
LPS 10_79	Q969H8	UPF0556 protein C19orf10 OS=Homo sapiens GN=C19orf10 PE=1 SV=1 - [CS010_HUMAN]	6.72675	20.81	3	3	3	173	18.7833	6.68311
LPS 10_79	Q96AG4	Leucine-rich repeat-containing protein 59 OS=Homo sapiens GN=LRRC59 PE=1 SV=1 - [LRC59_HUMAN]	5.66822	9.12	2	2	2	307	34.9089	9.56885
LPS 10_79	Q96CG8	Collagen triple helix repeat-containing protein 1 OS=Homo sapiens GN=CTHRC1 PE=1 SV=1 - [CTHR1_HUMAN]	7.29677	14.4	3	3	3	243	26.2071	7.98682
LPS 10_79	Q96CX2	BTB/POZ domain-containing protein KCTD12 OS=Homo sapiens GN=KCTD12 PE=1 SV=1 - [KCD12_HUMAN]	34.6226	28	9	9	12	325	35.6787	5.64307
LPS 10_79	Q96G03	Phosphoglucomutase-2 OS=Homo sapiens GN=PGM2 PE=1 SV=4 - [PGM2_HUMAN]	4.72198	6.21	2	2	2	612	68.2404	6.72705
LPS 10_79	Q96KP4	Cytosolic non-specific dipeptidase OS=Homo sapiens GN=CNDP2 PE=1 SV=2 - [CNDP2_HUMAN]	9.84241	11.79	4	4	4	475	52.8449	5.97314
LPS 10_79	Q96QK1	Vacuolar protein sorting-associated protein 35 OS=Homo sapiens GN=VPS35 PE=1 SV=2 - [VPS35_HUMAN]	4.81018	2.76	2	2	2	796	91.6489	5.49072
LPS 10_79	Q96QV1	Hedgehog-interacting protein OS=Homo sapiens GN=HHIP PE=1 SV=3 - [HHIP_HUMAN]	139.047	43.57	25	25	44	700	78.8002	7.89893
LPS 10_79	Q96S86	Hyaluronan and proteoglycan link protein 3 OS=Homo sapiens GN=HAPLN3 PE=2 SV=1 - [HPLN3_HUMAN]	39.3094	37.78	11	11	13	360	40.8684	6.52197
LPS 10_79	Q99436	Proteasome subunit beta type-7 OS=Homo sapiens GN=PSMB7 PE=1 SV=1 - [PSB7_HUMAN]	9.10341	16.97	3	3	3	277	29.9462	7.6792
LPS 10_79	Q99497	Protein DJ-1 OS=Homo sapiens GN=PARK7 PE=1 SV=2 - [PARK7_HUMAN]	15.658	35.98	4	4	4	189	19.8785	6.78564
LPS 10_79	Q99536	Synaptic vesicle membrane protein VAT-1 homolog OS=Homo sapiens GN=VAT1 PE=1 SV=2 - [VAT1_HUMAN]	34.5985	36.64	8	8	11	393	41.8934	6.29053
LPS 10_79	Q99798	Aconitate hydratase, mitochondrial OS=Homo sapiens GN=ACO2 PE=1 SV=2 - [ACON_HUMAN]	11.1884	7.18	4	4	4	780	85.3719	7.60596
LPS 10_79	Q99832	T-complex protein 1 subunit eta OS=Homo sapiens GN=CCT7 PE=1 SV=2 - [TCPH_HUMAN]	9.9565	9.39	4	4	4	543	59.3289	7.6499
LPS 10_79	Q99873	Protein arginine N-methyltransferase 1 OS=Homo sapiens GN=PRMT1 PE=1 SV=2 - [ANM1_HUMAN]	12.3943	18.28	5	5	5	361	41.4885	5.42725
LPS 10_79	Q99988	Growth/differentiation factor 15 OS=Homo sapiens GN=GDF15 PE=1 SV=3 - [GDF15_HUMAN]	15.7514	15.91	4	4	5	308	34.1188	9.65674
LPS 10_79	Q9BR76	Coronin-1B OS=Homo sapiens GN=CORO1B PE=1 SV=1 - [COR1B_HUMAN]	4.46043	4.7	2	2	2	489	54.2003	5.88428
LPS 10_79	Q9BUF5	Tubulin beta-6 chain OS=Homo sapiens GN=TUBB6 PE=1 SV=1 - [TBB6_HUMAN]	38.4471	21.08	2	7	13	446	49.825	4.88135
LPS 10_79	Q9GZM7	Tubulointerstitial nephritis antigen-like OS=Homo sapiens GN=TINAGL1 PE=1 SV=1 - [TINAL_HUMAN]	7.70086	9.64	3	3	3	467	52.353	6.99072
LPS 10_79	Q9H223	EH domain-containing protein 4 OS=Homo sapiens GN=EHD4 PE=1 SV=1 - [EHD4_HUMAN]	6.90369	4.81	2	2	2	541	61.1365	6.75635
LPS 10_79	Q9HC38	Glyoxalase domain-containing protein 4 OS=Homo sapiens GN=GLOD4 PE=1 SV=1 - [GLOD4_HUMAN]	4.4794	6.39	2	2	2	313	34.7713	5.60498
LPS 10_79	Q9NPY3	Complement component C1q receptor OS=Homo sapiens GN=CD93 PE=1 SV=3 - [C1QR1_HUMAN]	15.6737	13.19	5	5	6	652	68.5154	5.43994
LPS 10_79	Q9NQ30	Endothelial cell-specific molecule 1 OS=Homo sapiens GN=ESM1 PE=1 SV=2 - [ESM1_HUMAN]	9.66238	27.17	4	4	4	184	20.0812	7.34229
LPS 10_79	Q9NQ79	Cartilage acidic protein 1 OS=Homo sapiens GN=CRTAC1 PE=1 SV=2 - [CRAC1_HUMAN]	4.89895	2.72	2	2	2	661	71.3758	5.12256
LPS 10_79	Q9NY15	Stabilin-1 OS=Homo sapiens GN=STAB1 PE=1 SV=3 - [STAB1_HUMAN]	12.7383	2.41	5	5	5	2570	275.3	6.49365
LPS 10_79	Q9NY33	Dipeptidyl peptidase 3 OS=Homo sapiens GN=DPP3 PE=1 SV=2 - [DPP3_HUMAN]	15.8282	11.8	5	5	6	737	82.5378	5.09717
LPS 10_79	Q9NZL9	Methionine adenosyltransferase 2 subunit beta OS=Homo sapiens GN=MAT2B PE=1 SV=1 - [MAT2B_HUMAN]	4.73594	6.29	2	2	2	334	37.5282	7.35693
LPS 10_79	Q9NZN4	EH domain-containing protein 2 OS=Homo sapiens GN=EHD2 PE=1 SV=2 - [EHD2_HUMAN]	5.7443	4.79	2	2	2	543	61.1227	6.45557
LPS 10_79	Q9NZV1	Cysteine-rich motor neuron 1 protein OS=Homo sapiens GN=CRIM1 PE=1 SV=1 - [CRIM1_HUMAN]	5.37983	2.51	2	2	2	1036	113.66	5.21143
LPS 10_79	Q9UBG0	C-type mannose receptor 2 OS=Homo sapiens GN=MRC2 PE=1 SV=2 - [MRC2_HUMAN]	5.05508	1.83	2	2	2	1479	166.568	5.8335
LPS 10_79	Q9UBP4	Dickkopf-related protein 3 OS=Homo sapiens GN=DKK3 PE=1 SV=2 - [DKK3_HUMAN]	7.3397	9.43	2	2	2	350	38.3651	4.65283
LPS 10_79	Q9UBR2	Cathepsin Z OS=Homo sapiens GN=CTSZ PE=1 SV=1 - [CATZ_HUMAN]	12.9898	12.21	3	3	5	303	33.8462	7.10791
LPS 10_79	Q9UBX5	Fibulin-5 OS=Homo sapiens GN=FBLN5 PE=1 SV=1 - [FBLN5_HUMAN]	11.1439	8.71	4	4	4	448	50.1467	4.729
LPS 10_79	Q9UHL4	Dipeptidyl peptidase 2 OS=Homo sapiens GN=DPP7 PE=1 SV=3 - [DPP2_HUMAN]	10.1875	9.35	3	3	3	492	54.3072	6.31592
LPS 10_79	Q9ULV4	Coronin-1C OS=Homo sapiens GN=CORO1C PE=1 SV=1 - [COR1C_HUMAN]	11.215	8.65	3	3	4	474	53.2151	7.07861
LPS 10_79	Q9UQ80	Proliferation-associated protein 2G4 OS=Homo sapiens GN=PA2G4 PE=1 SV=3 - [PA2G4_HUMAN]	4.5851	5.58	2	2	2	394	43.7592	6.55127
LPS 10_79	Q9Y277	Voltage-dependent anion-selective channel protein 3 OS=Homo sapiens GN=VDAC3 PE=1 SV=1 - [VDAC3_HUMAN]	4.81949	8.13	1	2	2	283	30.6393	8.66064
LPS 10_79	Q9Y490	Talin-1 OS=Homo sapiens GN=TLN1 PE=1 SV=3 - [TLN1_HUMAN]	22.5182	4.49	8	9	9	2541	269.599	6.07471
LPS 10_79	Q9Y4G6	Talin-2 OS=Homo sapiens GN=TLN2 PE=1 SV=4 - [TLN2_HUMAN]	5.13535	1.22	1	2	2	2542	271.443	5.56689
LPS 10_79	Q9Y4K0	Lysyl oxidase homolog 2 OS=Homo sapiens GN=LOXL2 PE=1 SV=1 - [LOXL2_HUMAN]	72.9745	29.33	15	15	24	774	86.6683	6.37939
LPS 10_79	Q9Y4L1	Hypoxia up-regulated protein 1 OS=Homo sapiens GN=HYOU1 PE=1 SV=1 - [HYOU1_HUMAN]	7.52898	6.11	3	3	3	999	111.266	5.22412
LPS 10_79	Q9Y696	Chloride intracellular channel protein 4 OS=Homo sapiens GN=CLIC4 PE=1 SV=4 - [CLIC4_HUMAN]	16.946	25.3	4	4	5	253	28.7537	5.59229
LPS 20_79	A6NIZ1	Ras-related protein Rap-1b-like protein OS=Homo sapiens PE=2 SV=1 - [RP1BL_HUMAN]	5.23754	19.57	2	2	2	184	20.9116	5.47803
LPS 20_79	O00231	26S proteasome non-ATPase regulatory subunit 11 OS=Homo sapiens GN=PSMD11 PE=1 SV=3 - [PSD11_HUMAN]	4.94764	5.69	2	2	2	422	47.434	6.48096
LPS 20_79	O00299	Chloride intracellular channel protein 1 OS=Homo sapiens GN=CLIC1 PE=1 SV=4 - [CLIC1_HUMAN]	28.6241	52.7	8	8	9	241	26.9057	5.17334
LPS 20_79	O00391	Sulfhydryl oxidase 1 OS=Homo sapiens GN=QSOX1 PE=1 SV=3 - [QSOX1_HUMAN]	82.5833	30.92	17	17	26	747	82.5255	8.92432
LPS 20_79	O00468	Agrin OS=Homo sapiens GN=AGRN PE=1 SV=5 - [AGRIN_HUMAN]	67.3081	13.93	20	20	24	2067	217.092	6.39209
LPS 20_79	O00469	Procollagen-lysine,2-oxoglutarate 5-dioxygenase 2 OS=Homo sapiens GN=PLOD2 PE=1 SV=2 - [PLOD2_HUMAN]	36.3924	15.33	9	9	13	737	84.6316	6.7124
LPS 20_79	O00622	Protein CYR61 OS=Homo sapiens GN=CYR61 PE=1 SV=1 - [CYR61_HUMAN]	60.3348	43.83	13	13	21	381	41.9983	8.20654
LPS 20_79	O00625	Pirin OS=Homo sapiens GN=PIR PE=1 SV=1 - [PIR_HUMAN]	8.53609	9.66	2	2	3	290	32.0933	6.91748
LPS 20_79	O00629	Importin subunit alpha-4 OS=Homo sapiens GN=KPNA4 PE=1 SV=1 - [IMA4_HUMAN]	5.45884	5.95	2	2	2	521	57.8506	4.95752
LPS 20_79	O14773	Tripeptidyl-peptidase 1 OS=Homo sapiens GN=TPP1 PE=1 SV=2 - [TPP1_HUMAN]	29.2779	19.89	6	6	9	563	61.2096	6.48096
LPS 20_79	O14818	Proteasome subunit alpha type-7 OS=Homo sapiens GN=PSMA7 PE=1 SV=1 - [PSA7_HUMAN]	17.7125	31.85	5	5	6	248	27.8696	8.45557
LPS 20_79	O15123	Angiopoietin-2 OS=Homo sapiens GN=ANGPT2 PE=1 SV=1 - [ANGP2_HUMAN]	17.0831	17.14	6	6	6	496	56.8829	5.57959
LPS 20_79	O15143	Actin-related protein 2/3 complex subunit 1B OS=Homo sapiens GN=ARPC1B PE=1 SV=3 - [ARC1B_HUMAN]	13.5612	16.13	4	4	5	372	40.9234	8.35303
LPS 20_79	O15144	Actin-related protein 2/3 complex subunit 2 OS=Homo sapiens GN=ARPC2 PE=1 SV=1 - [ARPC2_HUMAN]	17.4226	32.67	6	6	6	300	34.3115	7.35693
LPS 20_79	O15145	Actin-related protein 2/3 complex subunit 3 OS=Homo sapiens GN=ARPC3 PE=1 SV=3 - [ARPC3_HUMAN]	5.18144	13.48	2	2	2	178	20.5334	8.5874
LPS 20_79	O43707	Alpha-actinin-4 OS=Homo sapiens GN=ACTN4 PE=1 SV=2 - [ACTN4_HUMAN]	133.895	42.59	19	31	46	911	104.788	5.43994
LPS 20_79	O60687	Sushi repeat-containing protein SRPX2 OS=Homo sapiens GN=SRPX2 PE=1 SV=1 - [SRPX2_HUMAN]	39.968	24.95	9	9	13	465	52.9377	7.25439
LPS 20_79	O60701	UDP-glucose 6-dehydrogenase OS=Homo sapiens GN=UGDH PE=1 SV=1 - [UGDH_HUMAN]	5.46797	6.68	2	2	2	494	54.9893	7.12256
LPS 20_79	O60814	Histone H2B type 1-K OS=Homo sapiens GN=HIST1H2BK PE=1 SV=3 - [H2B1K_HUMAN]	40.2185	35.71	5	5	13	126	13.8816	10.3159
LPS 20_79	O75083	WD repeat-containing protein 1 OS=Homo sapiens GN=WDR1 PE=1 SV=4 - [WDR1_HUMAN]	107.117	39.44	16	16	29	606	66.1519	6.65381
LPS 20_79	O75367	Core histone macro-H2A.1 OS=Homo sapiens GN=H2AFY PE=1 SV=4 - [H2AY_HUMAN]	5.47556	8.06	2	2	2	372	39.5925	9.78857
LPS 20_79	O75369	Filamin-B OS=Homo sapiens GN=FLNB PE=1 SV=2 - [FLNB_HUMAN]	336.795	38.66	60	64	104	2602	277.99	5.73193
LPS 20_79	O75390	Citrate synthase, mitochondrial OS=Homo sapiens GN=CS PE=1 SV=2 - [CISY_HUMAN]	21.3614	15.02	6	6	8	466	51.6795	8.32373
LPS 20_79	O75874	Isocitrate dehydrogenase [NADP] cytoplasmic OS=Homo sapiens GN=IDH1 PE=1 SV=2 - [IDHC_HUMAN]	10.8992	13.77	4	4	4	414	46.6295	7.00537
LPS 20_79	O76061	Stanniocalcin-2 OS=Homo sapiens GN=STC2 PE=1 SV=1 - [STC2_HUMAN]	8.9322	11.59	2	2	2	302	33.2273	7.29834
LPS 20_79	O94985	Calsyntenin-1 OS=Homo sapiens GN=CLSTN1 PE=1 SV=1 - [CSTN1_HUMAN]	30.9946	11.62	9	9	11	981	109.724	4.90674
LPS 20_79	O95336	6-phosphogluconolactonase OS=Homo sapiens GN=PGLS PE=1 SV=2 - [6PGL_HUMAN]	8.68111	15.89	2	2	3	258	27.5296	6.04932
LPS 20_79	O95394	Phosphoacetylglucosamine mutase OS=Homo sapiens GN=PGM3 PE=1 SV=1 - [AGM1_HUMAN]	5.46421	5.17	2	2	2	542	59.8143	6.25244
LPS 20_79	O95782	AP-2 complex subunit alpha-1 OS=Homo sapiens GN=AP2A1 PE=1 SV=3 - [AP2A1_HUMAN]	6.88944	3.99	3	3	3	977	107.478	7.03467
LPS 20_79	O95865	N(G),N(G)-dimethylarginine dimethylaminohydrolase 2 OS=Homo sapiens GN=DDAH2 PE=1 SV=1 - [DDAH2_HUMAN]	10.7606	24.91	4	4	4	285	29.6255	6.01123
LPS 20_79	P00338	L-lactate dehydrogenase A chain OS=Homo sapiens GN=LDHA PE=1 SV=2 - [LDHA_HUMAN]	41.3336	35.84	7	8	12	332	36.6654	8.26514
LPS 20_79	P00352	Retinal dehydrogenase 1 OS=Homo sapiens GN=ALDH1A1 PE=1 SV=2 - [AL1A1_HUMAN]	27.3733	24.35	7	8	9	501	54.827	6.72705
LPS 20_79	P00491	Purine nucleoside phosphorylase OS=Homo sapiens GN=PNP PE=1 SV=2 - [PNPH_HUMAN]	24.4974	30.45	6	6	9	289	32.0972	6.94678
LPS 20_79	P00492	Hypoxanthine-guanine phosphoribosyltransferase OS=Homo sapiens GN=HPRT1 PE=1 SV=2 - [HPRT_HUMAN]	4.31236	11.93	2	2	2	218	24.5636	6.68311
LPS 20_79	P00505	Aspartate aminotransferase, mitochondrial OS=Homo sapiens GN=GOT2 PE=1 SV=3 - [AATM_HUMAN]	30.5496	20.93	7	7	11	430	47.4873	9.01221
LPS 20_79	P00558	Phosphoglycerate kinase 1 OS=Homo sapiens GN=PGK1 PE=1 SV=3 - [PGK1_HUMAN]	105.551	48.92	13	13	30	417	44.5861	8.104
LPS 20_79	P00568	Adenylate kinase isoenzyme 1 OS=Homo sapiens GN=AK1 PE=1 SV=3 - [KAD1_HUMAN]	4.6311	11.86	2	2	2	194	21.6213	8.63135
LPS 20_79	P01023	Alpha-2-macroglobulin OS=Homo sapiens GN=A2M PE=1 SV=3 - [A2MG_HUMAN]	14.3757	2.92	2	4	6	1474	163.188	6.45557
LPS 20_79	P01024	Complement C3 OS=Homo sapiens GN=C3 PE=1 SV=2 - [CO3_HUMAN]	5.10258	1.38	2	2	2	1663	187.03	6.40479
LPS 20_79	P01033	Metalloproteinase inhibitor 1 OS=Homo sapiens GN=TIMP1 PE=1 SV=1 - [TIMP1_HUMAN]	14.1188	22.71	3	3	5	207	23.1555	8.104
LPS 20_79	P01034	Cystatin-C OS=Homo sapiens GN=CST3 PE=1 SV=1 - [CYTC_HUMAN]	15.7779	30.82	4	4	6	146	15.7891	8.74854
LPS 20_79	P02462	Collagen alpha-1(IV) chain OS=Homo sapiens GN=COL4A1 PE=1 SV=3 - [CO4A1_HUMAN]	60.7166	8.27	9	9	19	1669	160.514	8.27979
LPS 20_79	P02533	Keratin, type I cytoskeletal 14 OS=Homo sapiens GN=KRT14 PE=1 SV=4 - [K1C14_HUMAN]	47.5296	37.08	11	14	17	472	51.5294	5.16064
LPS 20_79	P02545	Prelamin-A/C OS=Homo sapiens GN=LMNA PE=1 SV=1 - [LMNA_HUMAN]	19.981	14.31	7	7	7	664	74.0947	7.02002
LPS 20_79	P02751	Fibronectin OS=Homo sapiens GN=FN1 PE=1 SV=4 - [FINC_HUMAN]	2059.5	57.96	89	89	540	2386	262.46	5.70654
LPS 20_79	P02765	Alpha-2-HS-glycoprotein OS=Homo sapiens GN=AHSG PE=1 SV=1 - [FETUA_HUMAN]	10.3827	3.54	2	2	4	367	39.2997	5.71924
LPS 20_79	P02771	Alpha-fetoprotein OS=Homo sapiens GN=AFP PE=1 SV=1 - [FETA_HUMAN]	7.48734	5.25	3	3	3	609	68.633	5.68115
LPS 20_79	P02774	Vitamin D-binding protein OS=Homo sapiens GN=GC PE=1 SV=1 - [VTDB_HUMAN]	23.9187	10.13	4	4	6	474	52.929	5.5415
LPS 20_79	P02788	Lactotransferrin OS=Homo sapiens GN=LTF PE=1 SV=6 - [TRFL_HUMAN]	10.1142	2.96	2	2	4	710	78.1319	8.11865
LPS 20_79	P04062	Glucosylceramidase OS=Homo sapiens GN=GBA PE=1 SV=3 - [GLCM_HUMAN]	4.53117	3.92	2	2	2	536	59.6782	7.60596
LPS 20_79	P04075	Fructose-bisphosphate aldolase A OS=Homo sapiens GN=ALDOA PE=1 SV=2 - [ALDOA_HUMAN]	122.037	69.78	16	18	37	364	39.3953	8.08936
LPS 20_79	P04083	Annexin A1 OS=Homo sapiens GN=ANXA1 PE=1 SV=2 - [ANXA1_HUMAN]	49.7979	34.1	9	9	15	346	38.69	7.02002
LPS 20_79	P04179	Superoxide dismutase [Mn], mitochondrial OS=Homo sapiens GN=SOD2 PE=1 SV=2 - [SODM_HUMAN]	42.0263	32.43	5	5	13	222	24.7066	8.25049
LPS 20_79	P04259	Keratin, type II cytoskeletal 6B OS=Homo sapiens GN=KRT6B PE=1 SV=5 - [K2C6B_HUMAN]	59.4417	16.84	1	9	21	564	60.0303	8.00146
LPS 20_79	P04264	Keratin, type II cytoskeletal 1 OS=Homo sapiens GN=KRT1 PE=1 SV=6 - [K2C1_HUMAN]	502.58	59.32	34	38	146	644	65.999	8.11865
LPS 20_79	P04275	von Willebrand factor OS=Homo sapiens GN=VWF PE=1 SV=4 - [VWF_HUMAN]	147.429	15.75	33	33	50	2813	309.058	5.47803
LPS 20_79	P04406	Glyceraldehyde-3-phosphate dehydrogenase OS=Homo sapiens GN=GAPDH PE=1 SV=3 - [G3P_HUMAN]	232.668	60.3	13	13	62	335	36.0304	8.45557
LPS 20_79	P04792	Heat shock protein beta-1 OS=Homo sapiens GN=HSPB1 PE=1 SV=2 - [HSPB1_HUMAN]	42.5961	46.34	7	7	13	205	22.7685	6.40479
LPS 20_79	P04843	Dolichyl-diphosphooligosaccharide--protein glycosyltransferase subunit 1 OS=Homo sapiens GN=RPN1 PE=1 SV=1 - [RPN1_HUMAN]	7.98448	7.25	3	3	3	607	68.5268	6.37939
LPS 20_79	P04844	Dolichyl-diphosphooligosaccharide--protein glycosyltransferase subunit 2 OS=Homo sapiens GN=RPN2 PE=1 SV=3 - [RPN2_HUMAN]	9.43246	7.92	3	3	3	631	69.241	5.69385
LPS 20_79	P05067	Amyloid beta A4 protein OS=Homo sapiens GN=APP PE=1 SV=3 - [A4_HUMAN]	6.94096	5.06	3	3	3	770	86.8881	4.81787
LPS 20_79	P05091	Aldehyde dehydrogenase, mitochondrial OS=Homo sapiens GN=ALDH2 PE=1 SV=2 - [ALDH2_HUMAN]	4.49286	4.84	1	2	2	517	56.3456	7.04932
LPS 20_79	P05109	Protein S100-A8 OS=Homo sapiens GN=S100A8 PE=1 SV=1 - [S10A8_HUMAN]	4.52187	23.66	2	2	2	93	10.8276	7.03467
LPS 20_79	P05121	Plasminogen activator inhibitor 1 OS=Homo sapiens GN=SERPINE1 PE=1 SV=1 - [PAI1_HUMAN]	857.435	68.66	21	21	242	402	45.031	7.1958
LPS 20_79	P05362	Intercellular adhesion molecule 1 OS=Homo sapiens GN=ICAM1 PE=1 SV=2 - [ICAM1_HUMAN]	37.0772	25	10	10	14	532	57.789	7.98682
LPS 20_79	P05388	60S acidic ribosomal protein P0 OS=Homo sapiens GN=RPLP0 PE=1 SV=1 - [RLA0_HUMAN]	26.7706	22.71	6	6	9	317	34.2518	5.97314
LPS 20_79	P06132	Uroporphyrinogen decarboxylase OS=Homo sapiens GN=UROD PE=1 SV=2 - [DCUP_HUMAN]	8.39016	12.53	3	3	3	367	40.7608	6.13818
LPS 20_79	P06396	Gelsolin OS=Homo sapiens GN=GSN PE=1 SV=1 - [GELS_HUMAN]	45.8316	16.75	8	8	15	782	85.6442	6.27783
LPS 20_79	P06576	ATP synthase subunit beta, mitochondrial OS=Homo sapiens GN=ATP5B PE=1 SV=3 - [ATPB_HUMAN]	49.2095	29.49	10	10	16	529	56.5246	5.40186
LPS 20_79	P06733	Alpha-enolase OS=Homo sapiens GN=ENO1 PE=1 SV=2 - [ENOA_HUMAN]	330.005	68.2	23	23	89	434	47.1393	7.38623
LPS 20_79	P06744	Glucose-6-phosphate isomerase OS=Homo sapiens GN=GPI PE=1 SV=4 - [G6PI_HUMAN]	39.953	24.91	8	8	12	558	63.1072	8.32373
LPS 20_79	P06865	Beta-hexosaminidase subunit alpha OS=Homo sapiens GN=HEXA PE=1 SV=2 - [HEXA_HUMAN]	12.8984	11.34	4	5	5	529	60.6643	5.16064
LPS 20_79	P07195	L-lactate dehydrogenase B chain OS=Homo sapiens GN=LDHB PE=1 SV=2 - [LDHB_HUMAN]	14.2616	13.77	3	4	5	334	36.6151	6.04932
LPS 20_79	P07237	Protein disulfide-isomerase OS=Homo sapiens GN=P4HB PE=1 SV=3 - [PDIA1_HUMAN]	10.506	9.45	3	3	3	508	57.0807	4.86865
LPS 20_79	P07339	Cathepsin D OS=Homo sapiens GN=CTSD PE=1 SV=1 - [CATD_HUMAN]	16.656	20.15	6	6	6	412	44.5236	6.53662
LPS 20_79	P07355	Annexin A2 OS=Homo sapiens GN=ANXA2 PE=1 SV=2 - [ANXA2_HUMAN]	127.139	60.47	19	19	38	339	38.5798	7.75244
LPS 20_79	P07437	Tubulin beta chain OS=Homo sapiens GN=TUBB PE=1 SV=2 - [TBB5_HUMAN]	130.249	63.06	5	19	39	444	49.639	4.89404
LPS 20_79	P07602	Proactivator polypeptide OS=Homo sapiens GN=PSAP PE=1 SV=2 - [SAP_HUMAN]	80.7959	33.78	15	15	26	524	58.0739	5.17334
LPS 20_79	P07686	Beta-hexosaminidase subunit beta OS=Homo sapiens GN=HEXB PE=1 SV=3 - [HEXB_HUMAN]	14.7318	10.07	4	5	6	556	63.0712	6.75635
LPS 20_79	P07711	Cathepsin L1 OS=Homo sapiens GN=CTSL1 PE=1 SV=2 - [CATL1_HUMAN]	6.59223	10.51	2	2	2	333	37.5397	5.45264
LPS 20_79	P07737	Profilin-1 OS=Homo sapiens GN=PFN1 PE=1 SV=2 - [PROF1_HUMAN]	51.9755	69.29	8	8	17	140	15.0446	8.26514
LPS 20_79	P07741	Adenine phosphoribosyltransferase OS=Homo sapiens GN=APRT PE=1 SV=2 - [APT_HUMAN]	4.98311	14.44	2	2	2	180	19.5954	6.02393
LPS 20_79	P07858	Cathepsin B OS=Homo sapiens GN=CTSB PE=1 SV=3 - [CATB_HUMAN]	96.6004	48.38	12	12	27	339	37.7968	6.30322
LPS 20_79	P07900	Heat shock protein HSP 90-alpha OS=Homo sapiens GN=HSP90AA1 PE=1 SV=5 - [HS90A_HUMAN]	23.812	13.25	2	7	8	732	84.6067	5.021
LPS 20_79	P07910	Heterogeneous nuclear ribonucleoproteins C1/C2 OS=Homo sapiens GN=HNRNPC PE=1 SV=4 - [HNRPC_HUMAN]	5.35082	6.86	2	2	2	306	33.6495	5.08447
LPS 20_79	P07942	Laminin subunit beta-1 OS=Homo sapiens GN=LAMB1 PE=1 SV=2 - [LAMB1_HUMAN]	54.3209	11.53	14	14	17	1786	197.909	4.94482
LPS 20_79	P07996	Thrombospondin-1 OS=Homo sapiens GN=THBS1 PE=1 SV=2 - [TSP1_HUMAN]	1462.16	66.15	58	58	436	1170	129.3	4.94482
LPS 20_79	P08107	Heat shock 70 kDa protein 1A/1B OS=Homo sapiens GN=HSPA1A PE=1 SV=5 - [HSP71_HUMAN]	31.5078	17.16	5	7	11	641	70.009	5.65576
LPS 20_79	P08238	Heat shock protein HSP 90-beta OS=Homo sapiens GN=HSP90AB1 PE=1 SV=4 - [HS90B_HUMAN]	28.9041	14.5	3	8	10	724	83.2121	5.03369
LPS 20_79	P08253	72 kDa type IV collagenase OS=Homo sapiens GN=MMP2 PE=1 SV=2 - [MMP2_HUMAN]	155.989	49.85	22	22	48	660	73.8347	5.46533
LPS 20_79	P08476	Inhibin beta A chain OS=Homo sapiens GN=INHBA PE=1 SV=2 - [INHBA_HUMAN]	15.4094	8.69	4	4	5	426	47.412	8.03076
LPS 20_79	P08572	Collagen alpha-2(IV) chain OS=Homo sapiens GN=COL4A2 PE=1 SV=4 - [CO4A2_HUMAN]	118.246	20.68	20	20	38	1712	167.449	8.66064
LPS 20_79	P08603	Complement factor H OS=Homo sapiens GN=CFH PE=1 SV=4 - [CFAH_HUMAN]	5.18419	1.71	2	2	2	1231	139.005	6.60986
LPS 20_79	P08670	Vimentin OS=Homo sapiens GN=VIM PE=1 SV=4 - [VIME_HUMAN]	111.939	47.85	21	21	37	466	53.6191	5.12256
LPS 20_79	P08865	40S ribosomal protein SA OS=Homo sapiens GN=RPSA PE=1 SV=4 - [RSSA_HUMAN]	30.7539	28.14	5	5	8	295	32.8334	4.86865
LPS 20_79	P09238	Stromelysin-2 OS=Homo sapiens GN=MMP10 PE=1 SV=1 - [MMP10_HUMAN]	72.5811	33.4	15	15	27	476	54.1168	5.79541
LPS 20_79	P09341	Growth-regulated alpha protein OS=Homo sapiens GN=CXCL1 PE=1 SV=1 - [GROA_HUMAN]	21.4402	26.17	3	3	6	107	11.2942	10.4331
LPS 20_79	P09382	Galectin-1 OS=Homo sapiens GN=LGALS1 PE=1 SV=2 - [LEG1_HUMAN]	54.8177	57.04	5	5	16	135	14.7062	5.50342
LPS 20_79	P09486	SPARC OS=Homo sapiens GN=SPARC PE=1 SV=1 - [SPRC_HUMAN]	187.846	56.44	12	12	56	303	34.6097	4.84326
LPS 20_79	P09603	Macrophage colony-stimulating factor 1 OS=Homo sapiens GN=CSF1 PE=1 SV=2 - [CSF1_HUMAN]	12.5859	7.94	3	3	4	554	60.1419	5.2876
LPS 20_79	P09622	Dihydrolipoyl dehydrogenase, mitochondrial OS=Homo sapiens GN=DLD PE=1 SV=2 - [DLDH_HUMAN]	5.93532	4.91	2	2	2	509	54.143	7.85498
LPS 20_79	P09651	Heterogeneous nuclear ribonucleoprotein A1 OS=Homo sapiens GN=HNRNPA1 PE=1 SV=5 - [ROA1_HUMAN]	17.8355	14.25	3	4	6	372	38.7231	9.12939
LPS 20_79	P09936	Ubiquitin carboxyl-terminal hydrolase isozyme L1 OS=Homo sapiens GN=UCHL1 PE=1 SV=2 - [UCHL1_HUMAN]	14.073	28.25	4	4	5	223	24.8085	5.47803
LPS 20_79	P09960	Leukotriene A-4 hydrolase OS=Homo sapiens GN=LTA4H PE=1 SV=2 - [LKHA4_HUMAN]	8.16985	5.24	2	2	3	611	69.2412	6.17627
LPS 20_79	P09972	Fructose-bisphosphate aldolase C OS=Homo sapiens GN=ALDOC PE=1 SV=2 - [ALDOC_HUMAN]	19.8508	14.01	1	3	5	364	39.4312	6.87354
LPS 20_79	P0C0S5	Histone H2A.Z OS=Homo sapiens GN=H2AFZ PE=1 SV=2 - [H2AZ_HUMAN]	13.7674	42.97	2	4	5	128	13.5446	10.5796
LPS 20_79	P0CG48	Polyubiquitin-C OS=Homo sapiens GN=UBC PE=1 SV=3 - [UBC_HUMAN]	30.8203	61.75	4	4	11	685	76.9915	7.66455
LPS 20_79	P10253	Lysosomal alpha-glucosidase OS=Homo sapiens GN=GAA PE=1 SV=4 - [LYAG_HUMAN]	4.67272	2.42	2	2	2	952	105.257	5.99854
LPS 20_79	P10321	HLA class I histocompatibility antigen, Cw-7 alpha chain OS=Homo sapiens GN=HLA-C PE=1 SV=3 - [1C07_HUMAN]	28.6206	25.68	1	6	9	366	40.6229	6.03662
LPS 20_79	P10619	Lysosomal protective protein OS=Homo sapiens GN=CTSA PE=1 SV=2 - [PPGB_HUMAN]	12.4661	8.96	3	3	4	480	54.4311	6.60986
LPS 20_79	P10646	Tissue factor pathway inhibitor OS=Homo sapiens GN=TFPI PE=1 SV=1 - [TFPI1_HUMAN]	7.45675	9.87	2	2	2	304	34.992	8.25049
LPS 20_79	P10809	60 kDa heat shock protein, mitochondrial OS=Homo sapiens GN=HSPD1 PE=1 SV=2 - [CH60_HUMAN]	52.7468	32.11	12	12	16	573	61.0164	5.87158
LPS 20_79	P10909	Clusterin OS=Homo sapiens GN=CLU PE=1 SV=1 - [CLUS_HUMAN]	157.22	31.4	15	15	52	449	52.461	6.26514
LPS 20_79	P11021	78 kDa glucose-regulated protein OS=Homo sapiens GN=HSPA5 PE=1 SV=2 - [GRP78_HUMAN]	55.9361	21.56	8	10	19	654	72.2884	5.16064
LPS 20_79	P11047	Laminin subunit gamma-1 OS=Homo sapiens GN=LAMC1 PE=1 SV=3 - [LAMC1_HUMAN]	61.3745	11.75	13	13	19	1609	177.489	5.12256
LPS 20_79	P11142	Heat shock cognate 71 kDa protein OS=Homo sapiens GN=HSPA8 PE=1 SV=1 - [HSP7C_HUMAN]	156.93	48.92	22	25	50	646	70.8542	5.51611
LPS 20_79	P11413	Glucose-6-phosphate 1-dehydrogenase OS=Homo sapiens GN=G6PD PE=1 SV=4 - [G6PD_HUMAN]	7.29441	6.6	3	3	3	515	59.219	6.84424
LPS 20_79	P12109	Collagen alpha-1(VI) chain OS=Homo sapiens GN=COL6A1 PE=1 SV=3 - [CO6A1_HUMAN]	22.0669	9.63	6	6	7	1028	108.462	5.42725
LPS 20_79	P12814	Alpha-actinin-1 OS=Homo sapiens GN=ACTN1 PE=1 SV=2 - [ACTN1_HUMAN]	157.262	46.3	19	31	52	892	102.993	5.41455
LPS 20_79	P12955	Xaa-Pro dipeptidase OS=Homo sapiens GN=PEPD PE=1 SV=3 - [PEPD_HUMAN]	10.4196	9.74	3	3	4	493	54.5129	5.99854
LPS 20_79	P12956	X-ray repair cross-complementing protein 6 OS=Homo sapiens GN=XRCC6 PE=1 SV=2 - [XRCC6_HUMAN]	10.8344	8.54	4	4	4	609	69.7991	6.63916
LPS 20_79	P13489	Ribonuclease inhibitor OS=Homo sapiens GN=RNH1 PE=1 SV=2 - [RINI_HUMAN]	21.8728	20.61	6	6	8	461	49.9411	4.81787
LPS 20_79	P13598	Intercellular adhesion molecule 2 OS=Homo sapiens GN=ICAM2 PE=1 SV=2 - [ICAM2_HUMAN]	8.31989	13.82	3	3	3	275	30.6346	7.43018
LPS 20_79	P13639	Elongation factor 2 OS=Homo sapiens GN=EEF2 PE=1 SV=4 - [EF2_HUMAN]	145.14	39.74	23	23	45	858	95.277	6.82959
LPS 20_79	P13645	Keratin, type I cytoskeletal 10 OS=Homo sapiens GN=KRT10 PE=1 SV=6 - [K1C10_HUMAN]	349.183	56.34	29	32	99	584	58.7917	5.21143
LPS 20_79	P13647	Keratin, type II cytoskeletal 5 OS=Homo sapiens GN=KRT5 PE=1 SV=3 - [K2C5_HUMAN]	68.0501	23.9	7	13	24	590	62.34	7.73779
LPS 20_79	P13667	Protein disulfide-isomerase A4 OS=Homo sapiens GN=PDIA4 PE=1 SV=2 - [PDIA4_HUMAN]	6.71615	4.96	3	3	3	645	72.887	5.07178
LPS 20_79	P13797	Plastin-3 OS=Homo sapiens GN=PLS3 PE=1 SV=4 - [PLST_HUMAN]	54.1464	22.06	12	12	19	630	70.7662	5.60498
LPS 20_79	P13987	CD59 glycoprotein OS=Homo sapiens GN=CD59 PE=1 SV=1 - [CD59_HUMAN]	4.49116	15.63	2	2	2	128	14.1678	6.48096
LPS 20_79	P14543	Nidogen-1 OS=Homo sapiens GN=NID1 PE=1 SV=3 - [NID1_HUMAN]	28.5037	8.74	6	6	9	1247	136.291	5.2876
LPS 20_79	P14550	Alcohol dehydrogenase [NADP(+)] OS=Homo sapiens GN=AKR1A1 PE=1 SV=3 - [AK1A1_HUMAN]	11.4567	13.54	2	3	4	325	36.5499	6.78564
LPS 20_79	P14618	Pyruvate kinase isozymes M1/M2 OS=Homo sapiens GN=PKM PE=1 SV=4 - [KPYM_HUMAN]	147.636	55.18	23	23	43	531	57.9	7.84033
LPS 20_79	P14625	Endoplasmin OS=Homo sapiens GN=HSP90B1 PE=1 SV=1 - [ENPL_HUMAN]	6.90772	3.61	3	3	3	803	92.4113	4.84326
LPS 20_79	P14866	Heterogeneous nuclear ribonucleoprotein L OS=Homo sapiens GN=HNRNPL PE=1 SV=2 - [HNRPL_HUMAN]	4.35665	2.72	2	2	2	589	64.0924	8.22119
LPS 20_79	P15090	Fatty acid-binding protein, adipocyte OS=Homo sapiens GN=FABP4 PE=1 SV=3 - [FABP4_HUMAN]	53.6403	69.7	8	8	15	132	14.7095	7.13721
LPS 20_79	P15121	Aldose reductase OS=Homo sapiens GN=AKR1B1 PE=1 SV=3 - [ALDR_HUMAN]	8.67545	11.71	3	4	4	316	35.8305	6.97607
LPS 20_79	P15144	Aminopeptidase N OS=Homo sapiens GN=ANPEP PE=1 SV=4 - [AMPN_HUMAN]	55.8728	15.62	12	12	19	967	109.471	5.47803
LPS 20_79	P15311	Ezrin OS=Homo sapiens GN=EZR PE=1 SV=4 - [EZRI_HUMAN]	25.2199	10.92	2	6	10	586	69.3697	6.26514
LPS 20_79	P15531	Nucleoside diphosphate kinase A OS=Homo sapiens GN=NME1 PE=1 SV=1 - [NDKA_HUMAN]	32.9309	40.79	2	5	12	152	17.1377	6.18896
LPS 20_79	P15880	40S ribosomal protein S2 OS=Homo sapiens GN=RPS2 PE=1 SV=2 - [RS2_HUMAN]	39.8766	31.06	8	8	14	293	31.3046	10.2427
LPS 20_79	P15924	Desmoplakin OS=Homo sapiens GN=DSP PE=1 SV=3 - [DESP_HUMAN]	4.5712	0.7	2	2	2	2871	331.569	6.81494
LPS 20_79	P16035	Metalloproteinase inhibitor 2 OS=Homo sapiens GN=TIMP2 PE=1 SV=2 - [TIMP2_HUMAN]	25.7005	37.73	6	6	8	220	24.3831	7.48877
LPS 20_79	P16284	Platelet endothelial cell adhesion molecule OS=Homo sapiens GN=PECAM1 PE=1 SV=1 - [PECA1_HUMAN]	15.6306	11.52	6	6	6	738	82.4838	6.99072
LPS 20_79	P16401	Histone H1.5 OS=Homo sapiens GN=HIST1H1B PE=1 SV=3 - [H15_HUMAN]	16.2554	10.62	3	3	6	226	22.5665	10.9165
LPS 20_79	P16403	Histone H1.2 OS=Homo sapiens GN=HIST1H1C PE=1 SV=2 - [H12_HUMAN]	10.8521	15.49	4	4	4	213	21.3517	10.9312
LPS 20_79	P16581	E-selectin OS=Homo sapiens GN=SELE PE=1 SV=1 - [LYAM2_HUMAN]	4.93463	5.9	2	2	2	610	66.6108	5.26221
LPS 20_79	P18065	Insulin-like growth factor-binding protein 2 OS=Homo sapiens GN=IGFBP2 PE=1 SV=2 - [IBP2_HUMAN]	9.57015	9.85	3	3	4	325	34.7912	7.50342
LPS 20_79	P18085	ADP-ribosylation factor 4 OS=Homo sapiens GN=ARF4 PE=1 SV=3 - [ARF4_HUMAN]	16.2395	23.33	1	3	5	180	20.4977	7.13721
LPS 20_79	P18124	60S ribosomal protein L7 OS=Homo sapiens GN=RPL7 PE=1 SV=1 - [RL7_HUMAN]	10.7341	10.08	2	2	4	248	29.2072	10.6528
LPS 20_79	P18206	Vinculin OS=Homo sapiens GN=VCL PE=1 SV=4 - [VINC_HUMAN]	67.4216	19.84	17	17	25	1134	123.722	5.65576
LPS 20_79	P18621	60S ribosomal protein L17 OS=Homo sapiens GN=RPL17 PE=1 SV=3 - [RL17_HUMAN]	5.12948	13.04	2	2	2	184	21.3833	10.1694
LPS 20_79	P18669	Phosphoglycerate mutase 1 OS=Homo sapiens GN=PGAM1 PE=1 SV=2 - [PGAM1_HUMAN]	59.4995	65.35	11	11	19	254	28.7858	7.18115
LPS 20_79	P19021	Peptidyl-glycine alpha-amidating monooxygenase OS=Homo sapiens GN=PAM PE=1 SV=2 - [AMD_HUMAN]	8.4851	4.83	3	3	3	973	108.263	6.41748
LPS 20_79	P19105	Myosin regulatory light chain 12A OS=Homo sapiens GN=MYL12A PE=1 SV=2 - [ML12A_HUMAN]	8.87541	12.28	2	2	3	171	19.7815	4.80518
LPS 20_79	P19320	Vascular cell adhesion protein 1 OS=Homo sapiens GN=VCAM1 PE=1 SV=1 - [VCAM1_HUMAN]	83.9794	29.63	18	18	29	739	81.2243	5.22412
LPS 20_79	P19823	Inter-alpha-trypsin inhibitor heavy chain H2 OS=Homo sapiens GN=ITIH2 PE=1 SV=2 - [ITIH2_HUMAN]	10.7407	2.75	2	2	4	946	106.397	6.85889
LPS 20_79	P20618	Proteasome subunit beta type-1 OS=Homo sapiens GN=PSMB1 PE=1 SV=2 - [PSB1_HUMAN]	5.32084	9.54	2	2	2	241	26.4724	8.1333
LPS 20_79	P20742	Pregnancy zone protein OS=Homo sapiens GN=PZP PE=1 SV=4 - [PZP_HUMAN]	11.5473	2.29	1	3	4	1482	163.76	6.37939
LPS 20_79	P20908	Collagen alpha-1(V) chain OS=Homo sapiens GN=COL5A1 PE=1 SV=3 - [CO5A1_HUMAN]	7.1707	1.85	2	2	2	1838	183.447	5.05908
LPS 20_79	P21281	V-type proton ATPase subunit B, brain isoform OS=Homo sapiens GN=ATP6V1B2 PE=1 SV=3 - [VATB2_HUMAN]	6.00435	6.85	2	2	2	511	56.4649	5.80811
LPS 20_79	P21291	Cysteine and glycine-rich protein 1 OS=Homo sapiens GN=CSRP1 PE=1 SV=3 - [CSRP1_HUMAN]	21.0207	45.6	5	5	6	193	20.5538	8.57275
LPS 20_79	P21333	Filamin-A OS=Homo sapiens GN=FLNA PE=1 SV=4 - [FLNA_HUMAN]	274.444	35.55	54	58	84	2647	280.564	6.06201
LPS 20_79	P21399	Cytoplasmic aconitate hydratase OS=Homo sapiens GN=ACO1 PE=1 SV=3 - [ACOC_HUMAN]	5.05167	2.47	2	2	2	889	98.3366	6.68311
LPS 20_79	P21589	5'-nucleotidase OS=Homo sapiens GN=NT5E PE=1 SV=1 - [5NTD_HUMAN]	13.2718	14.98	5	5	5	574	63.3275	7.03467
LPS 20_79	P21741	Midkine OS=Homo sapiens GN=MDK PE=1 SV=1 - [MK_HUMAN]	5.21571	25.87	2	2	2	143	15.575	9.78857
LPS 20_79	P21796	Voltage-dependent anion-selective channel protein 1 OS=Homo sapiens GN=VDAC1 PE=1 SV=2 - [VDAC1_HUMAN]	7.04495	9.89	1	2	3	283	30.7536	8.54346
LPS 20_79	P21810	Biglycan OS=Homo sapiens GN=BGN PE=1 SV=2 - [PGS1_HUMAN]	286.685	44.29	14	14	81	368	41.6275	7.51807
LPS 20_79	P21980	Protein-glutamine gamma-glutamyltransferase 2 OS=Homo sapiens GN=TGM2 PE=1 SV=2 - [TGM2_HUMAN]	28.6277	17.9	8	8	9	687	77.2797	5.22412
LPS 20_79	P22314	Ubiquitin-like modifier-activating enzyme 1 OS=Homo sapiens GN=UBA1 PE=1 SV=3 - [UBA1_HUMAN]	55.6246	20.89	13	13	19	1058	117.774	5.75732
LPS 20_79	P22392	Nucleoside diphosphate kinase B OS=Homo sapiens GN=NME2 PE=1 SV=1 - [NDKB_HUMAN]	26.7409	31.58	1	4	10	152	17.2869	8.41162
LPS 20_79	P22626	Heterogeneous nuclear ribonucleoproteins A2/B1 OS=Homo sapiens GN=HNRNPA2B1 PE=1 SV=2 - [ROA2_HUMAN]	23.6458	22.1	5	6	8	353	37.4067	8.95361
LPS 20_79	P22692	Insulin-like growth factor-binding protein 4 OS=Homo sapiens GN=IGFBP4 PE=1 SV=2 - [IBP4_HUMAN]	11.9115	17.83	3	3	4	258	27.9155	7.15186
LPS 20_79	P23284	Peptidyl-prolyl cis-trans isomerase B OS=Homo sapiens GN=PPIB PE=1 SV=2 - [PPIB_HUMAN]	54.4385	40.28	10	11	19	216	23.7275	9.40771
LPS 20_79	P23381	Tryptophan--tRNA ligase, cytoplasmic OS=Homo sapiens GN=WARS PE=1 SV=2 - [SYWC_HUMAN]	29.5832	18.68	6	6	9	471	53.1316	6.22705
LPS 20_79	P23396	40S ribosomal protein S3 OS=Homo sapiens GN=RPS3 PE=1 SV=2 - [RS3_HUMAN]	32.1222	34.98	7	7	11	243	26.6714	9.65674
LPS 20_79	P23526	Adenosylhomocysteinase OS=Homo sapiens GN=AHCY PE=1 SV=4 - [SAHH_HUMAN]	14.5674	13.89	5	5	6	432	47.6852	6.34131
LPS 20_79	P23528	Cofilin-1 OS=Homo sapiens GN=CFL1 PE=1 SV=3 - [COF1_HUMAN]	117.156	59.64	10	10	32	166	18.4907	8.08936
LPS 20_79	P25705	ATP synthase subunit alpha, mitochondrial OS=Homo sapiens GN=ATP5A1 PE=1 SV=1 - [ATPA_HUMAN]	30.7653	23.33	9	9	10	553	59.7136	9.12939
LPS 20_79	P25786	Proteasome subunit alpha type-1 OS=Homo sapiens GN=PSMA1 PE=1 SV=1 - [PSA1_HUMAN]	6.91065	12.93	2	2	2	263	29.5369	6.60986
LPS 20_79	P25787	Proteasome subunit alpha type-2 OS=Homo sapiens GN=PSMA2 PE=1 SV=2 - [PSA2_HUMAN]	15.3259	23.08	3	3	4	234	25.8823	7.43018
LPS 20_79	P25789	Proteasome subunit alpha type-4 OS=Homo sapiens GN=PSMA4 PE=1 SV=1 - [PSA4_HUMAN]	8.74752	15.33	3	3	3	261	29.4652	7.72314
LPS 20_79	P26022	Pentraxin-related protein PTX3 OS=Homo sapiens GN=PTX3 PE=1 SV=3 - [PTX3_HUMAN]	188.935	51.44	15	15	60	381	41.9488	5.0083
LPS 20_79	P26038	Moesin OS=Homo sapiens GN=MSN PE=1 SV=3 - [MOES_HUMAN]	89.6394	38.65	16	20	31	577	67.7778	6.40479
LPS 20_79	P26373	60S ribosomal protein L13 OS=Homo sapiens GN=RPL13 PE=1 SV=4 - [RL13_HUMAN]	7.55596	11.37	2	2	3	211	24.2465	11.6489
LPS 20_79	P26599	Polypyrimidine tract-binding protein 1 OS=Homo sapiens GN=PTBP1 PE=1 SV=1 - [PTBP1_HUMAN]	25.1142	25.8	7	7	8	531	57.1856	9.17334
LPS 20_79	P26641	Elongation factor 1-gamma OS=Homo sapiens GN=EEF1G PE=1 SV=3 - [EF1G_HUMAN]	19.4964	15.56	6	6	7	437	50.0871	6.66846
LPS 20_79	P27105	Erythrocyte band 7 integral membrane protein OS=Homo sapiens GN=STOM PE=1 SV=3 - [STOM_HUMAN]	7.52498	14.93	3	3	3	288	31.7107	7.88428
LPS 20_79	P27348	14-3-3 protein theta OS=Homo sapiens GN=YWHAQ PE=1 SV=1 - [1433T_HUMAN]	27.4814	24.08	2	5	10	245	27.7468	4.77979
LPS 20_79	P27695	DNA-(apurinic or apyrimidinic site) lyase OS=Homo sapiens GN=APEX1 PE=1 SV=2 - [APEX1_HUMAN]	9.85726	11.64	2	2	3	318	35.5322	8.11865
LPS 20_79	P27797	Calreticulin OS=Homo sapiens GN=CALR PE=1 SV=1 - [CALR_HUMAN]	25.9855	33.09	7	7	9	417	48.1118	4.43701
LPS 20_79	P28066	Proteasome subunit alpha type-5 OS=Homo sapiens GN=PSMA5 PE=1 SV=3 - [PSA5_HUMAN]	5.36498	12.86	2	2	2	241	26.3942	4.79248
LPS 20_79	P28072	Proteasome subunit beta type-6 OS=Homo sapiens GN=PSMB6 PE=1 SV=4 - [PSB6_HUMAN]	16.0605	29.29	4	4	6	239	25.3414	4.91943
LPS 20_79	P28074	Proteasome subunit beta type-5 OS=Homo sapiens GN=PSMB5 PE=1 SV=3 - [PSB5_HUMAN]	9.00683	14.07	3	3	3	263	28.4622	6.91748
LPS 20_79	P28799	Granulins OS=Homo sapiens GN=GRN PE=1 SV=2 - [GRN_HUMAN]	33.0608	22.43	10	10	11	593	63.4998	6.82959
LPS 20_79	P28838	Cytosol aminopeptidase OS=Homo sapiens GN=LAP3 PE=1 SV=3 - [AMPL_HUMAN]	22.6428	19.27	8	8	8	519	56.1308	7.92822
LPS 20_79	P29279	Connective tissue growth factor OS=Homo sapiens GN=CTGF PE=1 SV=2 - [CTGF_HUMAN]	357.789	57.31	18	18	109	349	38.0649	8.00146
LPS 20_79	P29401	Transketolase OS=Homo sapiens GN=TKT PE=1 SV=3 - [TKT_HUMAN]	133.233	49.12	22	22	38	623	67.8347	7.66455
LPS 20_79	P29966	Myristoylated alanine-rich C-kinase substrate OS=Homo sapiens GN=MARCKS PE=1 SV=4 - [MARCS_HUMAN]	13.9896	29.22	4	4	4	332	31.5359	4.44971
LPS 20_79	P30041	Peroxiredoxin-6 OS=Homo sapiens GN=PRDX6 PE=1 SV=3 - [PRDX6_HUMAN]	22.598	33.48	7	7	9	224	25.0192	6.37939
LPS 20_79	P30044	Peroxiredoxin-5, mitochondrial OS=Homo sapiens GN=PRDX5 PE=1 SV=4 - [PRDX5_HUMAN]	11.0807	25.7	4	4	4	214	22.0725	8.70459
LPS 20_79	P30050	60S ribosomal protein L12 OS=Homo sapiens GN=RPL12 PE=1 SV=1 - [RL12_HUMAN]	25.054	54.55	6	6	9	165	17.8075	9.42236
LPS 20_79	P30084	Enoyl-CoA hydratase, mitochondrial OS=Homo sapiens GN=ECHS1 PE=1 SV=4 - [ECHM_HUMAN]	8.52024	19.31	3	3	3	290	31.3671	8.07471
LPS 20_79	P30086	Phosphatidylethanolamine-binding protein 1 OS=Homo sapiens GN=PEBP1 PE=1 SV=3 - [PEBP1_HUMAN]	20.2636	28.34	3	3	7	187	21.0437	7.53271
LPS 20_79	P30101	Protein disulfide-isomerase A3 OS=Homo sapiens GN=PDIA3 PE=1 SV=4 - [PDIA3_HUMAN]	130.193	44.95	19	19	39	505	56.7468	6.354
LPS 20_79	P30508	HLA class I histocompatibility antigen, Cw-12 alpha chain OS=Homo sapiens GN=HLA-C PE=2 SV=2 - [1C12_HUMAN]	31.7736	29.51	2	7	10	366	40.8601	6.30322
LPS 20_79	P31946	14-3-3 protein beta/alpha OS=Homo sapiens GN=YWHAB PE=1 SV=3 - [1433B_HUMAN]	48.7956	49.19	7	10	16	246	28.0648	4.83057
LPS 20_79	P31948	Stress-induced-phosphoprotein 1 OS=Homo sapiens GN=STIP1 PE=1 SV=1 - [STIP1_HUMAN]	7.51661	5.89	2	2	3	543	62.5994	6.80029
LPS 20_79	P31949	Protein S100-A11 OS=Homo sapiens GN=S100A11 PE=1 SV=2 - [S10AB_HUMAN]	9.45847	54.29	3	3	3	105	11.7328	7.12256
LPS 20_79	P32119	Peroxiredoxin-2 OS=Homo sapiens GN=PRDX2 PE=1 SV=5 - [PRDX2_HUMAN]	40.9832	39.9	5	6	14	198	21.8782	5.97314
LPS 20_79	P32969	60S ribosomal protein L9 OS=Homo sapiens GN=RPL9 PE=1 SV=1 - [RL9_HUMAN]	12.726	26.04	4	4	5	192	21.8498	9.94971
LPS 20_79	P33151	Cadherin-5 OS=Homo sapiens GN=CDH5 PE=1 SV=5 - [CADH5_HUMAN]	26.5492	8.29	6	6	9	784	87.474	5.42725
LPS 20_79	P34932	Heat shock 70 kDa protein 4 OS=Homo sapiens GN=HSPA4 PE=1 SV=4 - [HSP74_HUMAN]	8.50075	5	3	3	3	840	94.2712	5.18604
LPS 20_79	P35232	Prohibitin OS=Homo sapiens GN=PHB PE=1 SV=1 - [PHB_HUMAN]	7.76212	19.12	3	3	3	272	29.7859	5.75732
LPS 20_79	P35555	Fibrillin-1 OS=Homo sapiens GN=FBN1 PE=1 SV=3 - [FBN1_HUMAN]	44.5985	7.31	16	16	17	2871	312.022	4.93213
LPS 20_79	P35579	Myosin-9 OS=Homo sapiens GN=MYH9 PE=1 SV=4 - [MYH9_HUMAN]	81.3882	13.98	21	21	28	1960	226.392	5.60498
LPS 20_79	P35590	Tyrosine-protein kinase receptor Tie-1 OS=Homo sapiens GN=TIE1 PE=1 SV=1 - [TIE1_HUMAN]	4.34199	2.28	2	2	2	1138	125.01	7.03467
LPS 20_79	P35908	Keratin, type II cytoskeletal 2 epidermal OS=Homo sapiens GN=KRT2 PE=1 SV=2 - [K22E_HUMAN]	167.88	44.29	18	23	54	639	65.3932	8.00146
LPS 20_79	P35998	26S protease regulatory subunit 7 OS=Homo sapiens GN=PSMC2 PE=1 SV=3 - [PRS7_HUMAN]	4.76845	4.62	2	2	2	433	48.6031	5.94775
LPS 20_79	P36578	60S ribosomal protein L4 OS=Homo sapiens GN=RPL4 PE=1 SV=5 - [RL4_HUMAN]	19.6061	17.33	6	6	6	427	47.6674	11.063
LPS 20_79	P36955	Pigment epithelium-derived factor OS=Homo sapiens GN=SERPINF1 PE=1 SV=4 - [PEDF_HUMAN]	5.01386	6.22	2	2	2	418	46.2833	6.37939
LPS 20_79	P37802	Transgelin-2 OS=Homo sapiens GN=TAGLN2 PE=1 SV=3 - [TAGL2_HUMAN]	38.2051	46.23	8	8	11	199	22.3772	8.25049
LPS 20_79	P37837	Transaldolase OS=Homo sapiens GN=TALDO1 PE=1 SV=2 - [TALDO_HUMAN]	15.1925	15.13	5	5	6	337	37.5165	6.81494
LPS 20_79	P38646	Stress-70 protein, mitochondrial OS=Homo sapiens GN=HSPA9 PE=1 SV=2 - [GRP75_HUMAN]	19.3883	13.55	7	7	7	679	73.6348	6.16357
LPS 20_79	P38919	Eukaryotic initiation factor 4A-III OS=Homo sapiens GN=EIF4A3 PE=1 SV=4 - [IF4A3_HUMAN]	12.2662	8.52	1	3	4	411	46.8412	6.72705
LPS 20_79	P39019	40S ribosomal protein S19 OS=Homo sapiens GN=RPS19 PE=1 SV=2 - [RS19_HUMAN]	12.6728	22.07	3	3	5	145	16.0505	10.3159
LPS 20_79	P39023	60S ribosomal protein L3 OS=Homo sapiens GN=RPL3 PE=1 SV=2 - [RL3_HUMAN]	14.4263	12.9	5	5	6	403	46.0798	10.1841
LPS 20_79	P39060	Collagen alpha-1(XVIII) chain OS=Homo sapiens GN=COL18A1 PE=1 SV=5 - [COIA1_HUMAN]	53.5986	11.23	14	14	16	1754	178.077	6.01123
LPS 20_79	P39656	Dolichyl-diphosphooligosaccharide--protein glycosyltransferase 48 kDa subunit OS=Homo sapiens GN=DDOST PE=1 SV=4 - [OST48_HUMAN]	9.93579	10.53	4	4	4	456	50.769	6.55127
LPS 20_79	P40227	T-complex protein 1 subunit zeta OS=Homo sapiens GN=CCT6A PE=1 SV=3 - [TCPZ_HUMAN]	18.6532	12.99	5	5	6	531	57.9876	6.68311
LPS 20_79	P40261	Nicotinamide N-methyltransferase OS=Homo sapiens GN=NNMT PE=1 SV=1 - [NNMT_HUMAN]	15.431	21.97	4	4	5	264	29.5551	5.74463
LPS 20_79	P40925	Malate dehydrogenase, cytoplasmic OS=Homo sapiens GN=MDH1 PE=1 SV=4 - [MDHC_HUMAN]	11.5138	14.97	4	4	4	334	36.403	7.35693
LPS 20_79	P40926	Malate dehydrogenase, mitochondrial OS=Homo sapiens GN=MDH2 PE=1 SV=3 - [MDHM_HUMAN]	59.053	44.97	11	11	18	338	35.4807	8.67529
LPS 20_79	P41250	Glycine--tRNA ligase OS=Homo sapiens GN=GARS PE=1 SV=3 - [SYG_HUMAN]	17.7143	11.64	6	6	6	739	83.1126	7.03467
LPS 20_79	P42785	Lysosomal Pro-X carboxypeptidase OS=Homo sapiens GN=PRCP PE=1 SV=1 - [PCP_HUMAN]	80.929	22.38	8	8	23	496	55.7639	7.21045
LPS 20_79	P43034	Platelet-activating factor acetylhydrolase IB subunit alpha OS=Homo sapiens GN=PAFAH1B1 PE=1 SV=2 - [LIS1_HUMAN]	7.38667	9.51	3	3	3	410	46.6082	7.37158
LPS 20_79	P43121	Cell surface glycoprotein MUC18 OS=Homo sapiens GN=MCAM PE=1 SV=2 - [MUC18_HUMAN]	25.1292	15.17	7	7	8	646	71.5626	5.75732
LPS 20_79	P43490	Nicotinamide phosphoribosyltransferase OS=Homo sapiens GN=NAMPT PE=1 SV=1 - [NAMPT_HUMAN]	38.5693	31.77	9	9	12	491	55.4866	7.15186
LPS 20_79	P45877	Peptidyl-prolyl cis-trans isomerase C OS=Homo sapiens GN=PPIC PE=1 SV=1 - [PPIC_HUMAN]	6.87782	8.96	1	2	3	212	22.7488	8.39697
LPS 20_79	P45880	Voltage-dependent anion-selective channel protein 2 OS=Homo sapiens GN=VDAC2 PE=1 SV=2 - [VDAC2_HUMAN]	5.76348	10.88	2	2	2	294	31.5465	7.56201
LPS 20_79	P46776	60S ribosomal protein L27a OS=Homo sapiens GN=RPL27A PE=1 SV=2 - [RL27A_HUMAN]	5.91839	14.19	2	2	2	148	16.551	11.0044
LPS 20_79	P46777	60S ribosomal protein L5 OS=Homo sapiens GN=RPL5 PE=1 SV=3 - [RL5_HUMAN]	18.3215	14.14	3	3	6	297	34.3407	9.71533
LPS 20_79	P46778	60S ribosomal protein L21 OS=Homo sapiens GN=RPL21 PE=1 SV=2 - [RL21_HUMAN]	5.45924	14.37	2	2	2	160	18.5531	10.4917
LPS 20_79	P46781	40S ribosomal protein S9 OS=Homo sapiens GN=RPS9 PE=1 SV=3 - [RS9_HUMAN]	11.2297	16.49	4	4	5	194	22.5776	10.6528
LPS 20_79	P46782	40S ribosomal protein S5 OS=Homo sapiens GN=RPS5 PE=1 SV=4 - [RS5_HUMAN]	9.45929	13.73	2	2	3	204	22.8621	9.71533
LPS 20_79	P46783	40S ribosomal protein S10 OS=Homo sapiens GN=RPS10 PE=1 SV=1 - [RS10_HUMAN]	14.2257	18.18	3	3	5	165	18.8859	10.1548
LPS 20_79	P46940	Ras GTPase-activating-like protein IQGAP1 OS=Homo sapiens GN=IQGAP1 PE=1 SV=1 - [IQGA1_HUMAN]	24.8442	6.52	6	6	7	1657	189.134	6.48096
LPS 20_79	P47755	F-actin-capping protein subunit alpha-2 OS=Homo sapiens GN=CAPZA2 PE=1 SV=3 - [CAZA2_HUMAN]	26.8575	37.06	6	7	9	286	32.9286	5.84619
LPS 20_79	P47756	F-actin-capping protein subunit beta OS=Homo sapiens GN=CAPZB PE=1 SV=4 - [CAPZB_HUMAN]	19.8004	27.8	5	5	7	277	31.3308	5.59229
LPS 20_79	P48643	T-complex protein 1 subunit epsilon OS=Homo sapiens GN=CCT5 PE=1 SV=1 - [TCPE_HUMAN]	9.70224	9.8	3	3	3	541	59.6328	5.65576
LPS 20_79	P48735	Isocitrate dehydrogenase [NADP], mitochondrial OS=Homo sapiens GN=IDH2 PE=1 SV=2 - [IDHP_HUMAN]	7.39174	7.52	3	3	3	452	50.8769	8.68994
LPS 20_79	P49411	Elongation factor Tu, mitochondrial OS=Homo sapiens GN=TUFM PE=1 SV=2 - [EFTU_HUMAN]	13.2235	9.96	3	3	4	452	49.5102	7.60596
LPS 20_79	P49720	Proteasome subunit beta type-3 OS=Homo sapiens GN=PSMB3 PE=1 SV=2 - [PSB3_HUMAN]	9.75085	19.02	3	3	4	205	22.9335	6.55127
LPS 20_79	P50395	Rab GDP dissociation inhibitor beta OS=Homo sapiens GN=GDI2 PE=1 SV=2 - [GDIB_HUMAN]	76.594	41.57	14	14	21	445	50.6309	6.46826
LPS 20_79	P50453	Serpin B9 OS=Homo sapiens GN=SERPINB9 PE=1 SV=1 - [SPB9_HUMAN]	21.4201	20.74	6	6	8	376	42.3763	5.85889
LPS 20_79	P50454	Serpin H1 OS=Homo sapiens GN=SERPINH1 PE=1 SV=2 - [SERPH_HUMAN]	52.6236	30.14	9	9	15	418	46.4112	8.68994
LPS 20_79	P50990	T-complex protein 1 subunit theta OS=Homo sapiens GN=CCT8 PE=1 SV=4 - [TCPQ_HUMAN]	8.36013	8.58	3	3	3	548	59.5825	5.60498
LPS 20_79	P50991	T-complex protein 1 subunit delta OS=Homo sapiens GN=CCT4 PE=1 SV=4 - [TCPD_HUMAN]	14.2049	14.84	5	5	6	539	57.8878	7.82568
LPS 20_79	P51148	Ras-related protein Rab-5C OS=Homo sapiens GN=RAB5C PE=1 SV=2 - [RAB5C_HUMAN]	4.59724	10.65	2	2	2	216	23.4678	8.41162
LPS 20_79	P51149	Ras-related protein Rab-7a OS=Homo sapiens GN=RAB7A PE=1 SV=1 - [RAB7A_HUMAN]	8.05203	17.87	3	3	3	207	23.4748	6.69775
LPS 20_79	P51688	N-sulphoglucosamine sulphohydrolase OS=Homo sapiens GN=SGSH PE=1 SV=1 - [SPHM_HUMAN]	9.8758	10.36	3	3	3	502	56.6595	6.94678
LPS 20_79	P52209	6-phosphogluconate dehydrogenase, decarboxylating OS=Homo sapiens GN=PGD PE=1 SV=3 - [6PGD_HUMAN]	33.3332	20.08	8	8	11	483	53.106	7.2251
LPS 20_79	P52565	Rho GDP-dissociation inhibitor 1 OS=Homo sapiens GN=ARHGDIA PE=1 SV=3 - [GDIR1_HUMAN]	22.5879	24.51	3	3	7	204	23.1927	5.10986
LPS 20_79	P52566	Rho GDP-dissociation inhibitor 2 OS=Homo sapiens GN=ARHGDIB PE=1 SV=3 - [GDIR2_HUMAN]	12.4547	23.38	3	3	4	201	22.9736	5.21143
LPS 20_79	P52907	F-actin-capping protein subunit alpha-1 OS=Homo sapiens GN=CAPZA1 PE=1 SV=3 - [CAZA1_HUMAN]	20.7276	34.62	5	6	7	286	32.9023	5.69385
LPS 20_79	P52943	Cysteine-rich protein 2 OS=Homo sapiens GN=CRIP2 PE=1 SV=1 - [CRIP2_HUMAN]	8.90999	16.83	2	2	3	208	22.478	8.71924
LPS 20_79	P53396	ATP-citrate synthase OS=Homo sapiens GN=ACLY PE=1 SV=3 - [ACLY_HUMAN]	6.43914	2.36	2	2	2	1101	120.762	7.32764
LPS 20_79	P53634	Dipeptidyl peptidase 1 OS=Homo sapiens GN=CTSC PE=1 SV=2 - [CATC_HUMAN]	8.87421	7.99	4	4	4	463	51.8203	6.99072
LPS 20_79	P54136	Arginine--tRNA ligase, cytoplasmic OS=Homo sapiens GN=RARS PE=1 SV=2 - [SYRC_HUMAN]	4.82206	3.48	2	2	2	660	75.3309	6.68311
LPS 20_79	P54819	Adenylate kinase 2, mitochondrial OS=Homo sapiens GN=AK2 PE=1 SV=2 - [KAD2_HUMAN]	13.9866	28.45	4	4	4	239	26.4608	7.81104
LPS 20_79	P55058	Phospholipid transfer protein OS=Homo sapiens GN=PLTP PE=1 SV=1 - [PLTP_HUMAN]	10.6921	7.3	3	3	4	493	54.7045	7.00537
LPS 20_79	P55072	Transitional endoplasmic reticulum ATPase OS=Homo sapiens GN=VCP PE=1 SV=4 - [TERA_HUMAN]	42.8552	22.08	11	11	14	806	89.2657	5.26221
LPS 20_79	P55735	Protein SEC13 homolog OS=Homo sapiens GN=SEC13 PE=1 SV=3 - [SEC13_HUMAN]	5.202	10.56	2	2	2	322	35.5181	5.47803
LPS 20_79	P55786	Puromycin-sensitive aminopeptidase OS=Homo sapiens GN=NPEPPS PE=1 SV=2 - [PSA_HUMAN]	17.883	6.96	4	4	7	919	103.211	5.71924
LPS 20_79	P56537	Eukaryotic translation initiation factor 6 OS=Homo sapiens GN=EIF6 PE=1 SV=1 - [IF6_HUMAN]	5.63466	17.14	2	2	2	245	26.5822	4.67822
LPS 20_79	P59998	Actin-related protein 2/3 complex subunit 4 OS=Homo sapiens GN=ARPC4 PE=1 SV=3 - [ARPC4_HUMAN]	9.40715	11.31	2	2	4	168	19.6543	8.42627
LPS 20_79	P60174	Triosephosphate isomerase OS=Homo sapiens GN=TPI1 PE=1 SV=3 - [TPIS_HUMAN]	99.1618	66.08	13	13	29	286	30.7717	5.92236
LPS 20_79	P60660	Myosin light polypeptide 6 OS=Homo sapiens GN=MYL6 PE=1 SV=2 - [MYL6_HUMAN]	20.4594	37.09	5	5	8	151	16.9191	4.65283
LPS 20_79	P60709	Actin, cytoplasmic 1 OS=Homo sapiens GN=ACTB PE=1 SV=1 - [ACTB_HUMAN]	458.125	77.33	10	20	126	375	41.7097	5.47803
LPS 20_79	P60842	Eukaryotic initiation factor 4A-I OS=Homo sapiens GN=EIF4A1 PE=1 SV=1 - [IF4A1_HUMAN]	30.4006	25.12	2	8	11	406	46.1246	5.47803
LPS 20_79	P60866	40S ribosomal protein S20 OS=Homo sapiens GN=RPS20 PE=1 SV=1 - [RS20_HUMAN]	11.2809	22.69	3	3	4	119	13.3643	9.93506
LPS 20_79	P60900	Proteasome subunit alpha type-6 OS=Homo sapiens GN=PSMA6 PE=1 SV=1 - [PSA6_HUMAN]	18.1221	19.51	4	4	6	246	27.3818	6.75635
LPS 20_79	P60953	Cell division control protein 42 homolog OS=Homo sapiens GN=CDC42 PE=1 SV=2 - [CDC42_HUMAN]	17.7228	26.7	4	4	6	191	21.245	6.55127
LPS 20_79	P60981	Destrin OS=Homo sapiens GN=DSTN PE=1 SV=3 - [DEST_HUMAN]	13.9244	41.21	5	5	5	165	18.4935	7.85498
LPS 20_79	P61019	Ras-related protein Rab-2A OS=Homo sapiens GN=RAB2A PE=1 SV=1 - [RAB2A_HUMAN]	7.88942	18.87	3	3	3	212	23.5308	6.53662
LPS 20_79	P61026	Ras-related protein Rab-10 OS=Homo sapiens GN=RAB10 PE=1 SV=1 - [RAB10_HUMAN]	7.92865	16.5	3	3	3	200	22.5266	8.38232
LPS 20_79	P61088	Ubiquitin-conjugating enzyme E2 N OS=Homo sapiens GN=UBE2N PE=1 SV=1 - [UBE2N_HUMAN]	6.5582	20.39	2	2	2	152	17.127	6.56592
LPS 20_79	P61158	Actin-related protein 3 OS=Homo sapiens GN=ACTR3 PE=1 SV=3 - [ARP3_HUMAN]	34.3871	31.82	8	8	10	418	47.341	5.88428
LPS 20_79	P61160	Actin-related protein 2 OS=Homo sapiens GN=ACTR2 PE=1 SV=1 - [ARP2_HUMAN]	4.25804	6.35	2	2	2	394	44.7322	6.7417
LPS 20_79	P61163	Alpha-centractin OS=Homo sapiens GN=ACTR1A PE=1 SV=1 - [ACTZ_HUMAN]	12.2792	14.63	3	3	4	376	42.5869	6.63916
LPS 20_79	P61204	ADP-ribosylation factor 3 OS=Homo sapiens GN=ARF3 PE=1 SV=2 - [ARF3_HUMAN]	25.1395	39.23	3	5	8	181	20.5877	7.43018
LPS 20_79	P61247	40S ribosomal protein S3a OS=Homo sapiens GN=RPS3A PE=1 SV=2 - [RS3A_HUMAN]	8.6227	11.74	2	2	3	264	29.9257	9.72998
LPS 20_79	P61254	60S ribosomal protein L26 OS=Homo sapiens GN=RPL26 PE=1 SV=1 - [RL26_HUMAN]	5.10956	11.72	2	2	2	145	17.2475	10.5503
LPS 20_79	P61313	60S ribosomal protein L15 OS=Homo sapiens GN=RPL15 PE=1 SV=2 - [RL15_HUMAN]	4.76889	7.84	2	2	2	204	24.1311	11.6196
LPS 20_79	P61604	10 kDa heat shock protein, mitochondrial OS=Homo sapiens GN=HSPE1 PE=1 SV=2 - [CH10_HUMAN]	4.76198	23.53	2	2	2	102	10.9249	8.92432
LPS 20_79	P61769	Beta-2-microglobulin OS=Homo sapiens GN=B2M PE=1 SV=1 - [B2MG_HUMAN]	66.8255	41.18	5	5	19	119	13.7059	6.52197
LPS 20_79	P61916	Epididymal secretory protein E1 OS=Homo sapiens GN=NPC2 PE=1 SV=1 - [NPC2_HUMAN]	14.6909	44.37	5	5	5	151	16.5595	7.6499
LPS 20_79	P61978	Heterogeneous nuclear ribonucleoprotein K OS=Homo sapiens GN=HNRNPK PE=1 SV=1 - [HNRPK_HUMAN]	17.8128	15.12	5	5	7	463	50.9444	5.5415
LPS 20_79	P61981	14-3-3 protein gamma OS=Homo sapiens GN=YWHAG PE=1 SV=2 - [1433G_HUMAN]	40.3553	35.63	4	7	14	247	28.2849	4.89404
LPS 20_79	P62081	40S ribosomal protein S7 OS=Homo sapiens GN=RPS7 PE=1 SV=1 - [RS7_HUMAN]	10.2177	21.65	3	3	4	194	22.1133	10.0962
LPS 20_79	P62140	Serine/threonine-protein phosphatase PP1-beta catalytic subunit OS=Homo sapiens GN=PPP1CB PE=1 SV=3 - [PP1B_HUMAN]	5.31272	6.73	2	2	2	327	37.1626	6.18896
LPS 20_79	P62241	40S ribosomal protein S8 OS=Homo sapiens GN=RPS8 PE=1 SV=2 - [RS8_HUMAN]	23.6804	32.21	6	6	8	208	24.1902	10.3159
LPS 20_79	P62244	40S ribosomal protein S15a OS=Homo sapiens GN=RPS15A PE=1 SV=2 - [RS15A_HUMAN]	10.1162	16.15	2	2	3	130	14.83	10.1255
LPS 20_79	P62249	40S ribosomal protein S16 OS=Homo sapiens GN=RPS16 PE=1 SV=2 - [RS16_HUMAN]	14.1533	19.18	3	3	5	146	16.435	10.2134
LPS 20_79	P62258	14-3-3 protein epsilon OS=Homo sapiens GN=YWHAE PE=1 SV=1 - [1433E_HUMAN]	76.6592	39.61	8	10	25	255	29.1554	4.7417
LPS 20_79	P62263	40S ribosomal protein S14 OS=Homo sapiens GN=RPS14 PE=1 SV=3 - [RS14_HUMAN]	5.84875	15.89	2	2	2	151	16.2625	10.0522
LPS 20_79	P62266	40S ribosomal protein S23 OS=Homo sapiens GN=RPS23 PE=1 SV=3 - [RS23_HUMAN]	16.143	47.55	5	5	6	143	15.7977	10.4917
LPS 20_79	P62269	40S ribosomal protein S18 OS=Homo sapiens GN=RPS18 PE=1 SV=3 - [RS18_HUMAN]	11.062	26.97	4	4	4	152	17.7079	10.9897
LPS 20_79	P62424	60S ribosomal protein L7a OS=Homo sapiens GN=RPL7A PE=1 SV=2 - [RL7A_HUMAN]	16.3286	19.92	5	5	6	266	29.977	10.6089
LPS 20_79	P62491	Ras-related protein Rab-11A OS=Homo sapiens GN=RAB11A PE=1 SV=3 - [RB11A_HUMAN]	11.2324	16.2	3	3	4	216	24.3784	6.56592
LPS 20_79	P62701	40S ribosomal protein S4, X isoform OS=Homo sapiens GN=RPS4X PE=1 SV=2 - [RS4X_HUMAN]	16.6232	19.77	6	7	7	263	29.5791	10.1548
LPS 20_79	P62714	Serine/threonine-protein phosphatase 2A catalytic subunit beta isoform OS=Homo sapiens GN=PPP2CB PE=1 SV=1 - [PP2AB_HUMAN]	4.49453	8.09	2	2	2	309	35.5523	5.42725
LPS 20_79	P62750	60S ribosomal protein L23a OS=Homo sapiens GN=RPL23A PE=1 SV=1 - [RL23A_HUMAN]	13.3507	29.49	4	4	5	156	17.6841	10.4478
LPS 20_79	P62805	Histone H4 OS=Homo sapiens GN=HIST1H4A PE=1 SV=2 - [H4_HUMAN]	31.3977	50.49	5	5	11	103	11.3604	11.356
LPS 20_79	P62826	GTP-binding nuclear protein Ran OS=Homo sapiens GN=RAN PE=1 SV=3 - [RAN_HUMAN]	16.4297	25.93	5	5	6	216	24.4076	7.48877
LPS 20_79	P62829	60S ribosomal protein L23 OS=Homo sapiens GN=RPL23 PE=1 SV=1 - [RL23_HUMAN]	7.74305	25	2	2	3	140	14.8561	10.5063
LPS 20_79	P62854	40S ribosomal protein S26 OS=Homo sapiens GN=RPS26 PE=1 SV=3 - [RS26_HUMAN]	7.73486	20.87	2	2	3	115	13.0071	11.0044
LPS 20_79	P62873	Guanine nucleotide-binding protein G(I)/G(S)/G(T) subunit beta-1 OS=Homo sapiens GN=GNB1 PE=1 SV=3 - [GBB1_HUMAN]	6.93427	11.76	3	3	3	340	37.353	5.99854
LPS 20_79	P62888	60S ribosomal protein L30 OS=Homo sapiens GN=RPL30 PE=1 SV=2 - [RL30_HUMAN]	12.2476	40.87	3	3	4	115	12.7757	9.62744
LPS 20_79	P62913	60S ribosomal protein L11 OS=Homo sapiens GN=RPL11 PE=1 SV=2 - [RL11_HUMAN]	4.98029	11.8	2	2	2	178	20.2396	9.59814
LPS 20_79	P62917	60S ribosomal protein L8 OS=Homo sapiens GN=RPL8 PE=1 SV=2 - [RL8_HUMAN]	7.18705	7.39	2	2	3	257	28.0073	11.0337
LPS 20_79	P63104	14-3-3 protein zeta/delta OS=Homo sapiens GN=YWHAZ PE=1 SV=1 - [1433Z_HUMAN]	99.4034	46.12	9	11	31	245	27.7277	4.79248
LPS 20_79	P63241	Eukaryotic translation initiation factor 5A-1 OS=Homo sapiens GN=EIF5A PE=1 SV=2 - [IF5A1_HUMAN]	26.3445	51.3	6	6	8	154	16.8214	5.23682
LPS 20_79	P63244	Guanine nucleotide-binding protein subunit beta-2-like 1 OS=Homo sapiens GN=GNB2L1 PE=1 SV=3 - [GBLP_HUMAN]	25.3429	23.34	5	5	9	317	35.0546	7.69385
LPS 20_79	P68032	Actin, alpha cardiac muscle 1 OS=Homo sapiens GN=ACTC1 PE=1 SV=1 - [ACTC_HUMAN]	169.275	34.75	1	11	58	377	41.9919	5.38916
LPS 20_79	P68036	Ubiquitin-conjugating enzyme E2 L3 OS=Homo sapiens GN=UBE2L3 PE=1 SV=1 - [UB2L3_HUMAN]	13.8303	35.71	3	3	4	154	17.8502	8.51416
LPS 20_79	P68104	Elongation factor 1-alpha 1 OS=Homo sapiens GN=EEF1A1 PE=1 SV=1 - [EF1A1_HUMAN]	157.773	38.53	11	11	41	462	50.1091	9.01221
LPS 20_79	P68363	Tubulin alpha-1B chain OS=Homo sapiens GN=TUBA1B PE=1 SV=1 - [TBA1B_HUMAN]	137.879	52.99	2	16	42	451	50.1196	5.05908
LPS 20_79	P68371	Tubulin beta-4B chain OS=Homo sapiens GN=TUBB4B PE=1 SV=1 - [TBB4B_HUMAN]	115.633	56.18	3	17	36	445	49.799	4.89404
LPS 20_79	P68431	Histone H3.1 OS=Homo sapiens GN=HIST1H3A PE=1 SV=2 - [H31_HUMAN]	35.9284	39.71	1	4	10	136	15.3945	11.1216
LPS 20_79	P78371	T-complex protein 1 subunit beta OS=Homo sapiens GN=CCT2 PE=1 SV=4 - [TCPB_HUMAN]	9.30448	11.4	3	3	3	535	57.4521	6.45557
LPS 20_79	P78417	Glutathione S-transferase omega-1 OS=Homo sapiens GN=GSTO1 PE=1 SV=2 - [GSTO1_HUMAN]	16.1163	17.43	4	4	6	241	27.548	6.59521
LPS 20_79	P78423	Fractalkine OS=Homo sapiens GN=CX3CL1 PE=1 SV=1 - [X3CL1_HUMAN]	4.90688	6.3	2	2	2	397	42.176	6.52197
LPS 20_79	P78509	Reelin OS=Homo sapiens GN=RELN PE=1 SV=3 - [RELN_HUMAN]	89.1842	9.71	23	23	31	3460	388.137	5.88428
LPS 20_79	P78539	Sushi repeat-containing protein SRPX OS=Homo sapiens GN=SRPX PE=2 SV=1 - [SRPX_HUMAN]	5.26921	4.53	2	2	2	464	51.5381	8.66064
LPS 20_79	P80162	C-X-C motif chemokine 6 OS=Homo sapiens GN=CXCL6 PE=1 SV=4 - [CXCL6_HUMAN]	5.46389	21.93	2	2	2	114	11.8896	9.86182
LPS 20_79	P81605	Dermcidin OS=Homo sapiens GN=DCD PE=1 SV=2 - [DCD_HUMAN]	13.3111	22.73	2	2	4	110	11.2768	6.53662
LPS 20_79	P83731	60S ribosomal protein L24 OS=Homo sapiens GN=RPL24 PE=1 SV=1 - [RL24_HUMAN]	5.89715	14.01	2	2	2	157	17.7679	11.2534
LPS 20_79	P84243	Histone H3.3 OS=Homo sapiens GN=H3F3A PE=1 SV=2 - [H33_HUMAN]	21.4187	39.71	1	4	7	136	15.3185	11.2681
LPS 20_79	P98160	Basement membrane-specific heparan sulfate proteoglycan core protein OS=Homo sapiens GN=HSPG2 PE=1 SV=4 - [PGBM_HUMAN]	1535.32	55.86	146	146	407	4391	468.532	6.50732
LPS 20_79	Q01469	Fatty acid-binding protein, epidermal OS=Homo sapiens GN=FABP5 PE=1 SV=3 - [FABP5_HUMAN]	47.4057	60	7	7	13	135	15.1546	7.00537
LPS 20_79	Q01518	Adenylyl cyclase-associated protein 1 OS=Homo sapiens GN=CAP1 PE=1 SV=5 - [CAP1_HUMAN]	42.3338	24.21	8	8	14	475	51.8687	8.06006
LPS 20_79	Q01638	Interleukin-1 receptor-like 1 OS=Homo sapiens GN=IL1RL1 PE=1 SV=4 - [ILRL1_HUMAN]	23.2777	11.69	4	4	7	556	63.3173	8.35303
LPS 20_79	Q01813	6-phosphofructokinase type C OS=Homo sapiens GN=PFKP PE=1 SV=2 - [K6PP_HUMAN]	16.9288	6.76	4	4	6	784	85.5415	7.54736
LPS 20_79	Q02543	60S ribosomal protein L18a OS=Homo sapiens GN=RPL18A PE=1 SV=2 - [RL18A_HUMAN]	6.12696	15.34	2	2	2	176	20.7489	10.7114
LPS 20_79	Q02809	Procollagen-lysine,2-oxoglutarate 5-dioxygenase 1 OS=Homo sapiens GN=PLOD1 PE=1 SV=2 - [PLOD1_HUMAN]	60.6946	30.54	17	17	22	727	83.4974	6.94678
LPS 20_79	Q02878	60S ribosomal protein L6 OS=Homo sapiens GN=RPL6 PE=1 SV=3 - [RL6_HUMAN]	6.77292	13.54	3	3	3	288	32.7076	10.5796
LPS 20_79	Q03135	Caveolin-1 OS=Homo sapiens GN=CAV1 PE=1 SV=4 - [CAV1_HUMAN]	7.99105	12.36	2	2	3	178	20.4585	6.02393
LPS 20_79	Q04760	Lactoylglutathione lyase OS=Homo sapiens GN=GLO1 PE=1 SV=4 - [LGUL_HUMAN]	4.6728	20.11	2	2	2	184	20.7642	5.31299
LPS 20_79	Q04917	14-3-3 protein eta OS=Homo sapiens GN=YWHAH PE=1 SV=4 - [1433F_HUMAN]	23.9377	22.36	2	5	9	246	28.201	4.84326
LPS 20_79	Q06033	Inter-alpha-trypsin inhibitor heavy chain H3 OS=Homo sapiens GN=ITIH3 PE=1 SV=2 - [ITIH3_HUMAN]	4.48805	2.25	2	2	2	890	99.7865	5.74463
LPS 20_79	Q06830	Peroxiredoxin-1 OS=Homo sapiens GN=PRDX1 PE=1 SV=1 - [PRDX1_HUMAN]	54.5332	55.28	6	8	17	199	22.0963	8.1333
LPS 20_79	Q07020	60S ribosomal protein L18 OS=Homo sapiens GN=RPL18 PE=1 SV=2 - [RL18_HUMAN]	12.792	23.94	4	4	4	188	21.6211	11.7222
LPS 20_79	Q07021	Complement component 1 Q subcomponent-binding protein, mitochondrial OS=Homo sapiens GN=C1QBP PE=1 SV=1 - [C1QBP_HUMAN]	5.39123	14.18	2	2	2	282	31.3426	4.84326
LPS 20_79	Q07065	Cytoskeleton-associated protein 4 OS=Homo sapiens GN=CKAP4 PE=1 SV=2 - [CKAP4_HUMAN]	16.251	13.62	5	5	6	602	65.9827	5.92236
LPS 20_79	Q08629	Testican-1 OS=Homo sapiens GN=SPOCK1 PE=1 SV=1 - [TICN1_HUMAN]	28.6394	24.6	8	8	10	439	49.0925	6.1001
LPS 20_79	Q12805	EGF-containing fibulin-like extracellular matrix protein 1 OS=Homo sapiens GN=EFEMP1 PE=1 SV=2 - [FBLN3_HUMAN]	454.571	49.49	18	18	124	493	54.6042	5.07178
LPS 20_79	Q12841	Follistatin-related protein 1 OS=Homo sapiens GN=FSTL1 PE=1 SV=1 - [FSTL1_HUMAN]	54.6206	44.16	11	11	18	308	34.9629	5.51611
LPS 20_79	Q12905	Interleukin enhancer-binding factor 2 OS=Homo sapiens GN=ILF2 PE=1 SV=2 - [ILF2_HUMAN]	13.6644	16.41	4	4	4	390	43.0352	5.26221
LPS 20_79	Q13162	Peroxiredoxin-4 OS=Homo sapiens GN=PRDX4 PE=1 SV=1 - [PRDX4_HUMAN]	7.34836	15.13	2	3	3	271	30.5208	6.29053
LPS 20_79	Q13201	Multimerin-1 OS=Homo sapiens GN=MMRN1 PE=1 SV=3 - [MMRN1_HUMAN]	221.628	31.92	30	30	67	1228	138.023	7.92822
LPS 20_79	Q13404	Ubiquitin-conjugating enzyme E2 variant 1 OS=Homo sapiens GN=UBE2V1 PE=1 SV=2 - [UB2V1_HUMAN]	7.46302	12.93	2	2	3	147	16.4843	7.92822
LPS 20_79	Q13642	Four and a half LIM domains protein 1 OS=Homo sapiens GN=FHL1 PE=1 SV=4 - [FHL1_HUMAN]	4.60546	8.36	2	2	2	323	36.2386	8.96826
LPS 20_79	Q13740	CD166 antigen OS=Homo sapiens GN=ALCAM PE=1 SV=2 - [CD166_HUMAN]	5.16108	6.86	2	2	2	583	65.0611	6.25244
LPS 20_79	Q13813	Spectrin alpha chain, non-erythrocytic 1 OS=Homo sapiens GN=SPTAN1 PE=1 SV=3 - [SPTN1_HUMAN]	5.45933	1.05	2	2	2	2472	284.364	5.35107
LPS 20_79	Q13867	Bleomycin hydrolase OS=Homo sapiens GN=BLMH PE=1 SV=1 - [BLMH_HUMAN]	4.52845	5.27	2	2	2	455	52.528	6.26514
LPS 20_79	Q14019	Coactosin-like protein OS=Homo sapiens GN=COTL1 PE=1 SV=3 - [COTL1_HUMAN]	23.0844	50	5	5	8	142	15.935	5.66846
LPS 20_79	Q14103	Heterogeneous nuclear ribonucleoprotein D0 OS=Homo sapiens GN=HNRNPD PE=1 SV=1 - [HNRPD_HUMAN]	7.08824	6.2	2	2	3	355	38.4103	7.81104
LPS 20_79	Q14192	Four and a half LIM domains protein 2 OS=Homo sapiens GN=FHL2 PE=1 SV=3 - [FHL2_HUMAN]	4.47245	9.68	2	2	2	279	32.1706	7.54736
LPS 20_79	Q14240	Eukaryotic initiation factor 4A-II OS=Homo sapiens GN=EIF4A2 PE=1 SV=2 - [IF4A2_HUMAN]	27.3973	25.8	1	7	9	407	46.3728	5.47803
LPS 20_79	Q14315	Filamin-C OS=Homo sapiens GN=FLNC PE=1 SV=3 - [FLNC_HUMAN]	83.2045	9.76	12	18	27	2725	290.841	5.97314
LPS 20_79	Q14554	Protein disulfide-isomerase A5 OS=Homo sapiens GN=PDIA5 PE=1 SV=1 - [PDIA5_HUMAN]	10.7589	8.48	3	3	4	519	59.5561	7.91357
LPS 20_79	Q14697	Neutral alpha-glucosidase AB OS=Homo sapiens GN=GANAB PE=1 SV=3 - [GANAB_HUMAN]	42.8048	21.72	13	13	13	944	106.807	6.13818
LPS 20_79	Q14767	Latent-transforming growth factor beta-binding protein 2 OS=Homo sapiens GN=LTBP2 PE=1 SV=3 - [LTBP2_HUMAN]	48.5673	7.96	12	12	17	1821	194.923	5.18604
LPS 20_79	Q14914	Prostaglandin reductase 1 OS=Homo sapiens GN=PTGR1 PE=1 SV=2 - [PTGR1_HUMAN]	5.83298	8.81	2	2	2	329	35.8467	8.29443
LPS 20_79	Q15063	Periostin OS=Homo sapiens GN=POSTN PE=1 SV=2 - [POSTN_HUMAN]	458.384	56.7	39	39	126	836	93.2553	7.53271
LPS 20_79	Q15084	Protein disulfide-isomerase A6 OS=Homo sapiens GN=PDIA6 PE=1 SV=1 - [PDIA6_HUMAN]	14.1929	16.14	5	5	5	440	48.0913	5.08447
LPS 20_79	Q15149	Plectin OS=Homo sapiens GN=PLEC PE=1 SV=3 - [PLEC_HUMAN]	25.1774	2.82	8	8	9	4684	531.466	5.96045
LPS 20_79	Q15181	Inorganic pyrophosphatase OS=Homo sapiens GN=PPA1 PE=1 SV=2 - [IPYR_HUMAN]	5.9179	10.73	2	2	2	289	32.6392	5.85889
LPS 20_79	Q15365	Poly(rC)-binding protein 1 OS=Homo sapiens GN=PCBP1 PE=1 SV=2 - [PCBP1_HUMAN]	5.12025	6.18	2	2	2	356	37.4739	7.09326
LPS 20_79	Q15436	Protein transport protein Sec23A OS=Homo sapiens GN=SEC23A PE=1 SV=2 - [SC23A_HUMAN]	9.88197	5.88	3	3	3	765	86.1053	7.07861
LPS 20_79	Q15582	Transforming growth factor-beta-induced protein ig-h3 OS=Homo sapiens GN=TGFBI PE=1 SV=1 - [BGH3_HUMAN]	60.9774	31.19	13	13	19	683	74.634	7.7085
LPS 20_79	Q16270	Insulin-like growth factor-binding protein 7 OS=Homo sapiens GN=IGFBP7 PE=1 SV=1 - [IBP7_HUMAN]	200.199	47.16	12	12	54	282	29.1114	7.89893
LPS 20_79	Q16363	Laminin subunit alpha-4 OS=Homo sapiens GN=LAMA4 PE=1 SV=4 - [LAMA4_HUMAN]	87.604	17.77	21	21	28	1823	202.397	6.27783
LPS 20_79	Q16555	Dihydropyrimidinase-related protein 2 OS=Homo sapiens GN=DPYSL2 PE=1 SV=1 - [DPYL2_HUMAN]	43.6456	27.45	10	10	13	572	62.2546	6.37939
LPS 20_79	Q16658	Fascin OS=Homo sapiens GN=FSCN1 PE=1 SV=3 - [FSCN1_HUMAN]	75.4698	52.74	18	18	23	493	54.4961	7.23975
LPS 20_79	Q16777	Histone H2A type 2-C OS=Homo sapiens GN=HIST2H2AC PE=1 SV=4 - [H2A2C_HUMAN]	45.5479	58.14	3	5	13	129	13.9798	10.9019
LPS 20_79	Q16881	Thioredoxin reductase 1, cytoplasmic OS=Homo sapiens GN=TXNRD1 PE=1 SV=3 - [TRXR1_HUMAN]	48.5675	27.73	9	9	13	649	70.8622	7.38623
LPS 20_79	Q6IBS0	Twinfilin-2 OS=Homo sapiens GN=TWF2 PE=1 SV=2 - [TWF2_HUMAN]	6.71488	10.32	2	2	2	349	39.5233	6.84424
LPS 20_79	Q6YHK3	CD109 antigen OS=Homo sapiens GN=CD109 PE=1 SV=2 - [CD109_HUMAN]	11.0472	4.57	4	4	4	1445	161.587	5.84619
LPS 20_79	Q71DI3	Histone H3.2 OS=Homo sapiens GN=HIST2H3A PE=1 SV=3 - [H32_HUMAN]	25.9632	39.71	1	4	8	136	15.3785	11.2681
LPS 20_79	Q71U36	Tubulin alpha-1A chain OS=Homo sapiens GN=TUBA1A PE=1 SV=1 - [TBA1A_HUMAN]	127.463	52.99	2	16	38	451	50.1036	5.05908
LPS 20_79	Q7KZF4	Staphylococcal nuclease domain-containing protein 1 OS=Homo sapiens GN=SND1 PE=1 SV=1 - [SND1_HUMAN]	7.77611	4.29	3	3	3	910	101.934	7.1665
LPS 20_79	Q7Z304	MAM domain-containing protein 2 OS=Homo sapiens GN=MAMDC2 PE=2 SV=3 - [MAMC2_HUMAN]	13.0675	9.33	5	5	5	686	77.5058	5.16064
LPS 20_79	Q7Z7G0	Target of Nesh-SH3 OS=Homo sapiens GN=ABI3BP PE=1 SV=1 - [TARSH_HUMAN]	89.3567	20.74	15	15	28	1075	118.569	9.43701
LPS 20_79	Q86YZ3	Hornerin OS=Homo sapiens GN=HRNR PE=1 SV=2 - [HORN_HUMAN]	5.76472	4.49	2	2	2	2850	282.228	10.0376
LPS 20_79	Q8IUX7	Adipocyte enhancer-binding protein 1 OS=Homo sapiens GN=AEBP1 PE=1 SV=1 - [AEBP1_HUMAN]	4.54446	1.9	2	2	2	1158	130.847	5.10986
LPS 20_79	Q8NBS9	Thioredoxin domain-containing protein 5 OS=Homo sapiens GN=TXNDC5 PE=1 SV=2 - [TXND5_HUMAN]	117.841	48.84	13	13	33	432	47.5987	5.97314
LPS 20_79	Q8TD47	40S ribosomal protein S4, Y isoform 2 OS=Homo sapiens GN=RPS4Y2 PE=2 SV=3 - [RS4Y2_HUMAN]	4.46439	6.46	1	2	2	263	29.2769	10.0815
LPS 20_79	Q8WUM4	Programmed cell death 6-interacting protein OS=Homo sapiens GN=PDCD6IP PE=1 SV=1 - [PDC6I_HUMAN]	5.702	3.34	2	2	2	868	95.9631	6.52197
LPS 20_79	Q92626	Peroxidasin homolog OS=Homo sapiens GN=PXDN PE=1 SV=2 - [PXDN_HUMAN]	190.167	33.06	34	34	56	1479	165.17	7.1665
LPS 20_79	Q92743	Serine protease HTRA1 OS=Homo sapiens GN=HTRA1 PE=1 SV=1 - [HTRA1_HUMAN]	35.8438	30	10	10	12	480	51.2546	7.82568
LPS 20_79	Q92820	Gamma-glutamyl hydrolase OS=Homo sapiens GN=GGH PE=1 SV=2 - [GGH_HUMAN]	21.0533	20.13	4	4	6	318	35.9412	7.10791
LPS 20_79	Q92823	Neuronal cell adhesion molecule OS=Homo sapiens GN=NRCAM PE=1 SV=3 - [NRCAM_HUMAN]	5.83221	2.68	2	2	2	1304	143.8	5.65576
LPS 20_79	Q969H8	UPF0556 protein C19orf10 OS=Homo sapiens GN=C19orf10 PE=1 SV=1 - [CS010_HUMAN]	5.02781	13.87	2	2	2	173	18.7833	6.68311
LPS 20_79	Q96CG8	Collagen triple helix repeat-containing protein 1 OS=Homo sapiens GN=CTHRC1 PE=1 SV=1 - [CTHR1_HUMAN]	11.7426	19.34	4	4	5	243	26.2071	7.98682
LPS 20_79	Q96CX2	BTB/POZ domain-containing protein KCTD12 OS=Homo sapiens GN=KCTD12 PE=1 SV=1 - [KCD12_HUMAN]	24.4449	35.69	9	9	9	325	35.6787	5.64307
LPS 20_79	Q96FQ6	Protein S100-A16 OS=Homo sapiens GN=S100A16 PE=1 SV=1 - [S10AG_HUMAN]	5.97103	29.13	2	2	2	103	11.794	6.78564
LPS 20_79	Q96G03	Phosphoglucomutase-2 OS=Homo sapiens GN=PGM2 PE=1 SV=4 - [PGM2_HUMAN]	5.45768	7.68	2	2	2	612	68.2404	6.72705
LPS 20_79	Q96KP4	Cytosolic non-specific dipeptidase OS=Homo sapiens GN=CNDP2 PE=1 SV=2 - [CNDP2_HUMAN]	12.912	9.47	3	3	5	475	52.8449	5.97314
LPS 20_79	Q96QV1	Hedgehog-interacting protein OS=Homo sapiens GN=HHIP PE=1 SV=3 - [HHIP_HUMAN]	143.113	47.14	27	27	44	700	78.8002	7.89893
LPS 20_79	Q96QV6	Histone H2A type 1-A OS=Homo sapiens GN=HIST1H2AA PE=1 SV=3 - [H2A1A_HUMAN]	10.0377	29.77	1	3	4	131	14.2249	10.8579
LPS 20_79	Q96S86	Hyaluronan and proteoglycan link protein 3 OS=Homo sapiens GN=HAPLN3 PE=2 SV=1 - [HPLN3_HUMAN]	28.8005	24.72	8	8	10	360	40.8684	6.52197
LPS 20_79	Q99497	Protein DJ-1 OS=Homo sapiens GN=PARK7 PE=1 SV=2 - [PARK7_HUMAN]	26.3119	48.15	6	6	7	189	19.8785	6.78564
LPS 20_79	Q99536	Synaptic vesicle membrane protein VAT-1 homolog OS=Homo sapiens GN=VAT1 PE=1 SV=2 - [VAT1_HUMAN]	25.3591	29.52	6	6	8	393	41.8934	6.29053
LPS 20_79	Q99798	Aconitate hydratase, mitochondrial OS=Homo sapiens GN=ACO2 PE=1 SV=2 - [ACON_HUMAN]	7.281	3.97	2	2	2	780	85.3719	7.60596
LPS 20_79	Q99832	T-complex protein 1 subunit eta OS=Homo sapiens GN=CCT7 PE=1 SV=2 - [TCPH_HUMAN]	5.41955	3.87	2	2	2	543	59.3289	7.6499
LPS 20_79	Q99873	Protein arginine N-methyltransferase 1 OS=Homo sapiens GN=PRMT1 PE=1 SV=2 - [ANM1_HUMAN]	12.6322	15.79	4	4	5	361	41.4885	5.42725
LPS 20_79	Q99988	Growth/differentiation factor 15 OS=Homo sapiens GN=GDF15 PE=1 SV=3 - [GDF15_HUMAN]	18.7955	18.51	4	4	6	308	34.1188	9.65674
LPS 20_79	Q9BRA2	Thioredoxin domain-containing protein 17 OS=Homo sapiens GN=TXNDC17 PE=1 SV=1 - [TXD17_HUMAN]	9.11723	26.83	3	3	4	123	13.9318	5.51611
LPS 20_79	Q9BUF5	Tubulin beta-6 chain OS=Homo sapiens GN=TUBB6 PE=1 SV=1 - [TBB6_HUMAN]	31.4976	15.47	2	6	11	446	49.825	4.88135
LPS 20_79	Q9GZM7	Tubulointerstitial nephritis antigen-like OS=Homo sapiens GN=TINAGL1 PE=1 SV=1 - [TINAL_HUMAN]	10.4706	11.56	4	4	4	467	52.353	6.99072
LPS 20_79	Q9H223	EH domain-containing protein 4 OS=Homo sapiens GN=EHD4 PE=1 SV=1 - [EHD4_HUMAN]	8.50941	7.02	3	3	3	541	61.1365	6.75635
LPS 20_79	Q9NPY3	Complement component C1q receptor OS=Homo sapiens GN=CD93 PE=1 SV=3 - [C1QR1_HUMAN]	27.3425	13.19	6	6	10	652	68.5154	5.43994
LPS 20_79	Q9NQ30	Endothelial cell-specific molecule 1 OS=Homo sapiens GN=ESM1 PE=1 SV=2 - [ESM1_HUMAN]	7.46232	15.22	2	2	3	184	20.0812	7.34229
LPS 20_79	Q9NQ79	Cartilage acidic protein 1 OS=Homo sapiens GN=CRTAC1 PE=1 SV=2 - [CRAC1_HUMAN]	4.81557	2.72	2	2	2	661	71.3758	5.12256
LPS 20_79	Q9NQC3	Reticulon-4 OS=Homo sapiens GN=RTN4 PE=1 SV=2 - [RTN4_HUMAN]	7.32141	2.27	2	2	3	1192	129.851	4.50049
LPS 20_79	Q9NY15	Stabilin-1 OS=Homo sapiens GN=STAB1 PE=1 SV=3 - [STAB1_HUMAN]	10.32	1.4	3	3	4	2570	275.3	6.49365
LPS 20_79	Q9NY33	Dipeptidyl peptidase 3 OS=Homo sapiens GN=DPP3 PE=1 SV=2 - [DPP3_HUMAN]	12.3453	10.18	4	4	4	737	82.5378	5.09717
LPS 20_79	Q9NZN4	EH domain-containing protein 2 OS=Homo sapiens GN=EHD2 PE=1 SV=2 - [EHD2_HUMAN]	5.32938	4.79	2	2	2	543	61.1227	6.45557
LPS 20_79	Q9NZV1	Cysteine-rich motor neuron 1 protein OS=Homo sapiens GN=CRIM1 PE=1 SV=1 - [CRIM1_HUMAN]	8.4966	4.63	3	3	3	1036	113.66	5.21143
LPS 20_79	Q9UBG0	C-type mannose receptor 2 OS=Homo sapiens GN=MRC2 PE=1 SV=2 - [MRC2_HUMAN]	4.44604	1.62	2	2	2	1479	166.568	5.8335
LPS 20_79	Q9UBP4	Dickkopf-related protein 3 OS=Homo sapiens GN=DKK3 PE=1 SV=2 - [DKK3_HUMAN]	6.05063	11.43	2	2	2	350	38.3651	4.65283
LPS 20_79	Q9UBQ7	Glyoxylate reductase/hydroxypyruvate reductase OS=Homo sapiens GN=GRHPR PE=1 SV=1 - [GRHPR_HUMAN]	5.48005	10.67	2	2	2	328	35.6457	7.38623
LPS 20_79	Q9UBR2	Cathepsin Z OS=Homo sapiens GN=CTSZ PE=1 SV=1 - [CATZ_HUMAN]	16.0234	15.18	4	4	6	303	33.8462	7.10791
LPS 20_79	Q9UBX5	Fibulin-5 OS=Homo sapiens GN=FBLN5 PE=1 SV=1 - [FBLN5_HUMAN]	10.0061	8.71	4	4	4	448	50.1467	4.729
LPS 20_79	Q9UHL4	Dipeptidyl peptidase 2 OS=Homo sapiens GN=DPP7 PE=1 SV=3 - [DPP2_HUMAN]	7.37345	6.5	2	2	2	492	54.3072	6.31592
LPS 20_79	Q9UL46	Proteasome activator complex subunit 2 OS=Homo sapiens GN=PSME2 PE=1 SV=4 - [PSME2_HUMAN]	4.89701	12.97	2	2	2	239	27.3843	5.73193
LPS 20_79	Q9ULV4	Coronin-1C OS=Homo sapiens GN=CORO1C PE=1 SV=1 - [COR1C_HUMAN]	18.9282	14.77	4	4	6	474	53.2151	7.07861
LPS 20_79	Q9UNM6	26S proteasome non-ATPase regulatory subunit 13 OS=Homo sapiens GN=PSMD13 PE=1 SV=2 - [PSD13_HUMAN]	4.33333	5.32	2	2	2	376	42.9181	5.80811
LPS 20_79	Q9UQ80	Proliferation-associated protein 2G4 OS=Homo sapiens GN=PA2G4 PE=1 SV=3 - [PA2G4_HUMAN]	10.2245	9.64	3	3	4	394	43.7592	6.55127
LPS 20_79	Q9Y277	Voltage-dependent anion-selective channel protein 3 OS=Homo sapiens GN=VDAC3 PE=1 SV=1 - [VDAC3_HUMAN]	6.74118	8.13	1	2	3	283	30.6393	8.66064
LPS 20_79	Q9Y490	Talin-1 OS=Homo sapiens GN=TLN1 PE=1 SV=3 - [TLN1_HUMAN]	27.7447	6.69	10	10	10	2541	269.599	6.07471
LPS 20_79	Q9Y4K0	Lysyl oxidase homolog 2 OS=Homo sapiens GN=LOXL2 PE=1 SV=1 - [LOXL2_HUMAN]	68.0654	29.84	14	14	20	774	86.6683	6.37939
LPS 20_79	Q9Y5X9	Endothelial lipase OS=Homo sapiens GN=LIPG PE=1 SV=1 - [LIPE_HUMAN]	5.06518	5.6	2	2	2	500	56.7583	7.92822
LPS 20_79	Q9Y696	Chloride intracellular channel protein 4 OS=Homo sapiens GN=CLIC4 PE=1 SV=4 - [CLIC4_HUMAN]	24.0396	25.3	4	4	7	253	28.7537	5.59229

## Sheet: Combined_OEC_96
Group	Accession	Description	Score	Coverage	# Unique Peptides	# Peptides	# PSMs	# AAs	MW [kDa]	calc. pI
Control_96	O00391	Sulfhydryl oxidase 1 OS=Homo sapiens GN=QSOX1 PE=1 SV=3 - [QSOX1_HUMAN]	40.8209	17.27	9	9	13	747	82.5255	8.92432
Control_96	O43707	Alpha-actinin-4 OS=Homo sapiens GN=ACTN4 PE=1 SV=2 - [ACTN4_HUMAN]	27.7472	12.18	5	8	10	911	104.788	5.43994
Control_96	O60814	Histone H2B type 1-K OS=Homo sapiens GN=HIST1H2BK PE=1 SV=3 - [H2B1K_HUMAN]	6.78192	16.67	3	3	3	126	13.8816	10.3159
Control_96	O75369	Filamin-B OS=Homo sapiens GN=FLNB PE=1 SV=2 - [FLNB_HUMAN]	9.29331	2.65	4	4	4	2602	277.99	5.73193
Control_96	O94985	Calsyntenin-1 OS=Homo sapiens GN=CLSTN1 PE=1 SV=1 - [CSTN1_HUMAN]	8.37754	4.59	3	3	3	981	109.724	4.90674
Control_96	P00338	L-lactate dehydrogenase A chain OS=Homo sapiens GN=LDHA PE=1 SV=2 - [LDHA_HUMAN]	15.1025	22.59	6	6	6	332	36.6654	8.26514
Control_96	P00352	Retinal dehydrogenase 1 OS=Homo sapiens GN=ALDH1A1 PE=1 SV=2 - [AL1A1_HUMAN]	61.4136	44.51	16	16	20	501	54.827	6.72705
Control_96	P00491	Purine nucleoside phosphorylase OS=Homo sapiens GN=PNP PE=1 SV=2 - [PNPH_HUMAN]	8.98952	18.69	3	3	3	289	32.0972	6.94678
Control_96	P00505	Aspartate aminotransferase, mitochondrial OS=Homo sapiens GN=GOT2 PE=1 SV=3 - [AATM_HUMAN]	7.54458	6.05	2	2	3	430	47.4873	9.01221
Control_96	P00558	Phosphoglycerate kinase 1 OS=Homo sapiens GN=PGK1 PE=1 SV=3 - [PGK1_HUMAN]	22.6468	20.38	6	6	8	417	44.5861	8.104
Control_96	P02462	Collagen alpha-1(IV) chain OS=Homo sapiens GN=COL4A1 PE=1 SV=3 - [CO4A1_HUMAN]	4.52321	1.62	2	2	2	1669	160.514	8.27979
Control_96	P02533	Keratin, type I cytoskeletal 14 OS=Homo sapiens GN=KRT14 PE=1 SV=4 - [K1C14_HUMAN]	61.0392	40.47	7	17	23	472	51.5294	5.16064
Control_96	P02538	Keratin, type II cytoskeletal 6A OS=Homo sapiens GN=KRT6A PE=1 SV=3 - [K2C6A_HUMAN]	84.2003	26.77	4	16	32	564	60.0083	8.00146
Control_96	P02751	Fibronectin OS=Homo sapiens GN=FN1 PE=1 SV=4 - [FINC_HUMAN]	410.709	38.26	58	58	120	2386	262.46	5.70654
Control_96	P02768	Serum albumin OS=Homo sapiens GN=ALB PE=1 SV=2 - [ALBU_HUMAN]	166.303	7.06	2	6	59	609	69.3215	6.27783
Control_96	P02788	Lactotransferrin OS=Homo sapiens GN=LTF PE=1 SV=6 - [TRFL_HUMAN]	7.32663	2.96	2	2	3	710	78.1319	8.11865
Control_96	P04080	Cystatin-B OS=Homo sapiens GN=CSTB PE=1 SV=2 - [CYTB_HUMAN]	4.93678	24.49	2	2	2	98	11.1326	7.56201
Control_96	P04083	Annexin A1 OS=Homo sapiens GN=ANXA1 PE=1 SV=2 - [ANXA1_HUMAN]	28.5463	31.21	8	8	10	346	38.69	7.02002
Control_96	P04179	Superoxide dismutase [Mn], mitochondrial OS=Homo sapiens GN=SOD2 PE=1 SV=2 - [SODM_HUMAN]	7.62811	12.61	2	2	3	222	24.7066	8.25049
Control_96	P04264	Keratin, type II cytoskeletal 1 OS=Homo sapiens GN=KRT1 PE=1 SV=6 - [K2C1_HUMAN]	517.464	60.09	35	38	162	644	65.999	8.11865
Control_96	P04275	von Willebrand factor OS=Homo sapiens GN=VWF PE=1 SV=4 - [VWF_HUMAN]	120.713	13.37	26	26	41	2813	309.058	5.47803
Control_96	P04406	Glyceraldehyde-3-phosphate dehydrogenase OS=Homo sapiens GN=GAPDH PE=1 SV=3 - [G3P_HUMAN]	6.55889	8.66	2	2	2	335	36.0304	8.45557
Control_96	P05090	Apolipoprotein D OS=Homo sapiens GN=APOD PE=1 SV=1 - [APOD_HUMAN]	6.94415	17.46	3	3	3	189	21.2618	5.14795
Control_96	P05109	Protein S100-A8 OS=Homo sapiens GN=S100A8 PE=1 SV=1 - [S10A8_HUMAN]	6.81732	23.66	2	2	3	93	10.8276	7.03467
Control_96	P05121	Plasminogen activator inhibitor 1 OS=Homo sapiens GN=SERPINE1 PE=1 SV=1 - [PAI1_HUMAN]	114.569	36.82	12	12	37	402	45.031	7.1958
Control_96	P06702	Protein S100-A9 OS=Homo sapiens GN=S100A9 PE=1 SV=1 - [S10A9_HUMAN]	5.38404	24.56	2	2	2	114	13.2335	6.12549
Control_96	P06733	Alpha-enolase OS=Homo sapiens GN=ENO1 PE=1 SV=2 - [ENOA_HUMAN]	143.995	58.53	18	18	42	434	47.1393	7.38623
Control_96	P06744	Glucose-6-phosphate isomerase OS=Homo sapiens GN=GPI PE=1 SV=4 - [G6PI_HUMAN]	13.3536	10.57	3	3	4	558	63.1072	8.32373
Control_96	P07339	Cathepsin D OS=Homo sapiens GN=CTSD PE=1 SV=1 - [CATD_HUMAN]	9.22467	5.1	2	2	4	412	44.5236	6.53662
Control_96	P07355	Annexin A2 OS=Homo sapiens GN=ANXA2 PE=1 SV=2 - [ANXA2_HUMAN]	57.1858	46.61	13	13	19	339	38.5798	7.75244
Control_96	P07602	Proactivator polypeptide OS=Homo sapiens GN=PSAP PE=1 SV=2 - [SAP_HUMAN]	5.60689	5.53	2	2	2	524	58.0739	5.17334
Control_96	P07737	Profilin-1 OS=Homo sapiens GN=PFN1 PE=1 SV=2 - [PROF1_HUMAN]	20.1581	30	3	3	7	140	15.0446	8.26514
Control_96	P07858	Cathepsin B OS=Homo sapiens GN=CTSB PE=1 SV=3 - [CATB_HUMAN]	12.3199	16.52	4	4	4	339	37.7968	6.30322
Control_96	P07996	Thrombospondin-1 OS=Homo sapiens GN=THBS1 PE=1 SV=2 - [TSP1_HUMAN]	526.618	46.24	44	44	174	1170	129.3	4.94482
Control_96	P08107	Heat shock 70 kDa protein 1A/1B OS=Homo sapiens GN=HSPA1A PE=1 SV=5 - [HSP71_HUMAN]	7.31226	6.08	1	3	3	641	70.009	5.65576
Control_96	P08572	Collagen alpha-2(IV) chain OS=Homo sapiens GN=COL4A2 PE=1 SV=4 - [CO4A2_HUMAN]	34.8534	9.05	11	11	13	1712	167.449	8.66064
Control_96	P08670	Vimentin OS=Homo sapiens GN=VIM PE=1 SV=4 - [VIME_HUMAN]	24.7225	18.88	8	8	9	466	53.6191	5.12256
Control_96	P08779	Keratin, type I cytoskeletal 16 OS=Homo sapiens GN=KRT16 PE=1 SV=4 - [K1C16_HUMAN]	37.5739	23.26	2	12	16	473	51.2362	5.04639
Control_96	P09382	Galectin-1 OS=Homo sapiens GN=LGALS1 PE=1 SV=2 - [LEG1_HUMAN]	6.85434	28.15	2	2	2	135	14.7062	5.50342
Control_96	P09486	SPARC OS=Homo sapiens GN=SPARC PE=1 SV=1 - [SPRC_HUMAN]	61.1294	23.43	7	7	20	303	34.6097	4.84326
Control_96	P0CG48	Polyubiquitin-C OS=Homo sapiens GN=UBC PE=1 SV=3 - [UBC_HUMAN]	13.1395	44.67	3	3	4	685	76.9915	7.66455
Control_96	P10646	Tissue factor pathway inhibitor OS=Homo sapiens GN=TFPI PE=1 SV=1 - [TFPI1_HUMAN]	9.341	14.47	3	3	3	304	34.992	8.25049
Control_96	P10909	Clusterin OS=Homo sapiens GN=CLU PE=1 SV=1 - [CLUS_HUMAN]	27.5606	21.38	7	7	9	449	52.461	6.26514
Control_96	P11021	78 kDa glucose-regulated protein OS=Homo sapiens GN=HSPA5 PE=1 SV=2 - [GRP78_HUMAN]	5.32571	4.28	1	2	2	654	72.2884	5.16064
Control_96	P11142	Heat shock cognate 71 kDa protein OS=Homo sapiens GN=HSPA8 PE=1 SV=1 - [HSP7C_HUMAN]	17.2734	13.78	4	6	6	646	70.8542	5.51611
Control_96	P12814	Alpha-actinin-1 OS=Homo sapiens GN=ACTN1 PE=1 SV=2 - [ACTN1_HUMAN]	26.6861	11.32	4	7	9	892	102.993	5.41455
Control_96	P12955	Xaa-Pro dipeptidase OS=Homo sapiens GN=PEPD PE=1 SV=3 - [PEPD_HUMAN]	4.49634	4.06	2	2	2	493	54.5129	5.99854
Control_96	P13598	Intercellular adhesion molecule 2 OS=Homo sapiens GN=ICAM2 PE=1 SV=2 - [ICAM2_HUMAN]	5.28804	11.27	2	2	2	275	30.6346	7.43018
Control_96	P13645	Keratin, type I cytoskeletal 10 OS=Homo sapiens GN=KRT10 PE=1 SV=6 - [K1C10_HUMAN]	442.741	59.25	32	36	136	584	58.7917	5.21143
Control_96	P13647	Keratin, type II cytoskeletal 5 OS=Homo sapiens GN=KRT5 PE=1 SV=3 - [K2C5_HUMAN]	93.0569	29.32	7	18	36	590	62.34	7.73779
Control_96	P14543	Nidogen-1 OS=Homo sapiens GN=NID1 PE=1 SV=3 - [NID1_HUMAN]	95.9182	24.22	21	21	33	1247	136.291	5.2876
Control_96	P14618	Pyruvate kinase isozymes M1/M2 OS=Homo sapiens GN=PKM PE=1 SV=4 - [KPYM_HUMAN]	7.88141	10.55	3	3	3	531	57.9	7.84033
Control_96	P15090	Fatty acid-binding protein, adipocyte OS=Homo sapiens GN=FABP4 PE=1 SV=3 - [FABP4_HUMAN]	72.7181	53.79	7	7	19	132	14.7095	7.13721
Control_96	P16035	Metalloproteinase inhibitor 2 OS=Homo sapiens GN=TIMP2 PE=1 SV=2 - [TIMP2_HUMAN]	19.5624	40.91	6	6	7	220	24.3831	7.48877
Control_96	P16401	Histone H1.5 OS=Homo sapiens GN=HIST1H1B PE=1 SV=3 - [H15_HUMAN]	5.0291	10.18	2	2	2	226	22.5665	10.9165
Control_96	P16403	Histone H1.2 OS=Homo sapiens GN=HIST1H1C PE=1 SV=2 - [H12_HUMAN]	13.3988	15.49	4	4	6	213	21.3517	10.9312
Control_96	P16949	Stathmin OS=Homo sapiens GN=STMN1 PE=1 SV=3 - [STMN1_HUMAN]	4.81597	21.48	2	2	2	149	17.292	5.97314
Control_96	P18669	Phosphoglycerate mutase 1 OS=Homo sapiens GN=PGAM1 PE=1 SV=2 - [PGAM1_HUMAN]	8.30322	18.5	3	3	3	254	28.7858	7.18115
Control_96	P21741	Midkine OS=Homo sapiens GN=MDK PE=1 SV=1 - [MK_HUMAN]	5.34338	21.68	2	2	2	143	15.575	9.78857
Control_96	P21810	Biglycan OS=Homo sapiens GN=BGN PE=1 SV=2 - [PGS1_HUMAN]	121.211	41.85	12	12	36	368	41.6275	7.51807
Control_96	P22392	Nucleoside diphosphate kinase B OS=Homo sapiens GN=NME2 PE=1 SV=1 - [NDKB_HUMAN]	5.09684	14.47	2	2	2	152	17.2869	8.41162
Control_96	P23284	Peptidyl-prolyl cis-trans isomerase B OS=Homo sapiens GN=PPIB PE=1 SV=2 - [PPIB_HUMAN]	17.5477	24.07	4	4	6	216	23.7275	9.40771
Control_96	P23381	Tryptophan--tRNA ligase, cytoplasmic OS=Homo sapiens GN=WARS PE=1 SV=2 - [SYWC_HUMAN]	14.728	12.74	4	4	5	471	53.1316	6.22705
Control_96	P23528	Cofilin-1 OS=Homo sapiens GN=CFL1 PE=1 SV=3 - [COF1_HUMAN]	15.7755	31.93	3	3	5	166	18.4907	8.08936
Control_96	P26022	Pentraxin-related protein PTX3 OS=Homo sapiens GN=PTX3 PE=1 SV=3 - [PTX3_HUMAN]	30.4313	22.05	6	6	10	381	41.9488	5.0083
Control_96	P26038	Moesin OS=Homo sapiens GN=MSN PE=1 SV=3 - [MOES_HUMAN]	29.0268	15.6	7	7	11	577	67.7778	6.40479
Control_96	P28799	Granulins OS=Homo sapiens GN=GRN PE=1 SV=2 - [GRN_HUMAN]	7.0576	3.88	2	2	3	593	63.4998	6.82959
Control_96	P29279	Connective tissue growth factor OS=Homo sapiens GN=CTGF PE=1 SV=2 - [CTGF_HUMAN]	55.0173	41.83	11	11	19	349	38.0649	8.00146
Control_96	P29401	Transketolase OS=Homo sapiens GN=TKT PE=1 SV=3 - [TKT_HUMAN]	8.26943	6.9	3	3	3	623	67.8347	7.66455
Control_96	P30086	Phosphatidylethanolamine-binding protein 1 OS=Homo sapiens GN=PEBP1 PE=1 SV=3 - [PEBP1_HUMAN]	8.37639	23.53	3	3	3	187	21.0437	7.53271
Control_96	P30101	Protein disulfide-isomerase A3 OS=Homo sapiens GN=PDIA3 PE=1 SV=4 - [PDIA3_HUMAN]	42.6056	30.5	14	14	17	505	56.7468	6.354
Control_96	P31946	14-3-3 protein beta/alpha OS=Homo sapiens GN=YWHAB PE=1 SV=3 - [1433B_HUMAN]	7.62799	15.45	2	3	3	246	28.0648	4.83057
Control_96	P32119	Peroxiredoxin-2 OS=Homo sapiens GN=PRDX2 PE=1 SV=5 - [PRDX2_HUMAN]	10.1236	14.65	1	2	4	198	21.8782	5.97314
Control_96	P33151	Cadherin-5 OS=Homo sapiens GN=CDH5 PE=1 SV=5 - [CADH5_HUMAN]	5.58852	3.19	2	2	2	784	87.474	5.42725
Control_96	P35237	Serpin B6 OS=Homo sapiens GN=SERPINB6 PE=1 SV=3 - [SPB6_HUMAN]	9.40958	12.5	4	4	4	376	42.5941	5.2749
Control_96	P35590	Tyrosine-protein kinase receptor Tie-1 OS=Homo sapiens GN=TIE1 PE=1 SV=1 - [TIE1_HUMAN]	17.2892	9.14	6	6	7	1138	125.01	7.03467
Control_96	P35908	Keratin, type II cytoskeletal 2 epidermal OS=Homo sapiens GN=KRT2 PE=1 SV=2 - [K22E_HUMAN]	238.186	64.95	25	33	79	639	65.3932	8.00146
Control_96	P39060	Collagen alpha-1(XVIII) chain OS=Homo sapiens GN=COL18A1 PE=1 SV=5 - [COIA1_HUMAN]	4.71248	1.54	2	2	2	1754	178.077	6.01123
Control_96	P40926	Malate dehydrogenase, mitochondrial OS=Homo sapiens GN=MDH2 PE=1 SV=3 - [MDHM_HUMAN]	19.5125	31.66	7	7	7	338	35.4807	8.67529
Control_96	P50395	Rab GDP dissociation inhibitor beta OS=Homo sapiens GN=GDI2 PE=1 SV=2 - [GDIB_HUMAN]	14.8214	14.61	4	4	6	445	50.6309	6.46826
Control_96	P50454	Serpin H1 OS=Homo sapiens GN=SERPINH1 PE=1 SV=2 - [SERPH_HUMAN]	6.76848	9.09	2	2	2	418	46.4112	8.68994
Control_96	P60174	Triosephosphate isomerase OS=Homo sapiens GN=TPI1 PE=1 SV=3 - [TPIS_HUMAN]	39.2696	37.41	6	6	13	286	30.7717	5.92236
Control_96	P60709	Actin, cytoplasmic 1 OS=Homo sapiens GN=ACTB PE=1 SV=1 - [ACTB_HUMAN]	60.5969	31.73	9	9	23	375	41.7097	5.47803
Control_96	P61769	Beta-2-microglobulin OS=Homo sapiens GN=B2M PE=1 SV=1 - [B2MG_HUMAN]	17.2868	26.89	2	2	5	119	13.7059	6.52197
Control_96	P61981	14-3-3 protein gamma OS=Homo sapiens GN=YWHAG PE=1 SV=2 - [1433G_HUMAN]	11.6524	16.6	2	3	4	247	28.2849	4.89404
Control_96	P62158	Calmodulin OS=Homo sapiens GN=CALM1 PE=1 SV=2 - [CALM_HUMAN]	6.0203	22.15	2	2	2	149	16.8268	4.22119
Control_96	P62258	14-3-3 protein epsilon OS=Homo sapiens GN=YWHAE PE=1 SV=1 - [1433E_HUMAN]	13.9275	19.61	3	4	5	255	29.1554	4.7417
Control_96	P62805	Histone H4 OS=Homo sapiens GN=HIST1H4A PE=1 SV=2 - [H4_HUMAN]	22.0185	38.83	4	4	8	103	11.3604	11.356
Control_96	P63104	14-3-3 protein zeta/delta OS=Homo sapiens GN=YWHAZ PE=1 SV=1 - [1433Z_HUMAN]	23.7243	33.88	6	7	8	245	27.7277	4.79248
Control_96	P68104	Elongation factor 1-alpha 1 OS=Homo sapiens GN=EEF1A1 PE=1 SV=1 - [EF1A1_HUMAN]	17.3054	10.82	4	4	6	462	50.1091	9.01221
Control_96	P78417	Glutathione S-transferase omega-1 OS=Homo sapiens GN=GSTO1 PE=1 SV=2 - [GSTO1_HUMAN]	4.62228	7.88	2	2	2	241	27.548	6.59521
Control_96	P78509	Reelin OS=Homo sapiens GN=RELN PE=1 SV=3 - [RELN_HUMAN]	7.16904	1.01	3	3	3	3460	388.137	5.88428
Control_96	P81605	Dermcidin OS=Homo sapiens GN=DCD PE=1 SV=2 - [DCD_HUMAN]	8.90165	22.73	2	2	3	110	11.2768	6.53662
Control_96	P98160	Basement membrane-specific heparan sulfate proteoglycan core protein OS=Homo sapiens GN=HSPG2 PE=1 SV=4 - [PGBM_HUMAN]	273.848	22.09	60	60	93	4391	468.532	6.50732
Control_96	Q01469	Fatty acid-binding protein, epidermal OS=Homo sapiens GN=FABP5 PE=1 SV=3 - [FABP5_HUMAN]	20.3811	37.78	5	5	7	135	15.1546	7.00537
Control_96	Q02413	Desmoglein-1 OS=Homo sapiens GN=DSG1 PE=1 SV=2 - [DSG1_HUMAN]	4.66867	3.15	2	2	2	1049	113.676	5.03369
Control_96	Q06830	Peroxiredoxin-1 OS=Homo sapiens GN=PRDX1 PE=1 SV=1 - [PRDX1_HUMAN]	16.1084	14.57	2	3	7	199	22.0963	8.1333
Control_96	Q12805	EGF-containing fibulin-like extracellular matrix protein 1 OS=Homo sapiens GN=EFEMP1 PE=1 SV=2 - [FBLN3_HUMAN]	242.173	44.02	17	17	73	493	54.6042	5.07178
Control_96	Q13201	Multimerin-1 OS=Homo sapiens GN=MMRN1 PE=1 SV=3 - [MMRN1_HUMAN]	94.8736	22.07	20	20	31	1228	138.023	7.92822
Control_96	Q16270	Insulin-like growth factor-binding protein 7 OS=Homo sapiens GN=IGFBP7 PE=1 SV=1 - [IBP7_HUMAN]	146.131	43.26	12	12	41	282	29.1114	7.89893
Control_96	Q16555	Dihydropyrimidinase-related protein 2 OS=Homo sapiens GN=DPYSL2 PE=1 SV=1 - [DPYL2_HUMAN]	17.5176	18.01	6	6	6	572	62.2546	6.37939
Control_96	Q16658	Fascin OS=Homo sapiens GN=FSCN1 PE=1 SV=3 - [FSCN1_HUMAN]	7.01506	11.16	3	3	3	493	54.4961	7.23975
Control_96	Q16881	Thioredoxin reductase 1, cytoplasmic OS=Homo sapiens GN=TXNRD1 PE=1 SV=3 - [TRXR1_HUMAN]	7.20065	5.86	2	2	2	649	70.8622	7.38623
Control_96	Q6NXT2	Histone H3.3C OS=Homo sapiens GN=H3F3C PE=1 SV=3 - [H3C_HUMAN]	9.47631	16.3	3	3	4	135	15.2044	11.1069
Control_96	Q7Z794	Keratin, type II cytoskeletal 1b OS=Homo sapiens GN=KRT77 PE=2 SV=3 - [K2C1B_HUMAN]	47.9046	4.84	1	3	16	578	61.8635	5.98584
Control_96	Q8N1N4	Keratin, type II cytoskeletal 78 OS=Homo sapiens GN=KRT78 PE=2 SV=2 - [K2C78_HUMAN]	4.2271	3.85	1	2	2	520	56.8305	6.02393
Control_96	Q8NBS9	Thioredoxin domain-containing protein 5 OS=Homo sapiens GN=TXNDC5 PE=1 SV=2 - [TXND5_HUMAN]	36.8217	28.94	9	9	12	432	47.5987	5.97314
Control_96	Q8WZ75	Roundabout homolog 4 OS=Homo sapiens GN=ROBO4 PE=1 SV=1 - [ROBO4_HUMAN]	4.07587	2.28	2	2	2	1007	107.39	6.63916
Control_96	Q92626	Peroxidasin homolog OS=Homo sapiens GN=PXDN PE=1 SV=2 - [PXDN_HUMAN]	13.7177	5.34	4	4	5	1479	165.17	7.1665
Control_96	Q96CX2	BTB/POZ domain-containing protein KCTD12 OS=Homo sapiens GN=KCTD12 PE=1 SV=1 - [KCD12_HUMAN]	17.7291	19.69	6	6	7	325	35.6787	5.64307
Control_96	Q96KK5	Histone H2A type 1-H OS=Homo sapiens GN=HIST1H2AH PE=1 SV=3 - [H2A1H_HUMAN]	22.3706	27.34	3	3	7	128	13.8978	10.8872
Control_96	Q99497	Protein DJ-1 OS=Homo sapiens GN=PARK7 PE=1 SV=2 - [PARK7_HUMAN]	11.908	28.04	3	3	4	189	19.8785	6.78564
Control_96	Q9BQE3	Tubulin alpha-1C chain OS=Homo sapiens GN=TUBA1C PE=1 SV=1 - [TBA1C_HUMAN]	9.16821	10.91	3	3	4	449	49.8635	5.09717
LPS 10_96	O00391	Sulfhydryl oxidase 1 OS=Homo sapiens GN=QSOX1 PE=1 SV=3 - [QSOX1_HUMAN]	32.4653	15.13	8	8	12	747	82.5255	8.92432
LPS 10_96	O14773	Tripeptidyl-peptidase 1 OS=Homo sapiens GN=TPP1 PE=1 SV=2 - [TPP1_HUMAN]	6.03661	7.99	2	2	2	563	61.2096	6.48096
LPS 10_96	O43707	Alpha-actinin-4 OS=Homo sapiens GN=ACTN4 PE=1 SV=2 - [ACTN4_HUMAN]	61.2904	20.75	8	14	21	911	104.788	5.43994
LPS 10_96	O60814	Histone H2B type 1-K OS=Homo sapiens GN=HIST1H2BK PE=1 SV=3 - [H2B1K_HUMAN]	10.1961	26.98	2	4	4	126	13.8816	10.3159
LPS 10_96	O75083	WD repeat-containing protein 1 OS=Homo sapiens GN=WDR1 PE=1 SV=4 - [WDR1_HUMAN]	16.967	17.66	6	6	6	606	66.1519	6.65381
LPS 10_96	O75369	Filamin-B OS=Homo sapiens GN=FLNB PE=1 SV=2 - [FLNB_HUMAN]	22.7196	4.84	9	10	10	2602	277.99	5.73193
LPS 10_96	O94985	Calsyntenin-1 OS=Homo sapiens GN=CLSTN1 PE=1 SV=1 - [CSTN1_HUMAN]	4.262	1.94	2	2	2	981	109.724	4.90674
LPS 10_96	P00338	L-lactate dehydrogenase A chain OS=Homo sapiens GN=LDHA PE=1 SV=2 - [LDHA_HUMAN]	14.9308	22.59	5	6	6	332	36.6654	8.26514
LPS 10_96	P00352	Retinal dehydrogenase 1 OS=Homo sapiens GN=ALDH1A1 PE=1 SV=2 - [AL1A1_HUMAN]	116.796	56.49	20	20	38	501	54.827	6.72705
LPS 10_96	P00491	Purine nucleoside phosphorylase OS=Homo sapiens GN=PNP PE=1 SV=2 - [PNPH_HUMAN]	21.9693	30.1	6	6	8	289	32.0972	6.94678
LPS 10_96	P00505	Aspartate aminotransferase, mitochondrial OS=Homo sapiens GN=GOT2 PE=1 SV=3 - [AATM_HUMAN]	13.3564	10	3	3	5	430	47.4873	9.01221
LPS 10_96	P00558	Phosphoglycerate kinase 1 OS=Homo sapiens GN=PGK1 PE=1 SV=3 - [PGK1_HUMAN]	53.8569	31.65	9	9	17	417	44.5861	8.104
LPS 10_96	P00736	Complement C1r subcomponent OS=Homo sapiens GN=C1R PE=1 SV=2 - [C1R_HUMAN]	58.6544	23.55	12	12	19	705	80.0668	6.21436
LPS 10_96	P00738	Haptoglobin OS=Homo sapiens GN=HP PE=1 SV=1 - [HPT_HUMAN]	7.75349	7.64	3	3	3	406	45.1766	6.58057
LPS 10_96	P00751	Complement factor B OS=Homo sapiens GN=CFB PE=1 SV=2 - [CFAB_HUMAN]	40.3205	20.55	12	12	14	764	85.4785	7.06396
LPS 10_96	P01008	Antithrombin-III OS=Homo sapiens GN=SERPINC1 PE=1 SV=1 - [ANT3_HUMAN]	10.2557	4.31	2	2	4	464	52.5689	6.7124
LPS 10_96	P01023	Alpha-2-macroglobulin OS=Homo sapiens GN=A2M PE=1 SV=3 - [A2MG_HUMAN]	6.64188	1.42	2	2	3	1474	163.188	6.45557
LPS 10_96	P01024	Complement C3 OS=Homo sapiens GN=C3 PE=1 SV=2 - [CO3_HUMAN]	51.1645	14.91	16	16	18	1663	187.03	6.40479
LPS 10_96	P01033	Metalloproteinase inhibitor 1 OS=Homo sapiens GN=TIMP1 PE=1 SV=1 - [TIMP1_HUMAN]	12.1277	29.47	3	3	4	207	23.1555	8.104
LPS 10_96	P01034	Cystatin-C OS=Homo sapiens GN=CST3 PE=1 SV=1 - [CYTC_HUMAN]	10.1889	19.18	3	3	4	146	15.7891	8.74854
LPS 10_96	P01876	Ig alpha-1 chain C region OS=Homo sapiens GN=IGHA1 PE=1 SV=2 - [IGHA1_HUMAN]	4.45968	6.8	2	2	2	353	37.6306	6.50732
LPS 10_96	P02462	Collagen alpha-1(IV) chain OS=Homo sapiens GN=COL4A1 PE=1 SV=3 - [CO4A1_HUMAN]	17.0769	3.83	5	5	7	1669	160.514	8.27979
LPS 10_96	P02533	Keratin, type I cytoskeletal 14 OS=Homo sapiens GN=KRT14 PE=1 SV=4 - [K1C14_HUMAN]	56.4373	31.57	5	14	21	472	51.5294	5.16064
LPS 10_96	P02538	Keratin, type II cytoskeletal 6A OS=Homo sapiens GN=KRT6A PE=1 SV=3 - [K2C6A_HUMAN]	73.3707	28.55	4	16	27	564	60.0083	8.00146
LPS 10_96	P02545	Prelamin-A/C OS=Homo sapiens GN=LMNA PE=1 SV=1 - [LMNA_HUMAN]	4.04662	3.46	2	2	2	664	74.0947	7.02002
LPS 10_96	P02751	Fibronectin OS=Homo sapiens GN=FN1 PE=1 SV=4 - [FINC_HUMAN]	408.692	39.1	55	55	119	2386	262.46	5.70654
LPS 10_96	P02768	Serum albumin OS=Homo sapiens GN=ALB PE=1 SV=2 - [ALBU_HUMAN]	179.922	9.2	3	8	65	609	69.3215	6.27783
LPS 10_96	P02771	Alpha-fetoprotein OS=Homo sapiens GN=AFP PE=1 SV=1 - [FETA_HUMAN]	4.00749	2.63	2	2	2	609	68.633	5.68115
LPS 10_96	P02774	Vitamin D-binding protein OS=Homo sapiens GN=GC PE=1 SV=1 - [VTDB_HUMAN]	6.0073	8.23	2	2	2	474	52.929	5.5415
LPS 10_96	P02788	Lactotransferrin OS=Homo sapiens GN=LTF PE=1 SV=6 - [TRFL_HUMAN]	11.9242	2.96	2	2	5	710	78.1319	8.11865
LPS 10_96	P04075	Fructose-bisphosphate aldolase A OS=Homo sapiens GN=ALDOA PE=1 SV=2 - [ALDOA_HUMAN]	37.6534	37.64	10	10	13	364	39.3953	8.08936
LPS 10_96	P04080	Cystatin-B OS=Homo sapiens GN=CSTB PE=1 SV=2 - [CYTB_HUMAN]	6.00283	24.49	2	2	2	98	11.1326	7.56201
LPS 10_96	P04083	Annexin A1 OS=Homo sapiens GN=ANXA1 PE=1 SV=2 - [ANXA1_HUMAN]	8.76194	13.87	3	3	4	346	38.69	7.02002
LPS 10_96	P04179	Superoxide dismutase [Mn], mitochondrial OS=Homo sapiens GN=SOD2 PE=1 SV=2 - [SODM_HUMAN]	84.8243	54.5	10	10	26	222	24.7066	8.25049
LPS 10_96	P04264	Keratin, type II cytoskeletal 1 OS=Homo sapiens GN=KRT1 PE=1 SV=6 - [K2C1_HUMAN]	566.817	60.71	37	40	173	644	65.999	8.11865
LPS 10_96	P04275	von Willebrand factor OS=Homo sapiens GN=VWF PE=1 SV=4 - [VWF_HUMAN]	171.381	18.56	37	37	59	2813	309.058	5.47803
LPS 10_96	P04406	Glyceraldehyde-3-phosphate dehydrogenase OS=Homo sapiens GN=GAPDH PE=1 SV=3 - [G3P_HUMAN]	20.7856	22.09	5	5	7	335	36.0304	8.45557
LPS 10_96	P05067	Amyloid beta A4 protein OS=Homo sapiens GN=APP PE=1 SV=3 - [A4_HUMAN]	5.21339	3.9	2	2	2	770	86.8881	4.81787
LPS 10_96	P05090	Apolipoprotein D OS=Homo sapiens GN=APOD PE=1 SV=1 - [APOD_HUMAN]	37.5409	34.39	6	6	15	189	21.2618	5.14795
LPS 10_96	P05109	Protein S100-A8 OS=Homo sapiens GN=S100A8 PE=1 SV=1 - [S10A8_HUMAN]	6.74741	20.43	2	2	3	93	10.8276	7.03467
LPS 10_96	P05121	Plasminogen activator inhibitor 1 OS=Homo sapiens GN=SERPINE1 PE=1 SV=1 - [PAI1_HUMAN]	419.28	68.66	20	20	128	402	45.031	7.1958
LPS 10_96	P06576	ATP synthase subunit beta, mitochondrial OS=Homo sapiens GN=ATP5B PE=1 SV=3 - [ATPB_HUMAN]	5.1556	5.48	2	2	2	529	56.5246	5.40186
LPS 10_96	P06702	Protein S100-A9 OS=Homo sapiens GN=S100A9 PE=1 SV=1 - [S10A9_HUMAN]	8.1291	24.56	2	2	3	114	13.2335	6.12549
LPS 10_96	P06733	Alpha-enolase OS=Homo sapiens GN=ENO1 PE=1 SV=2 - [ENOA_HUMAN]	193.918	56.68	18	18	58	434	47.1393	7.38623
LPS 10_96	P06744	Glucose-6-phosphate isomerase OS=Homo sapiens GN=GPI PE=1 SV=4 - [G6PI_HUMAN]	16.0155	12.37	4	4	5	558	63.1072	8.32373
LPS 10_96	P06899	Histone H2B type 1-J OS=Homo sapiens GN=HIST1H2BJ PE=1 SV=3 - [H2B1J_HUMAN]	7.34179	26.19	1	3	3	126	13.8956	10.3159
LPS 10_96	P07195	L-lactate dehydrogenase B chain OS=Homo sapiens GN=LDHB PE=1 SV=2 - [LDHB_HUMAN]	4.37024	8.08	1	2	2	334	36.6151	6.04932
LPS 10_96	P07339	Cathepsin D OS=Homo sapiens GN=CTSD PE=1 SV=1 - [CATD_HUMAN]	7.20243	7.04	2	2	3	412	44.5236	6.53662
LPS 10_96	P07355	Annexin A2 OS=Homo sapiens GN=ANXA2 PE=1 SV=2 - [ANXA2_HUMAN]	24.586	30.09	7	7	9	339	38.5798	7.75244
LPS 10_96	P07437	Tubulin beta chain OS=Homo sapiens GN=TUBB PE=1 SV=2 - [TBB5_HUMAN]	8.36366	6.31	2	2	3	444	49.639	4.89404
LPS 10_96	P07602	Proactivator polypeptide OS=Homo sapiens GN=PSAP PE=1 SV=2 - [SAP_HUMAN]	28.0896	14.12	6	6	10	524	58.0739	5.17334
LPS 10_96	P07711	Cathepsin L1 OS=Homo sapiens GN=CTSL1 PE=1 SV=2 - [CATL1_HUMAN]	8.06955	10.51	2	2	3	333	37.5397	5.45264
LPS 10_96	P07737	Profilin-1 OS=Homo sapiens GN=PFN1 PE=1 SV=2 - [PROF1_HUMAN]	36.8561	50	5	5	11	140	15.0446	8.26514
LPS 10_96	P07858	Cathepsin B OS=Homo sapiens GN=CTSB PE=1 SV=3 - [CATB_HUMAN]	36.2937	28.91	7	7	12	339	37.7968	6.30322
LPS 10_96	P07996	Thrombospondin-1 OS=Homo sapiens GN=THBS1 PE=1 SV=2 - [TSP1_HUMAN]	672.476	49.32	47	47	214	1170	129.3	4.94482
LPS 10_96	P08572	Collagen alpha-2(IV) chain OS=Homo sapiens GN=COL4A2 PE=1 SV=4 - [CO4A2_HUMAN]	50.8209	11.8	14	14	19	1712	167.449	8.66064
LPS 10_96	P08670	Vimentin OS=Homo sapiens GN=VIM PE=1 SV=4 - [VIME_HUMAN]	48.8771	27.04	12	12	18	466	53.6191	5.12256
LPS 10_96	P08779	Keratin, type I cytoskeletal 16 OS=Homo sapiens GN=KRT16 PE=1 SV=4 - [K1C16_HUMAN]	32.3777	16.7	1	9	13	473	51.2362	5.04639
LPS 10_96	P08865	40S ribosomal protein SA OS=Homo sapiens GN=RPSA PE=1 SV=4 - [RSSA_HUMAN]	4.8973	10.17	2	2	2	295	32.8334	4.86865
LPS 10_96	P09341	Growth-regulated alpha protein OS=Homo sapiens GN=CXCL1 PE=1 SV=1 - [GROA_HUMAN]	27.5997	45.79	5	5	9	107	11.2942	10.4331
LPS 10_96	P09382	Galectin-1 OS=Homo sapiens GN=LGALS1 PE=1 SV=2 - [LEG1_HUMAN]	13.6476	45.93	4	4	5	135	14.7062	5.50342
LPS 10_96	P09486	SPARC OS=Homo sapiens GN=SPARC PE=1 SV=1 - [SPRC_HUMAN]	66.8566	27.39	8	8	22	303	34.6097	4.84326
LPS 10_96	P09603	Macrophage colony-stimulating factor 1 OS=Homo sapiens GN=CSF1 PE=1 SV=2 - [CSF1_HUMAN]	14.8971	7.94	3	3	6	554	60.1419	5.2876
LPS 10_96	P09871	Complement C1s subcomponent OS=Homo sapiens GN=C1S PE=1 SV=1 - [C1S_HUMAN]	10.4964	10.32	4	4	4	688	76.6348	4.95752
LPS 10_96	P0CG48	Polyubiquitin-C OS=Homo sapiens GN=UBC PE=1 SV=3 - [UBC_HUMAN]	17.5896	44.67	3	3	6	685	76.9915	7.66455
LPS 10_96	P10646	Tissue factor pathway inhibitor OS=Homo sapiens GN=TFPI PE=1 SV=1 - [TFPI1_HUMAN]	8.4483	9.87	2	2	3	304	34.992	8.25049
LPS 10_96	P10809	60 kDa heat shock protein, mitochondrial OS=Homo sapiens GN=HSPD1 PE=1 SV=2 - [CH60_HUMAN]	7.87239	7.5	3	3	3	573	61.0164	5.87158
LPS 10_96	P10909	Clusterin OS=Homo sapiens GN=CLU PE=1 SV=1 - [CLUS_HUMAN]	24.7566	20.27	6	6	9	449	52.461	6.26514
LPS 10_96	P11021	78 kDa glucose-regulated protein OS=Homo sapiens GN=HSPA5 PE=1 SV=2 - [GRP78_HUMAN]	19.8984	13.3	4	6	7	654	72.2884	5.16064
LPS 10_96	P11047	Laminin subunit gamma-1 OS=Homo sapiens GN=LAMC1 PE=1 SV=3 - [LAMC1_HUMAN]	13.417	4.91	6	6	6	1609	177.489	5.12256
LPS 10_96	P11142	Heat shock cognate 71 kDa protein OS=Homo sapiens GN=HSPA8 PE=1 SV=1 - [HSP7C_HUMAN]	45.8365	19.35	8	10	16	646	70.8542	5.51611
LPS 10_96	P12814	Alpha-actinin-1 OS=Homo sapiens GN=ACTN1 PE=1 SV=2 - [ACTN1_HUMAN]	58.0486	18.16	6	12	19	892	102.993	5.41455
LPS 10_96	P12955	Xaa-Pro dipeptidase OS=Homo sapiens GN=PEPD PE=1 SV=3 - [PEPD_HUMAN]	6.41839	4.06	2	2	3	493	54.5129	5.99854
LPS 10_96	P13645	Keratin, type I cytoskeletal 10 OS=Homo sapiens GN=KRT10 PE=1 SV=6 - [K1C10_HUMAN]	436.34	56.34	30	33	129	584	58.7917	5.21143
LPS 10_96	P13647	Keratin, type II cytoskeletal 5 OS=Homo sapiens GN=KRT5 PE=1 SV=3 - [K2C5_HUMAN]	82.1492	26.78	6	17	31	590	62.34	7.73779
LPS 10_96	P13797	Plastin-3 OS=Homo sapiens GN=PLS3 PE=1 SV=4 - [PLST_HUMAN]	9.04473	7.46	4	4	4	630	70.7662	5.60498
LPS 10_96	P14543	Nidogen-1 OS=Homo sapiens GN=NID1 PE=1 SV=3 - [NID1_HUMAN]	20.8273	9.94	7	7	8	1247	136.291	5.2876
LPS 10_96	P14618	Pyruvate kinase isozymes M1/M2 OS=Homo sapiens GN=PKM PE=1 SV=4 - [KPYM_HUMAN]	17.4926	16.95	6	6	7	531	57.9	7.84033
LPS 10_96	P14923	Junction plakoglobin OS=Homo sapiens GN=JUP PE=1 SV=3 - [PLAK_HUMAN]	5.63642	4.3	2	2	2	745	81.6927	6.13818
LPS 10_96	P15090	Fatty acid-binding protein, adipocyte OS=Homo sapiens GN=FABP4 PE=1 SV=3 - [FABP4_HUMAN]	123.441	53.79	7	7	31	132	14.7095	7.13721
LPS 10_96	P15311	Ezrin OS=Homo sapiens GN=EZR PE=1 SV=4 - [EZRI_HUMAN]	11.6117	5.8	1	4	5	586	69.3697	6.26514
LPS 10_96	P16035	Metalloproteinase inhibitor 2 OS=Homo sapiens GN=TIMP2 PE=1 SV=2 - [TIMP2_HUMAN]	13.5721	37.73	5	5	5	220	24.3831	7.48877
LPS 10_96	P16401	Histone H1.5 OS=Homo sapiens GN=HIST1H1B PE=1 SV=3 - [H15_HUMAN]	12.7439	10.62	3	3	5	226	22.5665	10.9165
LPS 10_96	P16403	Histone H1.2 OS=Homo sapiens GN=HIST1H1C PE=1 SV=2 - [H12_HUMAN]	15.8005	15.49	4	4	6	213	21.3517	10.9312
LPS 10_96	P18206	Vinculin OS=Homo sapiens GN=VCL PE=1 SV=4 - [VINC_HUMAN]	4.11073	2.03	2	2	2	1134	123.722	5.65576
LPS 10_96	P18669	Phosphoglycerate mutase 1 OS=Homo sapiens GN=PGAM1 PE=1 SV=2 - [PGAM1_HUMAN]	25.5514	41.73	7	7	9	254	28.7858	7.18115
LPS 10_96	P19105	Myosin regulatory light chain 12A OS=Homo sapiens GN=MYL12A PE=1 SV=2 - [ML12A_HUMAN]	4.62156	12.28	2	2	2	171	19.7815	4.80518
LPS 10_96	P19320	Vascular cell adhesion protein 1 OS=Homo sapiens GN=VCAM1 PE=1 SV=1 - [VCAM1_HUMAN]	5.60281	4.06	2	2	2	739	81.2243	5.22412
LPS 10_96	P21291	Cysteine and glycine-rich protein 1 OS=Homo sapiens GN=CSRP1 PE=1 SV=3 - [CSRP1_HUMAN]	5.43807	16.58	2	2	2	193	20.5538	8.57275
LPS 10_96	P21333	Filamin-A OS=Homo sapiens GN=FLNA PE=1 SV=4 - [FLNA_HUMAN]	4.37003	1.02	1	2	2	2647	280.564	6.06201
LPS 10_96	P21810	Biglycan OS=Homo sapiens GN=BGN PE=1 SV=2 - [PGS1_HUMAN]	56.6959	32.88	9	9	18	368	41.6275	7.51807
LPS 10_96	P22392	Nucleoside diphosphate kinase B OS=Homo sapiens GN=NME2 PE=1 SV=1 - [NDKB_HUMAN]	10.4679	21.05	3	3	4	152	17.2869	8.41162
LPS 10_96	P23284	Peptidyl-prolyl cis-trans isomerase B OS=Homo sapiens GN=PPIB PE=1 SV=2 - [PPIB_HUMAN]	17.2808	20.83	3	4	6	216	23.7275	9.40771
LPS 10_96	P23381	Tryptophan--tRNA ligase, cytoplasmic OS=Homo sapiens GN=WARS PE=1 SV=2 - [SYWC_HUMAN]	15.2715	13.59	4	4	5	471	53.1316	6.22705
LPS 10_96	P23528	Cofilin-1 OS=Homo sapiens GN=CFL1 PE=1 SV=3 - [COF1_HUMAN]	26.9787	50.6	5	5	8	166	18.4907	8.08936
LPS 10_96	P25705	ATP synthase subunit alpha, mitochondrial OS=Homo sapiens GN=ATP5A1 PE=1 SV=1 - [ATPA_HUMAN]	6.38748	6.69	3	3	3	553	59.7136	9.12939
LPS 10_96	P25774	Cathepsin S OS=Homo sapiens GN=CTSS PE=1 SV=3 - [CATS_HUMAN]	18.7065	18.13	5	5	7	331	37.4713	8.33838
LPS 10_96	P26022	Pentraxin-related protein PTX3 OS=Homo sapiens GN=PTX3 PE=1 SV=3 - [PTX3_HUMAN]	54.9684	39.63	11	11	20	381	41.9488	5.0083
LPS 10_96	P26038	Moesin OS=Homo sapiens GN=MSN PE=1 SV=3 - [MOES_HUMAN]	58.8877	32.76	12	15	21	577	67.7778	6.40479
LPS 10_96	P27658	Collagen alpha-1(VIII) chain OS=Homo sapiens GN=COL8A1 PE=1 SV=2 - [CO8A1_HUMAN]	5.13269	4.17	2	2	2	744	73.3171	9.61279
LPS 10_96	P28799	Granulins OS=Homo sapiens GN=GRN PE=1 SV=2 - [GRN_HUMAN]	24.3275	10.46	5	5	8	593	63.4998	6.82959
LPS 10_96	P28838	Cytosol aminopeptidase OS=Homo sapiens GN=LAP3 PE=1 SV=3 - [AMPL_HUMAN]	14.7845	10.4	4	4	6	519	56.1308	7.92822
LPS 10_96	P29279	Connective tissue growth factor OS=Homo sapiens GN=CTGF PE=1 SV=2 - [CTGF_HUMAN]	58.388	41.83	11	11	21	349	38.0649	8.00146
LPS 10_96	P29401	Transketolase OS=Homo sapiens GN=TKT PE=1 SV=3 - [TKT_HUMAN]	27.4337	19.1	7	7	10	623	67.8347	7.66455
LPS 10_96	P30086	Phosphatidylethanolamine-binding protein 1 OS=Homo sapiens GN=PEBP1 PE=1 SV=3 - [PEBP1_HUMAN]	8.51289	23.53	3	3	3	187	21.0437	7.53271
LPS 10_96	P30101	Protein disulfide-isomerase A3 OS=Homo sapiens GN=PDIA3 PE=1 SV=4 - [PDIA3_HUMAN]	54.2589	33.86	14	14	19	505	56.7468	6.354
LPS 10_96	P30508	HLA class I histocompatibility antigen, Cw-12 alpha chain OS=Homo sapiens GN=HLA-C PE=2 SV=2 - [1C12_HUMAN]	8.82205	14.21	3	3	3	366	40.8601	6.30322
LPS 10_96	P31946	14-3-3 protein beta/alpha OS=Homo sapiens GN=YWHAB PE=1 SV=3 - [1433B_HUMAN]	16.2852	27.24	3	6	7	246	28.0648	4.83057
LPS 10_96	P32119	Peroxiredoxin-2 OS=Homo sapiens GN=PRDX2 PE=1 SV=5 - [PRDX2_HUMAN]	14.6262	19.19	2	3	6	198	21.8782	5.97314
LPS 10_96	P35237	Serpin B6 OS=Homo sapiens GN=SERPINB6 PE=1 SV=3 - [SPB6_HUMAN]	7.39733	10.9	3	3	3	376	42.5941	5.2749
LPS 10_96	P35908	Keratin, type II cytoskeletal 2 epidermal OS=Homo sapiens GN=KRT2 PE=1 SV=2 - [K22E_HUMAN]	259.251	66.67	1	36	86	639	65.3932	8.00146
LPS 10_96	P36222	Chitinase-3-like protein 1 OS=Homo sapiens GN=CHI3L1 PE=1 SV=2 - [CH3L1_HUMAN]	45.3641	36.55	10	10	15	383	42.5984	8.45557
LPS 10_96	P39060	Collagen alpha-1(XVIII) chain OS=Homo sapiens GN=COL18A1 PE=1 SV=5 - [COIA1_HUMAN]	46.0522	12.09	14	14	16	1754	178.077	6.01123
LPS 10_96	P40926	Malate dehydrogenase, mitochondrial OS=Homo sapiens GN=MDH2 PE=1 SV=3 - [MDHM_HUMAN]	38.452	33.43	8	8	13	338	35.4807	8.67529
LPS 10_96	P42785	Lysosomal Pro-X carboxypeptidase OS=Homo sapiens GN=PRCP PE=1 SV=1 - [PCP_HUMAN]	22.1761	17.14	5	5	7	496	55.7639	7.21045
LPS 10_96	P43490	Nicotinamide phosphoribosyltransferase OS=Homo sapiens GN=NAMPT PE=1 SV=1 - [NAMPT_HUMAN]	14.0704	13.85	4	4	4	491	55.4866	7.15186
LPS 10_96	P50395	Rab GDP dissociation inhibitor beta OS=Homo sapiens GN=GDI2 PE=1 SV=2 - [GDIB_HUMAN]	28.7447	19.33	7	7	9	445	50.6309	6.46826
LPS 10_96	P50454	Serpin H1 OS=Homo sapiens GN=SERPINH1 PE=1 SV=2 - [SERPH_HUMAN]	7.47948	9.09	2	2	2	418	46.4112	8.68994
LPS 10_96	P55072	Transitional endoplasmic reticulum ATPase OS=Homo sapiens GN=VCP PE=1 SV=4 - [TERA_HUMAN]	14.7271	9.8	4	4	5	806	89.2657	5.26221
LPS 10_96	P59998	Actin-related protein 2/3 complex subunit 4 OS=Homo sapiens GN=ARPC4 PE=1 SV=3 - [ARPC4_HUMAN]	4.19458	11.31	2	2	2	168	19.6543	8.42627
LPS 10_96	P60174	Triosephosphate isomerase OS=Homo sapiens GN=TPI1 PE=1 SV=3 - [TPIS_HUMAN]	50.3123	46.85	8	8	17	286	30.7717	5.92236
LPS 10_96	P60660	Myosin light polypeptide 6 OS=Homo sapiens GN=MYL6 PE=1 SV=2 - [MYL6_HUMAN]	4.34814	14.57	2	2	2	151	16.9191	4.65283
LPS 10_96	P60709	Actin, cytoplasmic 1 OS=Homo sapiens GN=ACTB PE=1 SV=1 - [ACTB_HUMAN]	118.579	48.53	7	13	39	375	41.7097	5.47803
LPS 10_96	P61769	Beta-2-microglobulin OS=Homo sapiens GN=B2M PE=1 SV=1 - [B2MG_HUMAN]	32.6622	41.18	5	5	9	119	13.7059	6.52197
[truncated: 171 more rows]
